# Supplementary material for: Overexpression of OsC3H10, a CCCH-Zinc Finger, Improves Drought Tolerance in Rice by Regulating Stress-Related Genes
Source: Plants (Basel). 2020 Oct 1;9(10):1298. doi: 10.3390/plants9101298 (PMC7599559; doi:10.3390/plants9101298)
Supplement: Supplementary file 1 [file plants-09-01298-s001.zip › Table S1.xlsx]

## Sheet: Table S1
Table S1. Expression patterns of rice OsCCCHZFs in response to drought stress
Rice CCCHZF		1d/c	2d/c	3d/c
OsTZF1/OsC3H35	Os05g0195200	0.216318	3.62621	3.42396
OsC3H2	Os01g0192000	-0.230298	-1.62957	-2.71572
OsC3H10	Os01g0738400	1	10.88	12.94
OsC3H24	Os03g0698800	-0.514573	0.320863	0.177123
OsC3H33	Os05g0128200	-1.55413	-0.115647	-1.59726
OsC3H37	Os05g0525900	0.27208	4.75489	5.59232
OsC3H50	Os07g0568300	-0.713119	1.08606	1.02774
OsC3H52	Os07g0668600	-0.584963	-0.584963	0
OsC3H67	Os12g0515500	-0.722528	0	0.561558
