# Supplementary material for: Overexpression of OsC3H10, a CCCH-Zinc Finger, Improves Drought Tolerance in Rice by Regulating Stress-Related Genes
Source: Plants (Basel). 2020 Oct 1;9(10):1298. doi: 10.3390/plants9101298 (PMC7599559; doi:10.3390/plants9101298)
Supplement: Supplementary file 1 [file plants-09-01298-s001.zip › Table S2.xlsx]

## Sheet: Table S2
Table S2. List of genes regulated by OsC3H10 overexpression.
Transcript_ID	Gene_ID	Transcript_Locus	Transcript_Length	Description	030/Nakdong.fc	030/Nakdong.volume	030/Nakdong.stat_results	030/Nakdong.raw.pval	030/Nakdong.bh.pval	030/Nakdong.fc.sd	Nakdong.mean	030.mean	Nakdong.sd	030.sd	N_030-6	N_030-7	N_102-6	N_102-7	N_Nakdong_2012_1	N_Nakdong_2012_2	030-6_FPKM	030-7_FPKM	102-6_FPKM	102-7_FPKM	Nakdong_2012_1_FPKM	Nakdong_2012_2_FPKM
Os07t0162450-01	Os07g0162450	chr07:3339393-3340629	1236	Protein of unknown function DUF3778 domain containing protein.	108.627	2.2877	101.068	0.0062868	0.737553	0.0946358	0.70114	7.46438	0.00138452	0.0946257	7.53129	7.39747	0.608387	1.194	0.700161	0.702119	176.656	163.258	0.496934	1.26756	0.614207	0.650198
Os07t0511400-01	Os07g0511400	chr07:19533864-19534577	713	Hypothetical protein.	63.6241	2.63573	49.747	0.00298971	0.737553	0.170327	0.994439	6.98594	0.0711469	0.154756	7.09537	6.87651	6.5957	6.78789	0.94413	1.04475	130.21	115.806	95.757	109.204	0.910726	1.11665
Os11t0562100-02	Os11g0562100	chr11:20946408-20959689	2271	Similar to cycloartenol synthase.	40.3131	0.774914	15.3262	0.0402686	0.737553	0.492115	0.110314	5.44349	0.0375018	0.490684	5.79046	5.09653	4.96361	5.13411	0.0837959	0.136832	53.0296	33.0546	30.3989	33.4512	0.0600428	0.11035
Os11t0588600-01	Os11g0588600	chr11:22328966-22333982	3977	NB-ARC domain containing protein.	33.9866	0.177887	54.5603	0.0116033	0.737553	0.131853	0.00621308	5.09311	0.00353239	0.131806	4.99991	5.18631	5.02249	5.14174	0.00871085	0.0037153	30.8554	35.2345	31.7517	33.6074	0.00712867	0.00931251
Os05t0103800-00	Os05g0103800	chr05:207596-209481	562	Conserved hypothetical protein.	33.2843	1.88725	47.4918	0.0116854	0.737553	0.150581	0.626681	5.68345	0.149188	0.0204359	5.6979	5.669	3.98248	4.00768	0.521189	0.732172	49.7385	49.5317	14.8054	14.8136	0.42284	0.684234
Os11t0691100-00	Os11g0691100	chr11:28120863-28121925	1062	Similar to Protein kinase.	31.1094	1.43156	52.8581	0.000376046	0.737553	0.132685	0.383572	5.34285	0.0896432	0.0978234	5.41202	5.27368	5.05975	5.84815	0.320185	0.446959	40.9791	37.3546	32.6433	55.5609	0.245021	0.378818
Os07t0153150-01	Os07g0153150	chr07:2806935-2815086	2472	Conserved hypothetical protein.	28.5145	0.371283	104.731	0.00598208	0.737553	0.0652696	0.028353	4.86197	0.00276061	0.0652112	4.90809	4.81586	4.75318	4.74719	0.030305	0.0264009	28.7722	26.98	26.2778	25.3313	0.0221055	0.025669
Os01t0672600-01	Os01g0672600	chr01:27623545-27623897	352	Non-protein coding transcript.	28.3435	1.21148	66.304	0.00958079	0.737553	0.102913	0.287101	5.11205	0.102899	0.00166194	5.11323	5.11087	0.742389	0.234567	0.214341	0.359862	33.4269	33.4	0.644912	0.171506	0.154484	0.296334
Os07t0153150-02	Os07g0153150	chr07:2806941-2809736	1890	Conserved hypothetical protein.	27.8699	0.379388	54.8853	0.00443144	0.737553	0.123697	0.0297976	4.83043	0.0421145	0.116307	4.91267	4.74819	4.80266	4.81962	0.0595771	1.816e-05	28.8829	25.6904	27.1913	26.7602	0.0415588	2.11882e-05
Os07t0248800-01	Os07g0248800	chr07:8264832-8271642	1611	Similar to OSIGBa0140C02.4 protein.	19.1281	0.13323	28.4016	0.0223857	0.737553	0.212002	0.00416496	4.26179	0.00252142	0.211987	4.41168	4.11189	4.25321	4.20152	0.00594787	0.00238205	20.2677	16.2068	18.1221	17.1611	0.00472886	0.00616724
Os03t0726150-00	Os03g0726150	chr03:29527405-29527975	478	Hypothetical gene.	18.6776	6.74009	0.943446	0.518372	0.806966	6.33058	4.95151	9.17475	6.32872	0.153538	9.28331	9.06618	9.14101	9.1789	9.42659	0.476429	658.884	565.583	528.529	577.324	668.947	0.407351
Os07t0432333-01	Os07g0432333	chr07:14303298-14304162	617	Similar to Thionin-like peptide.	17.5507	2.47189	38.3798	0.00111781	0.737553	0.152309	1.15532	5.28878	0.122804	0.0900958	5.22507	5.35249	1.95218	1.39234	1.06848	1.24215	35.9384	39.6539	2.7683	1.59119	1.08112	1.4312
Os02t0772100-01	Os02g0772100	chr02:32591799-32593204	1405	Conserved hypothetical protein.	17.1809	2.10713	11.3076	0.0516854	0.737553	0.513121	0.8894	4.99214	0.0694051	0.508405	5.35163	4.63264	2.84466	1.33298	0.938477	0.840323	39.1821	23.7521	6.08564	1.4861	0.904785	0.824642
Os11t0615700-01	Os11g0615700	chr11:23938239-23942543	1187	Proteasome subunit alpha type 5 (EC 3.4.25.1) (20S proteasome alpha subunit E) (20S proteasome subunit alpha-5).	16.5064	0.0084865	166.782	0.00381703	0.737553	0.0342989	1.7805e-05	4.04497	1.33714e-05	0.0342989	4.06923	4.02072	4.07127	3.93729	2.726e-05	8.35e-06	15.8795	15.1301	15.8161	14.1006	1.52613e-05	9.69684e-06
Os01t0537250-01	Os01g0537250	chr01:19549154-19550345	1191	Protein of unknown function DUF3778 domain containing protein.	16.1484	5.16994	53.8572	0.00550763	0.737553	0.105384	3.53906	7.55238	0.0322736	0.10032	7.62332	7.48144	7.50444	7.53493	3.56188	3.51624	190.239	172.935	177.41	184.746	10.825	10.6197
Os07t0215200-01	Os07g0215200	chr07:6315736-6318057	1521	Conserved hypothetical protein.	15.8232	1.00031	69.9311	0.00762484	0.737553	0.0805676	0.237056	4.22102	0.0118049	0.079698	4.27738	4.16467	3.93958	4.27311	0.245404	0.228709	18.3683	16.8401	14.3212	18.0668	0.18146	0.184027
Os02t0129000-00	Os02g0129000	chr02:1506328-1511906	2929	Hypothetical conserved gene.	15.7869	0.711877	32.8181	0.0135782	0.737553	0.171536	0.123478	4.10413	0.0390922	0.167023	4.22224	3.98603	0.0137524	0.0115212	0.15112	0.0958353	17.6638	14.7337	0.00501676	0.0036532	0.108285	0.0781996
Os10t0102900-00	Os10g0102900	chr10:227822-234634	1618	Similar to OSIGBa0140C02.4 protein.	15.3864	0.181917	64.6455	0.00974005	0.737553	0.0862716	0.008374	3.95196	0.00319636	0.0862124	4.01292	3.891	3.88448	3.83879	0.0106342	0.00611383	15.2978	13.7656	13.7248	13.046	0.0094022	0.0122619
Os02t0611250-00	Os02g0611250	chr02:24046419-24048224	1729	Hypothetical gene.	13.9386	4.78122	1.18948	0.444237	0.795506	4.51916	3.24459	7.0456	4.51313	0.233388	6.88057	7.21063	7.00985	6.61845	6.43585	0.0533249	110.694	143.72	126.703	95.8722	87.5214	0.045547
Os03t0426350-00	Os03g0426350	chr03:17809790-17810736	946	Conserved hypothetical protein.	13.6432	3.35378	14.6861	0.00512719	0.737553	0.363046	1.96219	5.7323	0.234701	0.276981	5.92815	5.53644	5.22655	5.49425	1.79623	2.12815	58.3509	45.1272	36.8979	43.3882	2.43238	3.47433
Os01t0357150-00	Os01g0357150	chr01:14447340-14453462	2082	Hypothetical protein.	13.6411	5.39043	1.01667	0.49313	0.802709	5.24401	3.82555	7.59544	5.22824	0.406313	7.88274	7.30813	6.98642	7.3397	7.52248	0.128625	229.02	154.06	125.696	161.118	189.1	0.102092
Os11t0182900-00	Os11g0182900	chr11:4168278-4170029	1527	Ankyrin repeat domain containing protein.	13.0081	1.08037	8.31974	0.0488947	0.737553	0.629164	0.292267	3.99361	0.206458	0.594325	4.41386	3.57336	3.88265	3.46467	0.438255	0.146279	20.2984	10.7776	13.7108	9.8758	0.341234	0.117779
Os03t0299700-01	Os03g0299700	chr03:10518912-10520192	1280	Conserved hypothetical protein.	12.7772	0.634853	1.48779	0.376686	0.773436	3.49373	0.106566	3.78207	0.0430616	3.49346	6.25232	1.31182	6.33144	5.95592	0.137015	0.0761165	71.9975	1.45386	79.8122	60.0972	0.0982817	0.0640344
Os07t0158900-01	Os07g0158900	chr07:3153689-3157109	2234	Cyclin-like F-box domain containing protein.	12.3979	3.47548	26.1976	0.0065832	0.737553	0.196066	2.10532	5.73734	0.176502	0.0853755	5.79771	5.67697	5.47808	5.66691	2.23012	1.98051	53.3796	49.8021	44.1948	49.0893	3.62547	3.05118
Os05t0281400-01	Os05g0281400	chr05:11891584-11892690	1013	Protein of unknown function DUF810 domain containing protein.	12.2373	1.36163	40.9342	0.000611991	0.737553	0.124831	0.455662	4.06888	0.0911074	0.0853361	4.12922	4.00853	3.8523	3.89178	0.520085	0.391239	16.5392	14.9844	13.3697	13.604	0.421515	0.32708
Os08t0167800-01	Os08g0167800	chr08:3961275-3965426	1542	Similar to Sesquiterpene synthase.	12.064	4.1618	9.99516	0.0589147	0.737553	0.508321	2.7366	6.32923	0.0671192	0.503871	5.97294	6.68552	5.14847	4.4024	2.78406	2.68914	60.3422	99.951	34.6793	19.8439	5.82654	5.58493
Os01t0610050-00	Os01g0610050	chr01:24124910-24125477	567	Non-protein coding transcript.	11.8916	2.4924	19.2826	0.00353343	0.737553	0.261966	1.28027	4.85214	0.160272	0.207217	4.70562	4.99867	4.86553	4.70862	1.3936	1.16694	24.9269	30.7597	28.5099	24.6823	1.60008	1.30604
Os05t0542500-02	Os05g0542500	chr05:26927608-26928879	968	LEA-like protein.	11.6935	2.74564	4.13754	0.150894	0.737553	1.21258	1.49497	5.0426	0.0170536	1.21246	5.89994	4.18526	1.55299	0.750025	1.50703	1.48291	57.5149	17.1164	1.87186	0.675135	1.81634	1.873
Os10t0504900-01	Os10g0504900	chr10:19303782-19304325	486	Similar to Lipid transfer protein.	11.3986	2.74373	6.32958	0.0849586	0.737553	0.784413	1.50182	5.01261	0.169702	0.765836	5.55413	4.47108	4.75149	1.37652	1.38182	1.62182	45.0161	21.0925	26.2606	1.56236	1.58087	2.1548
Os02t0167366-00	Os02g0167366	chr02:3619822-3622457	1414	Hypothetical protein.	11.0451	5.07053	0.956232	0.513328	0.805331	5.12503	3.62573	7.09106	5.11583	0.306982	7.30813	6.87399	6.88295	7.10755	7.24316	0.0082901	153.162	115.437	117.828	136.208	154.335	0.0142789
Os05t0247800-01	Os05g0247800	chr05:8959415-8960566	1151	Glycoside hydrolase, family 18 protein.	10.9497	3.42215	4.47101	0.13989	0.737553	1.09215	2.10655	5.55937	0.0247782	1.09187	6.33144	4.7873	4.06641	1.29406	2.08903	2.12407	76.2996	26.4268	15.7609	1.42467	3.2001	3.46128
Os12t0117700-01	Os12g0117700	chr12:871846-872269	423	Similar to RNA binding protein.	10.5469	3.0892	2.19981	0.268826	0.743182	2.18498	1.8264	5.22514	0.184044	2.17722	6.76467	3.68562	1.13488	2.31051	1.69626	1.95653	102.583	11.7603	1.14327	3.92206	2.20573	2.98092
Os01t0615100-01	Os01g0615100	chr01:24392840-24393423	486	Similar to Substilin /chymotrypsin-like inhibitor (Proteinase inhibitor).	10.3428	4.9028	11.5688	0.0441666	0.737553	0.412029	3.49908	6.86964	0.0889534	0.402312	7.15411	6.58516	4.84412	3.94254	3.43618	3.56198	137.03	93.5629	28.0294	14.1588	9.8365	11.0008
Os07t0486000-01	Os07g0486000	chr07:17870560-17880263	3633	Similar to MSH4.	10.0689	1.01734	134.183	0.000113662	0.737553	0.0351158	0.286072	3.61791	0.0207389	0.0283375	3.59787	3.63795	3.60802	3.73259	0.300736	0.271407	11.2528	11.3031	11.1026	12.0694	0.227313	0.22013
Os02t0106001-00	Os02g0106001	chr02:316818-319099	1101	Conserved hypothetical protein.	10.0209	5.51687	0.94912	0.516611	0.806642	4.95425	4.09944	7.42439	4.95421	0.0195956	7.41053	7.43824	7.50755	7.54718	7.6026	0.596291	164.277	168.296	177.796	186.514	200.38	0.534806
Os12t0264500-01	Os12g0264500	chr12:9350913-9365572	2186	Similar to CoA-thioester hydrolase CHY1 (3-hydroxyisobutyryl-coenzyme A hydrolase).	9.93663	0.480007	4.85162	0.125791	0.737553	0.965646	0.0681493	3.38091	0.0963287	0.960829	4.06031	2.7015	4.77302	4.73675	3.46e-05	0.136264	15.7823	5.42847	26.6091	25.1562	1.86508e-05	0.110004
Os02t0112900-00	Os02g0112900	chr02:679467-697321	1601	Similar to Viroid RNA-binding protein (Fragment).	9.77549	2.26108	7.02242	0.0570821	0.737553	0.662391	1.15133	4.4405	0.230314	0.621061	4.87966	4.00134	3.75891	0.598114	1.31419	0.988474	28.1431	14.8885	12.51	0.508371	1.46523	1.02986
Os07t0529000-01	Os07g0529000	chr07:20691212-20693521	2091	Similar to Isocitrate lyase (Fragment).	9.08553	2.20767	3.0285	0.202266	0.737553	1.48662	1.12991	4.31348	0.0650413	1.4852	5.36367	3.26328	3.06611	1.81805	1.08391	1.1759	39.5594	8.51414	7.27707	2.47411	1.10414	1.32085
Os07t0158900-02	Os07g0158900	chr07:3153596-3155859	1385	Hypothetical conserved gene.	9.01666	2.5406	18.587	0.0286012	0.737553	0.24139	1.40886	4.58145	0.237489	0.0432222	4.55089	4.61202	4.26199	4.31448	1.24093	1.57679	22.4287	23.3617	18.2468	18.607	1.34025	2.06198
Os11t0701500-01	Os11g0701500	chr11:28739615-28740634	1019	Similar to Class III chitinase homologue (OsChib3H-g) (Fragment).	8.85012	1.19094	1.83426	0.317693	0.75609	2.42533	0.400013	3.54571	0.0321564	2.42512	5.26053	1.83089	0.72756	0.373361	0.377275	0.422751	36.8824	2.51895	0.625814	0.286622	0.289737	0.356186
Os01t0262401-00	Os01g0262401	chr01:8856488-8857022	534	Hypothetical genes.	8.77471	0.609512	64.8002	0.00753187	0.737553	0.0683829	0.114389	3.24774	0.0123314	0.0672619	3.2953	3.20018	3.23248	3.36633	0.105669	0.123108	8.98613	8.10449	8.30499	9.12886	0.0760082	0.098318
Os03t0670700-03	Os03g0670700	chr03:26460059-26461142	702	Similar to Glycine rich RNA binding protein.	8.50509	7.62644	2.45593	0.205524	0.737553	1.77837	6.23703	9.32536	1.67914	0.585732	9.73953	8.91118	7.79391	6.60782	7.42437	5.0497	939.658	492.958	214.848	94.7937	175.1	32.5546
Os08t0508000-01	Os08g0508000	chr08:25155157-25156850	1693	Cytochrome P450 family protein.	8.4867	1.45318	5.39992	0.0976784	0.737553	0.808001	0.576679	3.66188	0.192159	0.784818	4.21683	3.10693	1.82348	0.626206	0.712556	0.440802	17.607	7.53414	2.46274	0.537204	0.625578	0.373011
Os11t0454300-01	Os11g0454300	chr11:15342876-15343671	708	Similar to Water-stress inducible protein RAB21.	8.47151	2.78324	3.89939	0.142288	0.737553	1.11799	1.64021	4.72283	0.242094	1.09147	5.49461	3.95105	1.56066	0.944638	1.46903	1.8114	43.2437	14.3874	1.88722	0.909139	1.73648	2.58571
Os12t0263600-01	Os12g0263600	chr12:9286789-9291494	1083	Similar to Isoflavone reductase-like protein 1.	8.27874	4.72454	6.04541	0.0417475	0.737553	0.713354	3.43977	6.48918	0.36486	0.612986	6.05573	6.92263	6.84184	6.8114	3.18177	3.69776	63.2303	119.822	113.582	110.959	8.07762	12.2122
Os12t0257600-00	Os12g0257600	chr12:8869546-8875025	2048	Similar to Laccase-25.	8.18616	1.78963	7.32683	0.0820321	0.737553	0.585461	0.829221	3.86241	0.0693977	0.581333	4.27347	3.45134	1.78958	1.25843	0.78015	0.878293	18.321	9.85705	2.3782	1.37027	0.702333	0.875576
Os12t0257500-02	Os12g0257500	chr12:8859414-8860654	1240	Conserved hypothetical protein.	8.18173	2.11876	14.3018	0.00652435	0.737553	0.299854	1.08918	4.12158	0.179947	0.239857	4.29119	3.95198	3.68901	3.31195	1.21642	0.961936	18.5599	14.4016	11.8372	8.755	1.30129	0.989273
Os12t0508400-00	Os12g0508400	chr12:19543819-19544475	616	Conserved hypothetical protein.	8.07938	1.16226	7.95381	0.0263334	0.737553	0.535942	0.396104	3.41035	0.277339	0.458603	3.08607	3.73463	2.16099	1.17449	0.592212	0.199996	7.66889	12.2098	3.36775	1.23723	0.494343	0.160187
Os12t0219700-01	Os12g0219700	chr12:6425709-6426420	711	Hypothetical protein.	7.97052	0.494942	50.1137	0.000418815	0.737553	0.0845099	0.079681	3.07436	0.0623552	0.0570418	3.11469	3.03402	2.98422	2.95802	0.0355892	0.123773	7.83911	7.12013	6.82843	6.66721	0.0253928	0.098895
Os12t0631200-02	Os12g0631200	chr12:27025336-27027162	987	Similar to ubiquitin-protein ligase/ zinc ion binding protein.	7.93871	0.0169888	200.11	0.00318101	0.737553	0.0211232	9.656e-05	2.989	6.58458e-05	0.0211231	3.00394	2.97407	2.84267	2.81779	0.00014312	5e-05	7.20172	6.76603	6.07527	5.97338	7.89711e-05	7.57834e-05
Os01t0292200-03	Os01g0292200	chr01:10627017-10627489	346	Similar to CBL-interacting protein kinase 1.	7.82998	3.50373	1.31157	0.41364	0.784533	3.20136	2.32074	5.28975	3.19606	0.18405	5.41989	5.15961	4.68582	5.21285	4.5807	0.0607828	41.156	34.6482	25.0565	35.446	23.0709	0.050869
Os12t0458100-01	Os12g0458100	chr12:15998271-16005479	1825	Transferase family protein.	7.65844	1.56587	7.81019	0.0757491	0.737553	0.53182	0.678222	3.61527	0.0711715	0.527036	3.98794	3.2426	1.91178	1.84362	0.728548	0.627896	15.0087	8.37756	2.66749	2.54406	0.641216	0.568411
Os11t0134300-01	Os11g0134300	chr11:1605181-1609130	1515	Similar to Serine/threonine kinase.	7.65436	3.28366	12.145	0.0517137	0.737553	0.341912	2.12878	5.06506	0.016884	0.341495	4.82359	5.30654	4.96548	5.34625	2.11684	2.14072	27.1183	38.278	30.4292	38.9445	3.29107	3.51877
Os01t0293000-01	Os01g0293000	chr01:10657542-10660137	1568	Similar to S-adenosylmethionine synthetase 1 (EC 2.5.1.6) (Methionine adenosyltransferase 1) (AdoMet synthetase 1) (Fragment).	7.49518	2.24663	7.50163	0.0653726	0.737553	0.547834	1.22256	4.12852	0.141635	0.529209	4.50273	3.75431	0.668089	0.689663	1.32271	1.12241	21.6171	12.4222	0.556867	0.607173	1.48053	1.23206
Os07t0638400-01	Os07g0638400	chr07:26551675-26552939	1047	Similar to 1-Cys peroxiredoxin.	7.23648	2.5483	2.6175	0.229756	0.737553	1.54269	1.49332	4.34861	0.123459	1.53774	5.43595	3.26126	1.7649	1.29235	1.40602	1.58062	41.5735	8.50183	2.32658	1.42165	1.62012	2.06859
Os04t0670200-02	Os04g0670200	chr04:34173355-34176706	1740	Granulin domain containing protein.	7.23255	1.33656	1.68992	0.306156	0.753831	2.3888	0.528112	3.38262	0.745507	2.26949	4.98739	1.77784	2.1794	4.05186	1.05527	0.00095936	30.5077	2.40313	3.4237	15.3118	1.06205	0.00190573
Os06t0122800-01	Os06g0122800	chr06:1189073-1209114	3301	Hypothetical conserved gene.	7.07726	0.643162	59.7736	0.0044159	0.737553	0.0667953	0.139617	2.96281	0.0215872	0.0632108	3.00751	2.91811	0.0907381	0.0254947	0.154881	0.124352	7.22489	6.47651	0.0605505	0.0141514	0.110998	0.099222
Os03t0693700-01	Os03g0693700	chr03:27779099-27780096	997	Similar to Oxalate oxidase 1 (EC 1.2.3.4) (Germin).	7.07058	0.619733	6.74047	0.0817088	0.737553	0.592046	0.130108	2.95194	0.116704	0.58043	3.36236	2.54151	0.740597	0.383115	0.0475854	0.21263	9.46066	4.72054	0.642713	0.294314	0.0330575	0.172097
Os12t0636300-00	Os12g0636300	chr12:27272176-27273588	979	Hypothetical protein.	7.06364	3.93469	1.1286	0.461474	0.800161	3.53416	2.76956	5.58997	3.53349	0.0684733	5.54155	5.63839	4.65629	5.33034	5.26812	0.271002	44.5818	48.5965	24.4906	38.5179	37.856	0.21993
Os01t0185350-01	Os01g0185350	chr01:4531621-4532654	1033	Non-protein coding transcript.	6.87717	4.70039	0.942443	0.518639	0.806966	4.17434	3.51096	6.29278	4.17253	0.12318	6.37988	6.20567	6.88396	6.2086	6.46138	0.560541	79.6971	72.5969	117.887	71.8223	89.2983	0.494657
Os12t0226400-00	Os12g0226400	chr12:6889995-6896735	1166	Similar to 2-alkenal reductase.	6.76943	1.09166	18.9093	0.0324404	0.737553	0.206346	0.379681	3.13872	0.0167002	0.205669	2.99329	3.28415	3.10693	3.14947	0.39149	0.367872	7.14927	8.65736	7.52218	7.74729	0.301451	0.303415
Os07t0531900-00	Os07g0531900	chr07:20818883-20822105	3222	Hypothetical conserved gene.	6.73412	1.18307	51.9306	0.0111819	0.737553	0.0749307	0.438733	3.19022	0.00824344	0.0744759	3.24288	3.13756	0.447385	0.530176	0.444562	0.432904	8.61992	7.69138	0.344522	0.435818	0.346968	0.366002
Os06t0232650-01	Os06g0232650	chr06:6892725-6895644	1198	Non-protein coding transcript.	6.70959	4.79002	0.955102	0.513817	0.805572	4.06632	3.60984	6.35606	4.05992	0.228033	6.19482	6.5173	6.48285	6.52629	6.48063	0.739039	69.4063	89.6217	88.0192	89.5803	90.6515	0.69176
Os01t0124000-01	Os01g0124000	chr01:1341367-1342277	910	Similar to Bowman Birk trypsin inhibitor.	6.70389	4.36869	2.45599	0.245832	0.74101	1.58063	3.20671	5.95171	0.0453279	1.57998	7.06892	4.8345	3.39882	2.52104	3.17466	3.23876	127.612	27.3477	9.46778	4.69192	8.0257	8.63548
Os04t0573200-02	Os04g0573200	chr04:28874499-28878849	1066	Similar to OSIGBa0147H17.7 protein.	6.64661	3.75417	1.03921	0.487468	0.802709	3.71868	2.62876	5.36138	3.7167	0.121426	5.27552	5.44724	5.28822	5.39439	5.25687	0.00066197	37.234	42.3279	38.6331	40.1916	37.6216	0.00114425
Os12t0226500-00	Os12g0226500	chr12:6895549-6896617	609	Hypothetical protein.	6.59051	1.44062	32.2188	0.0128652	0.737553	0.119409	0.621095	3.34148	0.115625	0.0298213	3.3204	3.36257	3.20487	2.97856	0.539336	0.702854	9.1563	9.21383	8.13765	6.77539	0.439569	0.651053
Os12t0113600-01	Os12g0113600	chr12:690005-691172	853	Hypothetical protein.	6.42989	0.436614	10.5671	0.0532202	0.737553	0.35931	0.0692196	2.75401	0.0594351	0.35436	3.00458	2.50344	0.120499	0.187033	0.111247	0.0271927	7.20504	4.58968	0.0821792	0.133886	0.0802132	0.026073
Os08t0136001-00	Os08g0136001	chr08:2031264-2032955	876	Hypothetical gene.	6.41346	4.90174	1.17804	0.448033	0.796886	3.21863	3.74119	6.4223	3.21839	0.0390811	6.39466	6.44993	6.37548	6.084	6.01694	1.46545	80.3574	85.9625	81.8624	65.7756	65.3537	1.84098
Os08t0124100-01	Os08g0124100	chr08:1313604-1315206	1602	Concanavalin A-like lectin/glucanase, subgroup domain containing protein.	6.38484	1.14172	41.6596	0.0106743	0.737553	0.090796	0.421071	3.09572	0.0885524	0.0200598	3.08154	3.10991	2.88076	3.33448	0.483687	0.358455	7.6375	7.5475	6.26679	8.91494	0.383482	0.295517
Os07t0640300-00	Os07g0640300	chr07:26646514-26647959	622	Hypothetical conserved gene.	6.30302	1.26113	8.39934	0.0574644	0.737553	0.447204	0.503396	3.15944	0.1159	0.431924	2.85402	3.46486	2.86213	2.85402	0.585349	0.421442	6.40994	9.95789	6.17353	6.13662	0.487668	0.355597
Os12t0528801-01	Os12g0528801	chr12:20844118-20846664	311	Hypothetical gene.	6.26196	3.73531	10.4397	0.0294231	0.737553	0.358524	2.63948	5.2861	0.14089	0.329681	5.51922	5.05298	5.38508	5.27438	2.73911	2.53986	43.9632	32.0865	41.3805	37.0398	5.60031	4.95561
Os10t0498300-01	Os10g0498300	chr10:19002213-19004174	1182	Similar to Epoxide hydrolase.	6.17666	3.55807	15.1393	0.0320911	0.737553	0.245381	2.47933	5.10616	0.0555877	0.239001	4.93716	5.27516	5.13629	5.29632	2.51864	2.44003	29.4124	37.4406	34.4314	37.6093	4.6385	4.58438
Os07t0542400-01	Os07g0542400	chr07:21434795-21437604	1974	Similar to Receptor protein kinase.	6.16189	2.83536	3.61058	0.171811	0.737553	1.02754	1.81238	4.43575	0.0230823	1.02728	5.16215	3.70935	3.53858	3.56384	1.8287	1.79606	34.4914	11.9737	10.5286	10.6667	2.50333	2.54764
Os02t0727200-00	Os02g0727200	chr02:30260590-30261180	590	Hypothetical gene.	6.09917	2.05986	28.8166	0.0017404	0.737553	0.128021	1.13377	3.74239	0.0773685	0.101998	3.81451	3.67026	1.87295	1.53644	1.07907	1.18848	13.162	11.5983	2.57982	1.85095	1.09481	1.34026
Os10t0542266-00	Os10g0542266	chr10:21169726-21172263	1355	Hypothetical gene.	6.08201	3.72268	1.01328	0.495781	0.802709	3.63512	2.64161	5.24616	3.63498	0.0312709	5.22405	5.26827	5.22887	5.25687	5.21193	0.0712905	35.9128	37.2145	36.9662	36.5917	36.3942	0.0599685
Os02t0816100-02	Os02g0816100	chr02:34963634-34966559	1182	HAD-superfamily hydrolase, subfamily IA, variant 2 protein.	6.06562	1.19263	3.81389	0.0629248	0.737553	0.964339	0.464105	3.06476	0.656125	0.706717	2.56504	3.56449	0.00513774	0.00052765	0.928056	0.00015417	5.11685	10.7064	0.000975316	0.000204588	0.888019	0.000255851
Os01t0131600-01	Os01g0131600	chr01:1746415-1746977	386	Hypothetical conserved gene.	6.01636	4.80241	1.13527	0.455684	0.799034	3.225	3.67936	6.26825	3.20253	0.380015	6.53696	5.99954	6.03315	5.93354	5.94389	1.41483	88.7763	62.1655	64.724	59.0628	61.8164	1.74759
Os07t0122000-01	Os07g0122000	chr07:1150137-1152196	1976	Protein of unknown function DUF1719, Oryza sativa family protein.	5.9525	1.66871	21.4413	0.0263061	0.737553	0.169741	0.820457	3.39395	0.0243708	0.167983	3.51273	3.27517	1.91375	1.10818	0.837689	0.803224	10.58	8.60203	2.67339	1.1401	0.768105	0.776266
Os11t0554200-01	Os11g0554200	chr11:20617094-20618386	1292	Conserved hypothetical protein.	5.85479	0.238466	18.4528	0.0331879	0.737553	0.195401	0.0221119	2.57173	0.016232	0.194726	2.70942	2.43404	2.71452	2.77386	0.0335896	0.0106342	5.74957	4.32649	5.46361	5.76242	0.0243058	0.0158368
Os06t0681200-01	Os06g0681200	chr06:28388374-28389574	1091	Cupredoxin domain containing protein.	5.82379	1.55977	4.9675	0.12304	0.737553	0.723679	0.741054	3.28301	0.0705339	0.720233	3.79229	2.77373	1.10392	0.524558	0.790929	0.691179	12.9316	5.74285	1.0918	0.42906	0.711722	0.637143
Os11t0567200-00	Os11g0567200	chr11:21103421-21104298	877	Hypothetical protein.	5.65153	0.435791	10.2803	0.0603544	0.737553	0.343726	0.0738254	2.57247	0.0248911	0.342823	2.33005	2.81488	2.6682	2.78674	0.0562247	0.0914261	4.19569	5.9474	5.27612	5.81825	0.0387301	0.0755493
Os11t0702100-01	Os11g0702100	chr11:28758836-28760003	1167	Similar to Class III chitinase homologue (OsChib3H-h) (Fragment).	5.64055	2.53992	1.74052	0.330818	0.760957	2.02792	1.58201	4.07785	0.114033	2.02471	5.50954	2.64616	1.45474	1.10055	1.50138	1.66265	43.6257	5.16774	1.67923	1.1274	1.80688	2.24658
Os04t0659300-01	Os04g0659300	chr04:33641297-33642277	980	Protein of unknown function DUF26 domain containing protein.	5.58836	8.59123	2.71088	0.214055	0.737553	1.29503	7.43922	9.92164	0.215034	1.27705	10.8247	9.01863	8.23667	7.20855	7.28716	7.59127	1925.72	535.447	295.143	146.592	160.013	201.03
Os01t0108500-00	Os01g0108500	chr01:460176-461371	1195	Protein of unknown function DUF3778 domain containing protein.	5.5837	2.62816	23.4418	0.00305946	0.737553	0.149689	1.66564	4.14686	0.122463	0.0860793	4.086	4.20773	3.9712	3.96462	1.57905	1.75224	16.0807	17.4069	14.668	14.3715	1.96126	2.43642
Os02t0755900-01	Os02g0755900	chr02:31805976-31807800	1658	UDP-glucuronosyl/UDP-glucosyltransferase domain containing protein.	5.46725	2.53992	3.70333	0.1679	0.737553	0.935909	1.59466	4.04548	0.000595539	0.935909	4.70727	3.38369	2.29588	2.29539	1.59424	1.59508	24.9451	9.35853	3.80974	3.86968	1.99429	2.09994
Os07t0490100-01	Os07g0490100	chr07:18203444-18205154	1710	UDP-glucuronosyl/UDP-glucosyltransferase family protein.	5.44697	1.00756	4.43009	0.0491972	0.737553	0.780659	0.361646	2.8071	0.510318	0.590766	2.38937	3.22484	2.81779	1.84232	0.00079686	0.722496	4.40525	8.27415	5.94995	2.54103	0.000549662	0.672341
Os01t0822900-04	Os01g0822900	chr01:35130019-35130376	357	Non-protein coding transcript.	5.4148	0.345193	1.75674	0.329017	0.760623	1.96176	0.0479538	2.48486	0.066497	1.96063	1.09849	3.87124	2.8346	0.00856224	0.0949742	0.00093329	1.20893	13.5603	6.03451	0.00223217	0.068653	0.00182115
Os11t0615900-01	Os11g0615900	chr11:23947039-23949310	2271	Conserved hypothetical protein.	5.37636	0.389197	26.3938	0.021964	0.737553	0.130022	0.0608935	2.48752	0.0158954	0.129047	2.39627	2.57877	2.5909	2.48776	0.0721332	0.0496537	4.42776	4.87165	4.93468	4.55882	0.0517536	0.0422198
Os01t0681600-01	Os01g0681600	chr01:28080391-28082062	1174	Hypothetical conserved gene.	5.26826	0.791622	2.46237	0.224546	0.737553	1.37686	0.237811	2.63514	0.320308	1.33908	3.58201	1.68826	2.41485	2.31715	0.0113191	0.464303	11.1288	2.18733	4.22788	3.94128	0.00994595	0.394766
Os11t0134232-00	Os11g0134232	chr11:1603701-1604322	621	Non-protein coding transcript.	5.21994	0.779899	8.11953	0.0658284	0.737553	0.415237	0.232464	2.6165	0.0863407	0.406162	2.3293	2.9037	2.40965	2.65451	0.171412	0.293516	4.19102	6.3946	4.20882	5.23298	0.122192	0.237594
Os08t0451201-00	Os08g0451201	chr08:22034044-22034956	808	Conserved hypothetical protein.	5.20064	4.29653	0.88686	0.537178	0.814543	3.79313	3.26876	5.64745	3.78556	0.239525	5.47808	5.81682	5.96136	6.46695	5.94556	0.591964	42.8051	54.8692	61.3983	86.3976	61.8553	0.530537
Os06t0493100-01	Os06g0493100	chr06:17066927-17068612	529	Conserved hypothetical protein.	5.18134	6.48977	7.2881	0.0750926	0.737553	0.46053	5.41071	7.78404	0.0911659	0.451416	7.46484	8.10323	7.69481	6.96275	5.34625	5.47517	170.867	268.123	199.33	122.075	40.1249	44.2422
Os11t0700900-02	Os11g0700900	chr11:28722782-28724062	1280	Class III chitinase homologue (OsChib3H-b).	5.16677	2.52696	1.67615	0.341893	0.763402	1.99901	1.60623	3.97549	0.0780383	1.99748	5.38793	2.56306	1.93155	1.11575	1.66141	1.55105	40.2994	4.81466	2.71742	1.14862	2.12653	2.00624
Os08t0314800-04	Os08g0314800	chr08:13473747-13479149	1208	Hypothetical conserved gene.	5.14678	3.3459	0.998492	0.500339	0.802709	3.34778	2.36666	4.73033	3.34689	0.0775034	4.78513	4.67552	4.50282	4.68075	4.73326	5.171e-05	26.418	24.4017	21.7654	24.1844	25.7691	7.73398e-05
Os06t0586000-01	Os06g0586000	chr06:22956668-22957307	498	Conserved hypothetical protein.	5.13265	4.04699	4.63612	0.0942616	0.737553	0.719809	3.03561	5.39532	0.254252	0.67341	5.87149	4.91914	4.16828	3.06578	3.2154	2.85583	56.3033	29.0285	17.0176	7.23807	8.28503	6.38942
Os01t0719125-00	Os01g0719125	chr01:29965868-29970694	2638	Hypothetical protein.	5.12585	4.52544	1.39313	0.360953	0.768565	2.39347	3.49758	5.85537	2.25538	0.801244	6.42193	5.2888	5.55586	5.08195	5.09237	1.90278	82.1161	37.7995	46.6013	32.1711	33.4215	2.81728
Os08t0468200-01	Os08g0468200	chr08:23036447-23038258	1811	Hypothetical protein.	5.12072	3.00873	1.15377	0.454501	0.79896	2.88824	2.05301	4.40936	2.88764	0.0587076	4.36785	4.45087	3.39959	4.39749	4.09488	0.0111391	19.6366	20.7721	9.47568	19.7916	16.107	0.0162247
Os10t0122000-00	Os10g0122000	chr10:1405691-1407206	1515	UDP-glucuronosyl/UDP-glucosyltransferase family protein.	5.03508	1.78254	10.7825	0.0482574	0.737553	0.305862	0.964019	3.29603	0.299046	0.0642096	3.34144	3.25063	2.74418	2.7499	0.752562	1.17548	9.30764	8.43801	5.60402	5.65851	0.66834	1.32036
Os10t0109300-02	Os10g0109300	chr10:655624-658801	1382	Similar to Peroxidase 54.	4.99397	2.59358	1.29548	0.382459	0.775796	2.53284	1.68111	4.0013	2.37631	0.876595	4.62114	3.38145	2.06689	3.4091	3.36142	0.00080601	23.4702	9.34537	3.09867	9.43681	9.26685	0.00150435
Os06t0549950-00	Os06g0549950	chr06:20832862-20834348	1300	Hypothetical protein.	4.95977	2.34518	3.37006	0.181007	0.737553	0.969485	1.4591	3.76937	0.0790292	0.966258	4.45262	3.08612	1.99978	1.25796	1.40321	1.51498	20.8516	7.41117	2.90951	1.3699	1.61688	1.93409
Os07t0110000-01	Os07g0110000	chr07:548480-554208	3646	Conserved hypothetical protein.	4.88015	3.20326	23.6056	0.0230759	0.737553	0.13701	2.25777	4.54469	0.0219412	0.135241	4.44906	4.64032	4.46063	4.58823	2.27328	2.24225	20.7915	23.8848	21.1038	22.643	3.75155	3.85145
Os08t0496700-00	Os08g0496700	chr08:24528146-24529130	888	Myb/SANT-like domain domain containing protein.	4.87912	1.84492	13.7558	0.0112475	0.737553	0.235083	1.02714	3.31376	0.119914	0.2022	3.17079	3.45674	0.901055	1.11388	1.11194	0.942352	8.15819	9.90177	0.820087	1.14564	1.14391	0.967014
Os08t0351200-01	Os08g0351200	chr08:15972792-15977405	1667	Hypothetical conserved gene.	4.86447	0.722907	60.8179	0.00620534	0.737553	0.0530704	0.20971	2.49199	0.0133759	0.0513572	2.52831	2.45568	1.46898	1.57267	0.200252	0.219168	4.95887	4.41088	1.7077	1.92315	0.145486	0.177893
Os07t0127700-01	Os07g0127700	chr07:1444738-1445064	326	Similar to Pathogenesis-related protein class 1.	4.86235	2.18893	5.79781	0.0718471	0.737553	0.556546	1.32755	3.60921	0.195366	0.521129	3.9777	3.24071	2.41421	1.78981	1.18941	1.4657	14.869	8.36508	4.22632	2.40517	1.2646	1.8413
Os03t0787600-01	Os03g0787600	chr03:32715377-32716307	930	Conserved hypothetical protein.	4.85777	4.40164	1.01821	0.493737	0.802709	3.16715	3.40676	5.68705	3.16409	0.139174	5.78546	5.58864	5.70135	5.69689	5.64411	1.16941	52.7731	46.9151	51.7342	50.1519	49.6176	1.31041
Os10t0419400-01	Os10g0419400	chr10:14751990-14754323	899	Similar to SIPL.	4.73307	4.13529	9.54174	0.0259862	0.737553	0.332409	3.16325	5.40603	0.150931	0.296169	5.61545	5.19661	3.92243	3.83762	3.26998	3.05653	47.1859	35.4773	14.1505	13.0367	8.63623	7.49667
Os01t0944100-03	Os01g0944100	chr01:41495711-41498172	1224	Conserved hypothetical protein.	4.71489	1.69303	3.21006	0.169617	0.737553	0.985623	0.910589	3.14781	0.239383	0.956111	3.82388	2.47174	1.36952	1.3931	1.07986	0.74132	13.2523	4.46917	1.51789	1.5919	1.09649	0.694164
Os06t0246200-00	Os06g0246200	chr06:7597084-7598163	1016	Similar to Formin-like protein 14.	4.69469	1.3571	8.65118	0.0725761	0.737553	0.364708	0.641215	2.87225	0.0177937	0.364274	3.12983	2.61467	2.67086	2.4849	0.628633	0.653797	7.93373	5.02433	5.28897	4.54841	0.533085	0.599263
Os11t0707000-04	Os11g0707000	chr11:28932976-28933160	184	Non-protein coding transcript.	4.69413	2.22379	1.44026	0.322477	0.758	2.19051	1.37243	3.60329	1.94091	1.01549	2.88522	4.32135	3.71975	3.0802	2.74486	0	6.57744	18.9256	12.1274	7.32333	5.6281	9.99151e-14
Os07t0542067-00	Os07g0542067	chr07:21414628-21419315	2029	Hypothetical protein.	4.65312	1.22827	4.17313	0.146354	0.737553	0.751715	0.545819	2.76402	0.0709102	0.748363	3.29319	2.23484	2.62008	2.13619	0.495678	0.59596	8.96941	3.66279	5.05903	3.35497	0.395002	0.534544
Os03t0277700-01	Os03g0277700	chr03:9425600-9426838	1150	Protein of unknown function DUF26 domain containing protein.	4.63018	3.00071	2.04939	0.285939	0.747896	1.52578	2.09235	4.30342	0.13551	1.51975	5.37805	3.22879	2.85269	2.86778	1.99653	2.18817	39.9872	8.29582	6.12293	6.20056	2.92484	3.68251
Os03t0734300-01	Os03g0734300	chr03:30078327-30078899	469	Similar to Proteinase inhibitor type II CEVI57 precursor.	4.62687	6.77601	2.93944	0.197903	0.737553	1.06329	5.7605	7.97054	0.176189	1.04859	8.712	7.22907	6.28312	6.229	5.63592	5.88508	396.76	145.471	77.4346	73.0489	49.3507	59.2427
Os03t0215400-01	Os03g0215400	chr03:6052901-6061365	1151	MADS-domain-containing protein, Sexual reproduction	4.49643	0.73248	17.0884	0.00689736	0.737553	0.179486	0.224208	2.39299	0.151865	0.0956664	2.46063	2.32534	1.0154	0.756815	0.116823	0.331593	4.67294	3.94633	0.967278	0.681362	0.0834809	0.271829
Os06t0275800-03	Os06g0275800	chr06:9396268-9398992	1777	Amino acid transporter, transmembrane domain containing protein.	4.49317	1.87402	3.2065	0.114131	0.737553	0.95607	1.08102	3.24875	0.831185	0.472443	2.91468	3.58282	0.498296	2.71504	1.66876	0.493283	6.70934	10.8609	0.392573	5.48677	2.14293	0.424144
Os12t0559200-01	Os12g0559200	chr12:22854748-22860198	3078	Lipoxygenase (EC 1.13.11.12).	4.44751	5.08357	6.70522	0.0498144	0.737553	0.454094	4.1198	6.2728	0.187821	0.41343	6.56514	5.98046	4.78713	4.75635	4.25261	3.98699	90.5597	61.2753	26.9352	25.5169	18.1314	15.0315
Os06t0111550-00	Os06g0111550	chr06:645034-646444	1410	Hypothetical protein.	4.41764	6.55901	1.00154	0.499288	0.802709	3.02639	5.57434	7.71762	3.02512	0.0877974	7.65554	7.7797	7.58318	7.62	7.71343	3.43526	194.173	211.644	186.742	196.275	217.63	9.98525
Os04t0511200-01	Os04g0511200	chr04:25563418-25565153	1035	EFA27 for EF hand, abscisic acid, 27kD.	4.41725	2.36381	2.84859	0.21462	0.737553	1.06399	1.52378	3.66693	0.0295104	1.06358	4.419	2.91487	1.96664	1.62532	1.54465	1.50292	20.3646	6.45792	2.8118	2.03924	1.89553	1.91235
Os07t0212400-01	Os07g0212400	chr07:6146969-6152549	2930	Transposase, Ptta/En/Spm, plant domain containing protein.	4.38714	0.684498	30.8602	0.0174782	0.737553	0.0977608	0.200742	2.33402	0.0154748	0.0965282	2.40228	2.26577	0.0136514	0.0114848	0.211685	0.1898	4.45322	3.75247	0.00501493	0.00365188	0.152528	0.152059
Os01t0802900-01	Os01g0802900	chr01:34017556-34019231	1675	Hypothetical protein.	4.37966	4.89498	0.956637	0.514104	0.805626	3.15003	3.94417	6.07499	3.15001	0.0101121	6.08214	6.06784	6.1888	6.11903	6.17157	1.71678	64.2843	65.5973	72.5207	67.5951	72.4084	2.35927
Os10t0137300-00	Os10g0137300	chr10:2317203-2317845	495	Similar to BLN1-1.	4.32195	4.97901	4.67349	0.110726	0.737553	0.639002	4.03389	6.14557	0.165887	0.617094	5.70922	6.58192	5.98324	6.35206	3.91659	4.15119	50.0574	93.5011	62.2903	79.8947	14.1663	16.9768
Os07t0655201-00	Os07g0655201	chr07:27531946-27533378	1116	Similar to BLE2 protein.	4.29641	0.244265	12.1974	0.050653	0.737553	0.243846	0.0279972	2.13113	0.0188369	0.243117	2.30304	1.95922	1.98496	1.96059	0.0413169	0.0146775	4.09146	2.85137	2.86303	2.85919	0.0288649	0.0187951
Os12t0629700-01	Os12g0629700	chr12:26946903-26947698	795	Similar to Thaumatin-like protein precursor.	4.27684	4.22831	7.53237	0.0205712	0.737553	0.393629	3.30804	5.40459	0.239244	0.31258	5.62561	5.18356	4.16073	4.30447	3.13887	3.47721	47.5217	35.1613	16.9347	18.478	7.78779	10.3197
Os05t0127233-00	Os05g0127233	chr05:1535902-1536374	472	Hypothetical protein.	4.27489	3.07206	0.983548	0.504493	0.803127	3.01361	2.19794	4.29383	3.00906	0.165506	4.41086	4.1768	3.89821	4.51231	4.32567	0.0702095	20.2549	17.0091	13.8818	21.4775	19.1348	0.0593607
Os01t0647150-00	Os01g0647150	chr01:26078096-26082210	2201	Hypothetical protein.	4.2715	3.4136	1.12759	0.461802	0.800161	2.6272	2.52329	4.61803	2.62691	0.0393397	4.59022	4.64585	4.3403	4.38597	4.3808	0.665786	22.9772	23.9835	19.2761	19.626	19.9318	0.611488
Os08t0331800-01	Os08g0331800	chr08:14663397-14664089	562	Conserved hypothetical protein.	4.26315	3.28341	10.0043	0.0627924	0.737553	0.295715	2.40002	4.49194	0.014365	0.295366	4.28309	4.7008	3.41102	2.78184	2.38987	2.41018	18.4452	24.8175	9.57999	5.80005	4.15793	4.47033
Os11t0117600-00	Os11g0117600	chr11:794802-795540	465	Similar to WRKY transcription factor 50 (Fragment).	4.23184	2.46174	8.76721	0.0715567	0.737553	0.335727	1.63201	3.7133	0.33529	0.0171189	3.7254	3.70119	3.82125	3.40714	1.39493	1.8691	12.329	11.8915	13.0553	9.42788	1.6019	2.73525
Os05t0530500-03	Os05g0530500	chr05:26347161-26349024	1197	Similar to OSK1.	4.2235	2.98782	0.975649	0.506347	0.803804	3.01272	2.12417	4.20261	3.00398	0.229367	4.04043	4.3648	4.29138	4.25283	4.24831	4.15e-05	15.5944	19.4925	18.6181	17.7644	18.0581	5.9613e-05
Os01t0729950-00	Os01g0729950	chr01:30427305-30431384	1999	Hypothetical protein.	4.21787	4.04094	1.21961	0.431633	0.791008	2.40785	3.13393	5.21045	2.38575	0.325527	5.44063	4.98027	5.11428	4.84587	4.82091	1.44696	41.6354	30.3668	33.9197	27.2817	27.3918	1.80463
Os10t0113201-00	Os10g0113201	chr10:869532-870263	731	Hypothetical gene.	4.20272	2.62132	1.1777	0.444619	0.795506	2.48731	1.78283	3.85416	2.4725	0.270992	3.66254	4.04578	4.43496	4.48118	3.53116	0.034511	11.7978	15.4411	20.6929	20.9675	10.5732	0.0317817
Os11t0590700-01	Os11g0590700	chr11:22427773-22435407	3566	NB-ARC domain containing protein.	4.1983	3.04484	20.8805	0.0304266	0.737553	0.140186	2.18101	4.25081	0.00209923	0.14017	4.1517	4.34993	3.90343	4.15351	2.17952	2.18249	16.7889	19.2892	13.9396	16.6005	3.47712	3.65689
Os03t0230300-01	Os03g0230300	chr03:6895177-6898348	1823	Poly(ADP-ribose) polymerase, catalytic region domain containing protein.	4.16258	2.77386	5.19517	0.120805	0.737553	0.560081	1.92974	3.98722	0.0149586	0.559881	4.38311	3.59132	2.5179	2.12589	1.91916	1.94032	19.8422	10.9349	4.64619	3.3248	2.71679	2.92827
Os01t0835600-05	Os01g0835600	chr01:35814481-35818275	3155	AT hook, DNA-binding, conserved site domain containing protein.	4.16028	2.64253	1.18552	0.442415	0.794505	2.45343	1.80723	3.86391	2.43838	0.271354	3.67203	4.05578	3.32785	3.65818	3.53142	0.083031	11.8792	15.5668	8.95943	11.4365	10.5763	0.069624
Os12t0559934-00	Os12g0559934	chr12:22934816-22935735	588	Similar to Lipoxygenase.	4.15286	4.14813	7.50763	0.066319	0.737553	0.386932	3.24633	5.30044	0.0970953	0.374552	5.56529	5.03559	3.99367	3.99329	3.31499	3.17767	45.4147	31.6875	14.9325	14.6778	8.93322	8.23002
Os08t0113150-00	Os08g0113150	chr08:701337-703670	806	Hypothetical protein.	4.12471	5.77459	0.873592	0.542266	0.815917	3.3094	4.84221	6.8865	3.30502	0.170114	7.00679	6.76621	6.73927	7.04528	7.17921	2.5052	122.072	105.787	105.914	130.608	148.18	4.81839
Os07t0151800-01	Os07g0151800	chr07:2721784-2723535	702	Conserved hypothetical protein.	4.09679	2.63088	11.4799	0.00750891	0.737553	0.250629	1.80345	3.83794	0.175864	0.17857	3.96421	3.71168	3.13411	3.31645	1.92781	1.6791	14.6882	12.0005	7.68907	8.79304	2.73784	2.27981
Os07t0432201-01	Os07g0432201	chr07:14292160-14292961	570	Similar to Thionin-like peptide.	4.09551	6.02934	1.89571	0.309001	0.753995	1.51741	5.09749	7.13153	0.01115	1.51737	8.20447	6.05859	2.96664	3.53042	5.10537	5.08961	275.472	65.0374	6.72288	10.4051	33.7161	33.4069
Os03t0218400-01	Os03g0218400	chr03:6233562-6238297	1979	Similar to Hexose transporter.	4.08766	3.96334	9.95423	0.0633181	0.737553	0.288587	3.07577	5.10705	0.0114486	0.288359	5.31095	4.90315	4.25597	3.32009	3.08387	3.06768	38.136	28.6747	18.161	8.82104	7.44272	7.56337
Os02t0817500-02	Os02g0817500	chr02:35068019-35072582	1290	Potassium channel, voltage-dependent, beta subunit, KCNAB-related domain containing protein.	4.08394	2.15264	1.47104	0.371874	0.771288	1.95155	1.36494	3.3949	1.92791	0.302803	3.18079	3.60902	2.55554	3.02627	0.00170266	2.72818	8.21701	11.0739	4.79034	7.02179	0.000945882	5.76947
Os04t0650366-00	Os04g0650366	chr04:33138558-33140012	1397	Similar to H0212B02.9 protein.	4.07592	3.73137	0.972244	0.508785	0.804513	2.94863	2.85302	4.88014	2.94764	0.0765524	4.82601	4.93427	5.12652	5.06427	4.93731	0.768724	27.1451	29.3717	34.1679	31.796	29.9205	0.731107
Os01t0124700-01	Os01g0124700	chr01:1365702-1366502	800	Hypothetical protein.	4.06451	6.16586	2.2546	0.265761	0.743182	1.26899	5.23674	7.25982	0.00513341	1.26898	8.15712	6.36251	5.42186	5.47791	5.23311	5.24037	268.578	80.7972	42.3398	42.9063	36.8635	37.4141
Os12t0559250-00	Os12g0559250	chr12:22855137-22855341	204	Non-protein coding transcript.	4.05164	6.98072	7.28145	0.0749445	0.737553	0.392037	6.04404	8.06255	0.0783751	0.384123	8.33417	7.79093	6.94831	6.47659	6.09946	5.98863	300.778	213.022	122.711	86.8827	68.9727	64.5475
Os04t0321700-02	Os04g0321700	chr04:14813379-14818285	1664	Similar to Serine carboxypeptidase I precursor (EC 3.4.16.5) (Carboxypeptidase C).	4.02752	2.50872	1.18213	0.446	0.795971	2.40449	1.69757	3.70746	2.40054	0.137779	3.61003	3.80488	4.28403	1.79134	3.395	0.00013153	11.3603	12.8772	18.5055	2.40791	9.51917	0.000217664
Os06t0133600-02	Os06g0133600	chr06:1789945-1791291	1346	Phosphate-induced protein 1 conserved region family protein.	3.99271	0.664188	10.6213	0.0529478	0.737553	0.265948	0.200697	2.19806	0.262291	0.0439504	2.16699	2.22914	0.193596	2.84548	0.0152291	0.386165	3.64203	3.64369	0.133345	6.10208	0.0129574	0.322303
Os03t0213150-00	Os03g0213150	chr03:5896044-5899167	1606	Hypothetical protein.	3.98627	3.93294	1.08789	0.4718	0.802293	2.59347	3.05995	5.05499	2.58696	0.18358	5.1848	4.92518	5.11489	4.98711	4.88921	1.23069	35.022	29.1634	33.9333	30.1844	28.8228	1.40957
Os05t0468600-00	Os05g0468600	chr05:22996864-23005525	2996	Similar to UGP3 (UDP-GLUCOSE PYROPHOSPHORYLASE 3).	3.96841	3.08974	0.884148	0.539081	0.815635	3.18074	2.2515	4.24006	3.18065	0.024284	4.25723	4.22289	4.53381	4.39186	4.50056	0.00244025	18.1102	17.6032	22.2729	19.7131	21.7571	0.00627816
Os11t0558500-01	Os11g0558500	chr11:20754833-20759343	4204	Ribosome-inactivating protein domain containing protein.	3.95463	1.50109	27.12	0.00204483	0.737553	0.103435	0.807363	2.79091	0.0617075	0.0830118	2.8496	2.73221	2.75782	2.73973	0.850996	0.763729	6.3832	5.55658	5.6808	5.61334	0.787031	0.725008
Os09t0357400-00	Os09g0357400	chr09:11540698-11556180	1946	Disease resistance protein domain containing protein.	3.94894	1.04323	4.54646	0.132907	0.737553	0.616352	0.447975	2.42944	0.0711639	0.61223	2.86235	1.99653	1.74434	1.76736	0.397655	0.498296	6.45155	2.95094	2.28135	2.35297	0.306328	0.429677
Os01t0283100-02	Os01g0283100	chr01:10119293-10123678	1034	Similar to Ferripyochelin-binding protein-like.	3.93767	3.09732	1.00867	0.496847	0.802709	2.77236	2.26262	4.23996	2.77025	0.108251	4.31651	4.16342	3.63852	4.62237	4.22148	0.303757	18.8935	16.8212	11.3795	23.1118	17.6913	0.248059
Os02t0229501-00	Os02g0229501	chr02:7273825-7278165	2592	Hypothetical protein.	3.90639	5.54444	0.963382	0.504774	0.80326	2.88578	4.64798	6.61381	2.84508	0.482969	6.2723	6.95532	6.62626	6.92469	6.65975	2.6362	72.9931	122.587	97.4751	118.984	103.7	5.34585
Os02t0207900-01	Os02g0207900	chr02:6038221-6039551	1330	Similar to esterase/lipase/thioesterase family protein.	3.8863	2.74523	1.62984	0.348593	0.765694	1.69931	1.93544	3.89384	1.69516	0.118598	3.80998	3.9777	3.48085	3.68581	3.13411	0.736783	13.1148	14.6433	10.0612	11.6682	7.75641	0.689234
Os06t0559600-01	Os06g0559600	chr06:21377601-21383078	5477	Hypothetical conserved gene.	3.88472	0.173946	10.5349	0.0590352	0.737553	0.262817	0.0153345	1.97315	0.0179755	0.262202	2.15855	1.78774	1.73446	1.77236	0.0280451	0.00262395	3.61366	2.42413	2.25898	2.36724	0.0204434	0.00667848
Os04t0382300-02	Os04g0382300	chr04:18747016-18751934	1486	Similar to SNF1-related protein kinase regulatory gamma subunit 1 (AKIN gamma1) (AKING1).	3.88279	2.11589	1.46129	0.366292	0.770192	1.89404	1.35267	3.30976	1.84911	0.410096	3.59974	3.01978	3.36142	3.26434	2.66019	0.0451459	11.2674	7.03776	9.17688	8.45638	5.23158	0.039302
Os11t0454200-01	Os11g0454200	chr11:15336191-15337158	872	Dehydrin RAB 16B.	3.87568	1.18969	4.56343	0.11281	0.737553	0.605686	0.56236	2.51681	0.160305	0.584087	2.92982	2.1038	0.738006	0.72756	0.449007	0.675713	6.79664	3.24312	0.639323	0.651125	0.351081	0.621404
Os08t0224150-00	Os08g0224150	chr08:7554713-7558408	1236	Hypothetical protein.	3.84336	3.57399	1.15954	0.452985	0.798478	2.36898	2.73241	4.67478	2.3687	0.0361088	4.64924	4.70031	4.35919	4.6105	4.40734	1.05748	23.8915	24.8047	19.5112	22.9585	20.2944	1.13368
Os02t0168200-01	Os02g0168200	chr02:3682191-3684126	1022	Similar to Transfactor-like protein.	3.8231	0.764461	4.79014	0.128774	0.737553	0.571202	0.265596	2.20034	0.0447508	0.569446	2.603	1.79768	0.901455	0.242768	0.297239	0.233952	5.27088	2.44725	0.820497	0.178502	0.22455	0.187902
Os12t0244150-00	Os12g0244150	chr12:7989852-7990426	326	Hypothetical protein.	3.80598	2.74455	1.05944	0.476099	0.802709	2.57399	1.94484	3.87311	2.54798	0.364997	3.61502	4.1312	3.92714	3.77371	3.74653	0.143143	11.3959	16.4356	14.1929	12.4267	12.4654	0.115082
Os01t0661750-00	Os01g0661750	chr01:27032051-27032405	354	Hypothetical conserved gene.	3.80529	0.5918	13.0414	0.0304656	0.737553	0.209074	0.167159	2.09517	0.0637346	0.199123	2.23597	1.95436	0.229043	0.232666	0.212227	0.122092	3.85672	2.83968	0.159402	0.169613	0.152773	0.0977079
Os11t0701600-00	Os11g0701600	chr11:28748101-28748484	383	Glycoside hydrolase, family 18, catalytic domain domain containing protein.	3.78605	2.18055	1.31319	0.406445	0.782363	2.06846	1.42231	3.34301	0.324797	2.0428	4.78748	1.89853	1.43734	0.800975	1.65198	1.19265	26.4585	2.70266	1.64191	0.730633	2.10482	1.35033
Os11t0591800-01	Os11g0591800	chr11:22498562-22500355	757	Barwin domain containing protein.	3.78301	3.5456	4.08649	0.13147	0.737553	0.664295	2.71344	4.63298	0.160336	0.644655	4.17714	5.08882	2.28869	2.63316	2.82682	2.60007	17.1348	32.9256	3.78831	5.14986	6.03113	5.19239
Os01t0348900-01	Os01g0348900	chr01:13903284-13904626	684	SalT gene product (Salt-induced protein).	3.774	8.9509	2.42737	0.247515	0.741066	1.11634	8.04398	9.96008	0.0627921	1.11457	10.7482	9.17196	9.28331	8.30968	7.99958	8.08838	1804.38	596.688	575.975	325.472	267.149	281.286
Os02t0743450-00	Os02g0743450	chr02:31158953-31161892	2268	Hypothetical protein.	3.76607	3.6433	1.04602	0.483193	0.802709	2.58644	2.81024	4.7233	2.57465	0.246668	4.89772	4.54888	4.47473	4.44208	4.63079	0.989691	28.5454	22.239	21.3527	20.4396	23.9186	1.03164
Os03t0661600-01	Os03g0661600	chr03:25972351-25973470	1119	Similar to Alpha-amylase/trypsin inhibitor (Antifungal protein).	3.756	3.75229	2.46231	0.245585	0.74101	1.09654	2.91722	4.82641	0.00415208	1.09653	5.60177	4.05105	3.87282	3.51791	2.92015	2.91428	46.681	15.5059	13.5926	10.3115	6.53146	6.68855
Os04t0180500-00	Os04g0180500	chr04:5485028-5486605	1490	Hypothetical protein.	3.73841	1.67385	4.23088	0.14374	0.737553	0.635904	0.974039	2.87646	0.0656093	0.632511	2.42921	3.32372	0.550176	0.743317	0.927646	1.02043	4.5468	8.93855	0.442562	0.666222	0.887458	1.07635
Os01t0944100-02	Os01g0944100	chr01:41495710-41498529	607	Hypothetical protein.	3.71419	2.1963	3.05945	0.162566	0.737553	0.875052	1.44506	3.3381	0.281385	0.828576	3.924	2.75221	1.96406	1.84727	1.64403	1.24609	14.2272	5.64112	2.80413	2.55514	2.09043	1.43764
Os01t0880250-00	Os01g0880250	chr01:38199825-38202367	2066	Hypothetical protein.	3.71332	4.04724	0.774597	0.580175	0.831571	3.4556	3.21006	5.10277	3.45349	0.120608	5.18805	5.01749	6.0948	4.98754	5.65205	0.768068	35.0582	31.225	67.7088	30.194	49.9138	0.729985
Os06t0154300-00	Os06g0154300	chr06:2781423-2781795	372	Hypothetical protein.	3.70542	2.23317	1.6021	0.292929	0.74904	1.66803	1.48	3.36964	1.49568	0.738416	3.89178	2.8475	2.92767	3.19619	2.5376	0.422396	13.9025	6.11425	6.50762	8.02079	4.72209	0.356021
Os07t0543300-00	Os07g0543300	chr07:21505639-21506607	741	Similar to Beta-amylase.	3.69148	0.567655	5.33968	0.113114	0.737553	0.49903	0.157802	2.042	0.058052	0.495642	1.69153	2.39247	2.34891	3.23209	0.198851	0.116753	2.34372	4.1856	3.99545	8.23824	0.144243	0.0936642
Os03t0267000-00	Os03g0267000	chr03:8834868-8835576	708	Low molecular mass heat shock protein Oshsp18.0.	3.68833	3.41175	2.79767	0.215379	0.737553	0.951834	2.59779	4.48076	0.0845827	0.948068	5.15114	3.81037	2.07516	2.07841	2.53798	2.6576	34.3076	12.9262	3.11916	3.18199	4.72425	5.43662
Os07t0217600-01	Os07g0217600	chr07:6494464-6501972	1811	Cytochrome P450 family protein.	3.68634	3.90519	6.15905	0.0849115	0.737553	0.432179	3.07589	4.95808	0.101759	0.420029	5.25508	4.66107	4.26074	4.13898	3.00394	3.14785	36.7728	24.2129	18.2238	16.4104	6.97288	8.04924
Os01t0392600-02	Os01g0392600	chr01:16696789-16700454	3665	Hypothetical protein.	3.66051	1.4699	1.58181	0.358237	0.767608	1.6737	0.806604	2.67865	0.0718744	1.67215	3.86104	1.49626	1.48249	1.5874	0.857427	0.755781	13.6115	1.79061	1.73334	1.9562	0.796337	0.712516
Os09t0133600-02	Os09g0133600	chr09:2549093-2552721	954	PAP fibrillin family protein.	3.64602	5.1654	1.25293	0.427446	0.789713	2.10657	4.31585	6.18218	2.10192	0.139937	6.08323	6.28113	5.71187	5.31517	5.80213	2.82958	64.3145	76.5151	52.1126	38.1467	55.7964	6.26686
Os09t0483400-01	Os09g0483400	chr09:18669320-18671699	781	Similar to Ubiquitin/ribosomal fusion protein (Fragment).	3.63905	4.17535	5.00143	0.124828	0.737553	0.526944	3.34628	5.20984	0.0248106	0.526359	4.83765	5.58203	3.68305	4.0868	3.36382	3.32874	27.3345	46.6549	11.7839	15.7345	9.29228	9.24519
Os09t0509350-00	Os09g0509350	chr09:19760465-19766353	3236	Hypothetical protein.	3.62165	3.07056	1.06099	0.48074	0.802709	2.47475	2.2795	4.13614	2.47286	0.09684	4.06767	4.20462	3.90154	4.02659	4.02807	0.530925	15.8655	17.3736	13.9253	15.0162	15.3561	0.462639
Os04t0521600-01	Os04g0521600	chr04:26108161-26111320	2729	Similar to OSIGBa0131L05.8 protein.	3.62047	0.902124	28.9002	0.00119969	0.737553	0.0908309	0.366197	2.22237	0.0650719	0.0633711	2.17756	2.26718	2.36823	2.29371	0.41221	0.320185	3.67132	3.75828	4.05805	3.86468	0.318473	0.263357
Os08t0225100-00	Os08g0225100	chr08:7616788-7620106	597	Similar to predicted protein.	3.61912	3.61973	1.14447	0.45713	0.799529	2.29301	2.80893	4.66457	2.29282	0.0292812	4.68528	4.64387	3.00173	2.96031	4.4302	1.18766	24.544	23.9466	6.9111	6.68166	20.6696	1.33902
Os04t0411651-00	Os04g0411651	chr04:20341270-20341857	587	Hypothetical gene.	3.61242	2.18185	11.8519	0.00705582	0.737553	0.221103	1.44393	3.29689	0.158011	0.154659	3.40625	3.18753	2.22789	1.7306	1.3322	1.55566	9.76464	8.02619	3.58631	2.26929	1.49986	2.01427
Os07t0430501-00	Os07g0430501	chr07:14178444-14179257	570	Similar to Thionin-like peptide.	3.60638	3.62307	1.60332	0.355015	0.766951	1.63229	2.81408	4.66463	0.00784915	1.63227	5.81882	3.51044	0.943153	1.73284	2.80853	2.81963	54.1982	10.2849	0.870717	2.27266	5.93815	6.2258
Os06t0230000-01	Os06g0230000	chr06:6754293-6755540	1164	Hypothetical conserved gene.	3.60089	0.604066	14.9474	0.0198595	0.737553	0.174877	0.179906	2.02826	0.0652133	0.162263	2.143	1.91352	1.26969	0.881393	0.226019	0.133793	3.57009	2.73945	1.34749	0.8252	0.164761	0.107304
Os07t0604600-01	Os07g0604600	chr07:24765681-24766713	585	Similar to B12D protein.	3.57483	3.51375	2.61022	0.222883	0.737553	0.99576	2.71299	4.55086	0.158383	0.983083	5.24601	3.85572	2.57331	2.98433	2.60099	2.82498	36.5495	13.3993	4.85871	6.80428	4.98713	6.24445
Os06t0286700-00	Os06g0286700	chr06:10387792-10390465	2673	Similar to Piz-t.	3.56962	1.65158	13.3443	0.0468859	0.737553	0.194553	0.971617	2.80739	0.0110375	0.194239	2.67004	2.94474	2.92429	3.10257	0.979421	0.963812	5.56685	6.60784	6.49502	7.46174	0.955152	0.992003
Os01t0123900-01	Os01g0123900	chr01:1338240-1339098	858	Similar to Bowman-Birk type proteinase inhibitor (EBI).	3.5677	6.42613	3.74633	0.157154	0.737553	0.692698	5.5738	7.40879	0.105454	0.684624	7.8929	6.92469	6.26389	5.65316	5.49923	5.64837	231.311	119.895	76.2282	48.6425	44.629	49.979
Os03t0268250-00	Os03g0268250	chr03:8896381-8901919	2450	Hypothetical protein.	3.54073	2.94755	1.09242	0.471677	0.802288	2.36135	2.17341	3.99745	2.36043	0.065943	3.95082	4.04408	3.84185	3.96933	3.84248	0.504331	14.5456	15.4219	13.2709	14.4239	13.415	0.435676
Os10t0539950-00	Os10g0539950	chr10:21048687-21052152	2112	Hypothetical protein.	3.54029	4.28808	0.927436	0.523604	0.808664	2.78115	3.47204	5.29591	2.77917	0.104797	5.22181	5.37001	5.14684	5.52365	5.43721	1.50687	35.8681	40.1366	34.6469	44.3779	42.6919	1.9187
Os05t0438201-00	Os05g0438201	chr05:21482320-21485134	1888	Conserved hypothetical protein.	3.53591	0.0990604	64.5703	0.00848607	0.737553	0.0399071	0.00536976	1.82745	0.00543871	0.0395348	1.7995	1.85541	1.70676	1.73108	0.00921551	0.00152401	2.61069	2.58124	2.20274	2.26968	0.0079179	0.00344353
Os11t0591200-01	Os11g0591200	chr11:22468347-22471203	1523	Similar to 3-ketoacyl-CoA synthase.	3.51907	1.961	8.03618	0.0505651	0.737553	0.319439	1.25325	3.06844	0.105828	0.3014	2.85532	3.28156	3.01221	2.66846	1.32808	1.17842	6.41663	8.64764	6.96837	5.28872	1.48979	1.32566
Os03t0147550-00	Os03g0147550	chr03:2652065-2654298	2029	Hypothetical protein.	3.51851	6.51321	1.21331	0.438139	0.792541	2.11549	5.66864	7.48361	2.11309	0.100726	7.41239	7.55483	7.74476	7.23876	7.16283	4.17446	164.831	181.721	207.062	150.246	146.955	17.2475
Os07t0176900-02	Os07g0176900	chr07:4068002-4070078	954	Similar to ribose-5-phosphate isomerase.	3.51663	3.85361	10.2399	0.0546699	0.737553	0.250554	3.05184	4.86603	0.246927	0.0424776	4.89607	4.83599	3.76135	3.48309	2.87723	3.22644	28.4995	27.3809	12.5341	10.0136	6.29183	8.55022
Os11t0185800-01	Os11g0185800	chr11:4351276-4353991	825	Conserved hypothetical protein.	3.50459	0.97493	8.50627	0.0742476	0.737553	0.300797	0.425352	2.2346	0.00884089	0.300667	2.02199	2.4472	2.32562	2.13524	0.431603	0.4191	3.21061	4.379	3.91635	3.35217	0.334732	0.353523
Os11t0567800-01	Os11g0567800	chr11:21156775-21159062	2213	Leucine-rich repeat-containing N-terminal, type 2 domain containing protein.	3.50136	0.28211	9.88322	0.0567664	0.737553	0.258699	0.0429982	1.85092	0.043799	0.254965	2.0312	1.67063	1.19014	1.24395	0.0739688	0.0120276	3.23221	2.14735	1.22141	1.3481	0.0532285	0.0173683
Os12t0628600-01	Os12g0628600	chr12:26913086-26913851	765	Similar to Thaumatin-like pathogenesis-related protein 3 precursor.	3.50124	5.71042	5.08858	0.107159	0.737553	0.502441	4.87759	6.68546	0.109476	0.490369	7.0322	6.33871	4.39057	4.28466	4.80018	4.955	124.943	79.8094	20.0294	18.241	26.9779	30.4931
Os04t0573300-00	Os04g0573300	chr04:28874206-28881309	2658	Similar to OSIGBa0147H17.8 protein.	3.49334	3.05689	0.855498	0.548786	0.81909	2.98317	2.28497	4.08958	2.97869	0.163528	4.20521	3.97395	4.29795	4.40308	4.39122	0.178722	17.4523	14.6091	18.7126	19.8521	20.0812	0.14257
Os05t0468800-01	Os05g0468800	chr05:23013523-23014346	729	Phosphatidylethanolamine-binding protein PEBP domain containing protein.	3.48739	1.25549	2.51603	0.232621	0.737927	1.01295	0.644302	2.44645	0.145743	1.00241	3.15526	1.73764	1.49815	0.732488	0.541247	0.747358	8.07108	2.30655	1.76432	0.655903	0.442147	0.701717
Os03t0432100-01	Os03g0432100	chr03:18153150-18160127	2922	Similar to Pyruvate, phosphate dikinase 2.	3.47573	2.97586	1.1195	0.463416	0.800365	2.27046	2.20993	4.00725	0.113887	2.26761	5.61069	2.40381	3.54135	1.92735	2.29046	2.1294	46.9196	4.21785	10.552	2.76887	3.79963	3.47962
Os12t0555000-01	Os12g0555000	chr12:22580879-22581936	760	Similar to Probenazole-inducible protein PBZ1.	3.46738	6.20626	24.6634	0.0251189	0.737553	0.10286	5.37381	7.16766	0.102633	0.00683265	7.16283	7.17249	5.32838	5.67207	5.30124	5.44638	137.926	140.35	39.7376	49.2152	38.8841	43.5016
Os03t0230300-02	Os03g0230300	chr03:6898095-6898355	260	Non-protein coding transcript.	3.46703	1.43178	1.88621	0.203393	0.737553	1.34485	0.79263	2.58633	1.02686	0.868439	1.97225	3.20041	1.32709	1.16467	1.51873	0.0665316	3.07075	8.10564	1.44626	1.21962	1.84441	0.0565743
Os06t0474833-00	Os06g0474833	chr06:15915709-15917638	452	Hypothetical gene.	3.46339	2.73206	1.12115	0.463566	0.800365	2.26066	1.97917	3.77136	2.26022	0.0446565	3.80293	3.73978	3.79354	3.7455	3.57739	0.380959	13.0443	12.2602	12.814	12.1759	10.9535	0.318066
Os03t0277650-00	Os03g0277650	chr03:9421941-9422836	795	Similar to (clone wusl1032) mRNA sequence.	3.45929	4.26734	1.40323	0.394157	0.779772	1.80449	3.465	5.25548	0.0108481	1.80446	6.53142	3.97953	3.60942	3.79846	3.45733	3.47267	88.5162	14.6553	11.1099	12.6441	10.0035	10.2912
Os03t0717950-00	Os03g0717950	chr03:29065076-29067353	1427	Hypothetical protein.	3.45927	5.05611	0.937962	0.503245	0.802842	2.69958	4.23952	6.02998	2.60237	0.717916	5.52234	6.53763	5.97347	6.11614	6.07967	2.39936	44.0414	91.1512	61.9063	67.3503	68.1815	4.42294
Os09t0492733-00	Os09g0492733	chr09:19076574-19078040	599	Non-protein coding transcript.	3.45232	3.61488	0.945958	0.503331	0.802882	2.67242	2.82995	4.61752	2.59322	0.645777	5.07415	4.16089	4.45637	4.25537	4.66364	0.996268	32.4927	16.7899	21.0306	17.8048	24.5572	1.0421
Os08t0234050-00	Os08g0234050	chr08:8154563-8155536	383	Conserved hypothetical protein.	3.45008	5.79702	0.926644	0.524223	0.808987	2.7267	4.97213	6.75876	2.72668	0.0105301	6.76621	6.75132	6.77158	6.75132	6.90019	3.04408	102.749	104.374	108.776	106.088	121.685	7.42682
Os06t0549900-01	Os06g0549900	chr06:20832519-20834491	1972	FAD linked oxidase, N-terminal domain containing protein.	3.44687	1.62953	3.33411	0.182435	0.737553	0.757256	0.965365	2.75065	0.0666952	0.754313	3.28403	2.21727	1.30203	0.716555	0.918204	1.01253	8.91357	3.60201	1.40128	0.638533	0.875478	1.06358
Os03t0832850-00	Os03g0832850	chr03:34985429-34990518	1424	Hypothetical protein.	3.44193	2.83599	0.910162	0.512894	0.805103	2.77077	2.08124	3.86445	2.66876	0.744895	3.33773	4.39118	3.63944	3.48065	3.96834	0.194137	9.28077	19.8724	11.3858	9.99019	14.734	0.155812
Os02t0822050-00	Os02g0822050	chr02:35281300-35284066	1491	Hypothetical gene.	3.43854	4.54945	1.17965	0.447518	0.79677	2.13609	3.74496	5.52676	2.13563	0.0443194	5.5581	5.49542	5.56124	5.42479	5.25508	2.23484	45.1448	43.8284	46.7494	41.2055	37.5748	3.8316
Os06t0707350-00	Os06g0707350	chr06:29897279-29899109	1830	Similar to NBS-LRR disease resistance protein homologue.	3.43172	0.637813	29.8906	0.018949	0.737553	0.0841666	0.205046	1.98398	0.0834089	0.0112679	1.99195	1.97601	0.123108	0.203583	0.264025	0.146067	3.1229	2.90163	0.0836287	0.145978	0.1967	0.117616
Os12t0182900-00	Os12g0182900	chr12:4203247-4207563	2470	Conserved hypothetical protein.	3.43116	0.691344	13.0829	0.0215677	0.737553	0.19227	0.237105	2.0158	0.0758762	0.176665	1.89088	2.14072	2.11791	2.20815	0.290758	0.183452	2.85209	3.34808	3.24054	3.5778	0.218581	0.146531
Os05t0550700-00	Os05g0550700	chr05:27346432-27356977	1313	Protein kinase, catalytic domain domain containing protein.	3.42365	0.532161	12.1466	0.0477989	0.737553	0.206724	0.147281	1.92282	0.0286475	0.204729	2.06758	1.77805	2.17547	1.54771	0.167538	0.127025	3.33856	2.40321	3.41227	1.87201	0.119281	0.101042
Os11t0670700-00	Os11g0670700	chr11:27090663-27107667	1490	Similar to EAP30 family protein.	3.42234	2.13567	12.505	0.050656	0.737553	0.200736	1.42524	3.20022	0.200674	0.00496144	3.19671	3.20373	3.17172	3.29589	1.56714	1.28334	8.32959	8.12442	7.91343	8.66089	1.94002	1.50689
Os01t0276500-02	Os01g0276500	chr01:9684852-9689468	1159	Similar to Histidine biosynthesis bifunctional protein hisIE, chloroplast precursor [Includes: Phosphoribosyl-AMP cyclohydrolase (EC 3.5.4.19) (PRA-CH)%3B Phosphoribosyl-ATP pyrophosphatase (EC 3.6.1.31) (PRA-PH)].	3.40996	1.46867	2.14603	0.211818	0.737553	1.16625	0.829765	2.59952	1.04974	0.508125	2.24022	2.95882	0.407422	1.16536	0.087485	1.57204	3.86631	6.69048	0.306615	1.22095	0.0626007	2.05484
Os01t0678050-00	Os01g0678050	chr01:27877174-27878304	1130	Hypothetical protein.	3.40968	1.45727	6.60025	0.0557492	0.737553	0.379174	0.820039	2.58968	0.145539	0.35013	2.3421	2.83725	1.62422	0.685185	0.922951	0.717128	4.23674	6.06396	2.0065	0.601419	0.881658	0.666716
Os09t0400100-01	Os09g0400100	chr09:13987065-13988149	1084	Similar to Cinnamyl alcohol dehydrogenase (EC 1.1.1.195).	3.40313	4.34725	19.4932	0.005929	0.737553	0.128184	3.55267	5.31953	0.109331	0.0669167	5.36685	5.27222	5.24004	5.43118	3.47536	3.62998	39.6474	37.3246	37.2719	41.4412	10.1307	11.5957
Os06t0308300-03	Os06g0308300	chr06:11696909-11701228	2234	Similar to 65kD microtubule associated protein.	3.39622	1.31094	2.59456	0.212452	0.737553	0.961461	0.698045	2.46197	0.934214	0.227267	2.30127	2.62268	1.2271	1.41743	1.35863	0.0374557	4.0868	5.05684	1.27803	1.63287	1.54204	0.0343007
Os03t0819600-02	Os03g0819600	chr03:34394520-34395608	834	Chalcone isomerase (EC 5.5.1.6).	3.39565	2.87952	0.743787	0.556011	0.821763	3.35342	2.12969	3.89337	2.97979	1.53827	4.98109	2.80565	3.52651	4.44518	4.23671	0.0226573	30.3209	5.90055	10.4359	20.4951	17.8842	0.0234923
Os08t0190100-01	Os08g0190100	chr08:5264883-5265340	457	Similar to Germin-like protein 8-7.	3.39362	3.1668	2.64885	0.229642	0.737553	0.941167	2.40576	4.16859	0.0190357	0.940975	4.83396	3.50322	3.38003	2.61344	2.3923	2.41922	27.2852	10.24	9.32357	5.06376	4.16757	4.4996
Os09t0323150-00	Os09g0323150	chr09:9445095-9448273	1727	Hypothetical protein.	3.38979	4.02848	1.07306	0.476572	0.802709	2.32113	3.24301	5.00421	2.31697	0.138783	4.90607	5.10234	4.7836	4.93006	4.88136	1.60466	28.7116	33.1843	26.8507	28.9369	28.687	2.12066
Os07t0417200-01	Os07g0417200	chr07:13223291-13224558	1267	Similar to Delta 12 oleic acid desaturase FAD2.	3.37937	2.05236	8.65024	0.0496903	0.737553	0.287209	1.35405	3.11081	0.0876493	0.273508	3.30421	2.91741	1.20498	1.3694	1.41603	1.29207	9.04674	6.46847	1.24494	1.54976	1.641	1.5227
Os11t0147150-00	Os11g0147150	chr11:2148785-2151562	813	Hypothetical gene.	3.3763	2.87088	1.71491	0.335227	0.76206	1.44764	2.12433	3.87978	0.0697381	1.44596	4.90223	2.85733	2.47124	2.14187	2.07502	2.17365	28.6329	6.17136	4.45695	3.36801	3.15475	3.6293
Os05t0191500-01	Os05g0191500	chr05:5628753-5632906	1076	Similar to stem 28 kDa glycoprotein.	3.37422	4.29704	21.398	0.00326935	0.737553	0.11596	3.5084	5.26296	0.0685316	0.0935426	5.3291	5.19681	5.08362	4.60018	3.45995	3.55686	38.4898	35.4805	33.2402	22.8127	10.0187	10.9686
Os03t0237201-00	Os03g0237201	chr03:7229092-7231307	1212	Hypothetical protein.	3.3721	2.4236	1.12178	0.451462	0.798437	2.21079	1.70051	3.45416	2.16353	0.45468	3.77566	3.13265	2.63228	2.88479	3.23036	0.170663	12.7667	7.65763	5.11193	6.29536	8.37946	0.136457
Os11t0168300-02	Os11g0168300	chr11:3297984-3303077	1198	Alba, DNA/RNA-binding protein family protein.	3.3641	2.12878	1.20284	0.428056	0.789945	2.05779	1.42653	3.17675	2.01082	0.437131	2.86765	3.48584	1.76466	3.51624	0.0046597	2.84839	6.48245	10.1179	2.32627	10.2979	0.00304983	6.35676
Os01t0124650-02	Os01g0124650	chr01:1365585-1366432	847	Hypothetical conserved gene.	3.34644	2.50965	2.75814	0.217282	0.737553	0.893518	1.78529	3.52792	0.0909737	0.888874	4.15645	2.89939	1.86932	2.02105	1.84962	1.72096	16.8407	6.37235	2.57055	3.01692	2.54937	2.36748
Os11t0422000-01	Os11g0422000	chr11:13207198-13207707	509	Conserved hypothetical protein.	3.34343	0.478654	12.7514	0.0487871	0.737553	0.193124	0.122898	1.86423	0.0128755	0.192695	1.72797	2.00048	1.50266	1.56515	0.113794	0.132002	2.43421	2.9585	1.77106	1.90866	0.0817379	0.105642
Os07t0450000-01	Os07g0450000	chr07:15448860-15451411	723	Similar to 60S ribosomal protein L44.	3.32503	0.0229731	28.1612	0.0225957	0.737553	0.0870472	0.00030442	1.73367	0.000246992	0.0870469	1.67212	1.79522	1.86029	0.00107171	0.00047907	0.00012977	2.30094	2.43995	2.55298	0.000317766	0.000329526	0.00021256
Os12t0277650-00	Os12g0277650	chr12:10294023-10297620	1609	Hypothetical protein.	3.30681	5.51826	0.846418	0.55205	0.820415	2.88291	4.72258	6.44802	2.87796	0.168786	6.32867	6.56737	6.5781	6.45791	6.7576	2.68755	76.2106	92.8105	94.207	85.8665	111.057	5.57715
Os08t0536100-02	Os08g0536100	chr08:26785709-26791061	2858	Hypothetical conserved gene.	3.30439	1.24669	2.63832	0.230641	0.737553	0.924318	0.653593	2.37798	0.924312	0.00326085	2.37567	2.38028	2.05076	2.37073	1.30718	5.85e-06	4.35768	4.13761	3.05332	4.12798	1.45464	6.17758e-06
Os06t0200800-01	Os06g0200800	chr06:5090956-5092120	1078	Conserved hypothetical protein.	3.30266	2.03448	18.4684	0.00986225	0.737553	0.131986	1.34767	3.0713	0.0597785	0.117673	3.15451	2.9881	3.79575	2.57746	1.38994	1.3054	8.0665	6.85559	12.8302	4.9217	1.59441	1.54721
Os10t0359700-01	Os10g0359700	chr10:11044252-11044825	573	Hypothetical gene.	3.28578	1.80373	40.0135	0.000658626	0.737553	0.0606576	1.13933	2.85557	0.0408104	0.0448761	2.8873	2.82384	1.77236	1.34557	1.11048	1.16819	6.58553	5.99825	2.33936	1.51133	1.14188	1.3086
Os08t0162600-02	Os08g0162600	chr08:3694335-3696597	933	Rubredoxin-type Fe(Cys)4 protein family protein.	3.27836	0.348889	0.971968	0.508677	0.804409	2.49238	0.0683338	1.78131	0.0946301	2.49058	3.54242	0.0202011	0.0117042	1.61463	0.135247	0.00142017	10.8164	0.0119138	0.00362	2.0147	0.0969317	0.00321591
Os06t0543601-01	Os06g0543601	chr06:20497222-20498453	1231	Protein of unknown function DUF3778 domain containing protein.	3.27684	1.83476	5.76819	0.0834416	0.737553	0.419814	1.16853	2.88083	0.120068	0.402278	3.16529	2.59638	1.43051	1.74038	1.25343	1.08362	8.12545	4.95431	1.62931	2.28958	1.36281	1.17254
Os02t0650300-01	Os02g0650300	chr02:26200334-26204468	2019	Iron-phytosiderophore transporter, Iron homeostasis	3.27641	3.38314	2.70664	0.222851	0.737553	0.894577	2.63371	4.34583	0.0699486	0.891838	4.97645	3.7152	1.00799	2.1394	2.68317	2.58425	30.2073	12.0314	0.957396	3.36284	5.33235	5.12887
Os01t0793701-00	Os01g0793701	chr01:33609384-33616266	1939	Hypothetical protein.	3.26775	3.2687	1.10913	0.467088	0.801251	2.17818	2.52431	4.2326	2.17818	0.00184162	4.2313	4.23391	3.83367	4.04182	4.06451	0.984102	17.7723	17.7309	13.1779	15.201	15.7463	1.02328
Os02t0789700-01	Os02g0789700	chr02:33552725-33556757	3659	Nucleotide-binding, alpha-beta plait domain containing protein.	3.25272	0.388246	68.8491	0.00327589	0.737553	0.0349531	0.0843961	1.78604	0.0119929	0.0328313	1.76283	1.80926	0.0721332	0.0427245	0.0759159	0.0928764	2.52202	2.47275	0.0475607	0.0259853	0.0544589	0.0762166
Os01t0676200-02	Os01g0676200	chr01:27801443-27802403	960	Conserved hypothetical protein.	3.24725	2.19563	1.05171	0.43267	0.791395	2.28492	1.50466	3.20389	2.02698	1.05461	3.94961	2.45816	2.15735	0.034511	0.0713733	2.93796	14.5234	4.41958	3.35685	0.0207879	0.0509556	6.82698
Os06t0146800-01	Os06g0146800	chr06:2449204-2449822	618	Conserved hypothetical protein.	3.24475	2.16486	2.64706	0.227677	0.737553	0.907227	1.47636	3.17446	0.0682755	0.904655	3.81415	2.53478	2.80146	1.3428	1.42808	1.52463	13.1584	4.69325	5.88232	1.50531	1.66083	1.95346
Os08t0139700-01	Os08g0139700	chr08:2210026-2213892	2121	Similar to terpene synthase 6.	3.23653	5.0916	5.02328	0.124716	0.737553	0.477042	4.31438	6.00883	0.0154954	0.47679	5.67169	6.34597	4.18657	4.51133	4.30342	4.32534	48.9094	80.099	17.243	21.4578	18.829	19.3166
Os01t0538000-03	Os01g0538000	chr01:19681850-19686308	1582	Similar to cDNA, clone: J065161O13, full insert sequence.	3.23635	2.53656	1.85868	0.262653	0.743182	1.2892	1.82711	3.52148	1.18985	0.496276	3.8724	3.17056	2.93654	3.46204	2.66846	0.985763	13.7272	7.91064	6.55537	9.85228	5.26685	1.02559
Os07t0248800-02	Os07g0248800	chr07:8264771-8271582	1612	Similar to OSIGBa0140C02.4 protein.	3.23422	0.0838694	3.35625	0.184345	0.737553	0.713551	0.00414364	1.69756	0.0025145	0.713546	1.19301	2.20211	1.34269	0.908977	0.00592166	0.00236562	1.35686	3.55591	1.47184	0.8595	0.00471597	0.00615014
Os06t0548350-00	Os06g0548350	chr06:20751317-20752891	1419	Hypothetical protein.	3.23212	2.30718	2.50197	0.241887	0.739909	0.956656	1.61123	3.30371	0.0201484	0.956444	3.98002	2.62741	2.22252	1.90941	1.62548	1.59699	14.913	5.07881	3.56548	2.72011	2.05099	2.10479
Os09t0513700-02	Os09g0513700	chr09:19997059-19999811	1423	Nucleotide-binding, alpha-beta plait domain containing protein.	3.22412	2.16118	2.52229	0.162296	0.737553	0.946947	1.47584	3.16475	0.829485	0.456796	2.84175	3.48775	2.01203	2.29492	2.06238	0.88931	6.34767	10.1296	2.94021	3.86732	3.11527	0.891552
Os04t0179100-01	Os04g0179100	chr04:5380119-5380605	486	Similar to OSIGBa0109M01.2 protein.	3.21403	1.9482	3.85228	0.0806727	0.737553	0.618355	1.28025	2.96464	0.326687	0.525012	2.5934	3.33588	1.52414	2.18919	1.04925	1.51126	5.23074	9.02121	1.8142	3.5153	1.05391	1.92798
Os12t0154900-00	Os12g0154900	chr12:2696406-2697214	690	Germin-like protein 12-3, Disease resistance	3.18943	1.99461	5.6158	0.0659653	0.737553	0.421383	1.32632	2.99962	0.168324	0.386304	3.27278	2.72646	3.92443	1.05068	1.44534	1.2073	8.82841	5.53319	14.1675	1.05869	1.69176	1.37224
Os06t0114700-02	Os06g0114700	chr06:841381-844109	959	Protein of unknown function DUF1218 family protein.	3.18825	2.62633	0.90893	0.528875	0.810579	2.60267	1.91991	3.59267	2.59478	0.202562	3.7359	3.44944	3.38036	3.83292	3.75469	0.0851204	12.4051	9.84876	9.33052	13.0029	12.5313	0.0709756
Os02t0822150-00	Os02g0822150	chr02:35287415-35290326	1595	Hypothetical protein.	3.18748	4.1871	1.22156	0.434954	0.791657	1.93617	3.43357	5.10599	1.93061	0.146629	5.00231	5.20967	4.6811	5.16773	4.79872	2.06842	30.9367	35.7902	24.9703	34.3326	26.9636	3.28954
Os04t0284550-00	Os04g0284550	chr04:12242935-12248072	1875	Hypothetical protein.	3.18729	2.18085	1.13982	0.457895	0.799669	2.07491	1.49949	3.17182	2.07291	0.0910528	3.23621	3.10744	3.06359	3.19872	2.96526	0.0337218	8.57283	7.53772	7.26137	8.02913	6.74985	0.0312286
Os07t0586550-00	Os07g0586550	chr07:23833372-23840004	2337	Hypothetical protein.	3.17902	3.53751	0.930873	0.522754	0.808251	2.53497	2.80027	4.46885	2.53483	0.0266292	4.45002	4.48768	4.53336	4.51208	4.59267	1.00788	20.8053	21.3443	22.2549	21.4762	23.2797	1.05604
Os10t0360175-00	Os10g0360175	chr10:11053192-11054778	1586	Hypothetical gene.	3.16877	1.10908	1.55559	0.363668	0.769276	1.5127	0.554479	2.2184	0.0180738	1.51259	3.28796	1.14884	0.764231	0.683279	0.541699	0.567259	8.94266	1.18496	0.667525	0.599415	0.442329	0.501592
Os07t0416900-01	Os07g0416900	chr07:13201187-13202543	1356	Similar to Omega-6 fatty acid desaturase, endoplasmic reticulum isozyme 2 (EC 1.14.19.-).	3.1634	1.73714	6.61771	0.0860876	0.737553	0.35506	1.09483	2.7563	0.0611804	0.349749	3.00361	2.50899	1.17512	1.41977	1.05156	1.13809	7.20136	4.60852	1.1975	1.63742	1.05734	1.25827
Os01t0705200-01	Os01g0705200	chr01:29233039-29234256	1006	Late embryogenesis abundant protein repeat containing protein.	3.15961	1.10628	14.6117	0.00936351	0.737553	0.160641	0.553078	2.21282	0.0843921	0.136688	2.11617	2.30948	2.40137	2.07184	0.493403	0.612752	3.48338	3.90169	4.18218	3.1659	0.392379	0.553265
Os03t0742850-00	Os03g0742850	chr03:30476535-30480047	2670	Hypothetical protein.	3.15798	2.4061	0.96858	0.510149	0.804837	2.42229	1.71557	3.37457	2.42224	0.0154235	3.38548	3.36366	3.23876	3.49697	3.42835	0.00278631	9.61634	9.2196	8.34736	10.1263	9.76949	0.00709425
Os02t0685900-00	Os02g0685900	chr02:28086489-28092092	2171	Similar to Calcium dependent protein kinase.	3.15793	2.99291	0.89537	0.533355	0.812841	2.62032	2.27624	3.93522	2.61072	0.224001	4.09361	3.77683	4.72304	3.80758	4.1223	0.43018	16.1703	12.624	25.7339	12.7515	16.4545	0.363537
Os02t0730050-00	Os02g0730050	chr02:30392815-30395045	666	Zinc finger, RING-type domain containing protein.	3.12584	1.78634	1.10866	0.42325	0.788367	2.0974	1.14432	2.78856	0.86168	1.91222	4.14071	1.43642	0.970024	1.40071	1.75362	0.53502	16.6718	1.68188	0.911595	1.6043	2.32957	0.467725
Os01t0872533-00	Os01g0872533	chr01:37834233-37836571	1660	Hypothetical protein.	3.12507	3.08287	1.27222	0.422567	0.788103	1.82737	2.36862	4.01251	1.82295	0.126954	4.10228	3.92274	3.64817	3.95497	3.65764	1.0796	16.2558	14.0993	11.4663	14.2782	11.6573	1.16771
Os03t0168100-01	Os03g0168100	chr03:3678291-3679969	1539	Late embryogenesis abundant protein repeat containing protein.	3.11964	0.339789	2.29937	0.261083	0.743182	1.00952	0.0675601	1.70894	0.013973	1.00943	2.42271	0.995169	0.381143	0.0369653	0.0576798	0.0774405	4.52688	0.972915	0.284385	0.0221465	0.0397913	0.0648575
Os03t0278066-00	Os03g0278066	chr03:9438763-9440299	774	Non-protein coding transcript.	3.10828	3.22196	0.761387	0.585627	0.834073	3.03895	2.50613	4.14225	3.03826	0.0648652	4.09638	4.18812	3.94492	4.24565	4.65451	0.357758	16.1955	17.1485	14.3918	17.6879	24.3906	0.295048
Os08t0112300-01	Os08g0112300	chr08:655770-657391	1621	Transferase domain containing protein.	3.10423	1.59225	2.983	0.205378	0.737553	0.774776	0.972563	2.6068	0.0284862	0.774252	3.15428	2.05932	1.07764	0.981635	0.992705	0.95242	8.06504	3.11996	1.05355	0.96088	0.975796	0.978922
Os10t0184300-02	Os10g0184300	chr10:5788974-5789278	304	Non-protein coding transcript.	3.10422	3.5942	9.59724	0.0107878	0.737553	0.240814	2.8688	4.50303	0.174883	0.165551	4.38597	4.62009	3.5568	3.15045	2.74514	2.99246	19.8772	23.534	10.6746	7.75383	5.62912	7.11856
Os11t0673900-00	Os11g0673900	chr11:27234758-27237260	2502	Similar to NB-ARC domain containing protein.	3.10143	1.63792	14.6723	0.0282067	0.737553	0.157393	1.01367	2.6466	0.0449055	0.150851	2.53994	2.75327	2.3088	2.68354	1.04542	0.981918	5.00486	5.64481	3.8552	5.35121	1.04873	1.02049
Os03t0277300-01	Os03g0277300	chr03:9411493-9416082	2485	Heat shock protein 70.	3.09312	1.18127	2.32039	0.258627	0.743182	0.992869	0.620344	2.2494	0.0322384	0.992346	2.9511	1.54771	0.945033	0.684727	0.64314	0.597548	6.90809	1.89419	0.873674	0.601136	0.551704	0.536348
Os11t0576900-01	Os11g0576900	chr11:21730870-21732981	1988	Similar to HAT family dimerisation domain containing protein, expressed.	3.09197	2.56851	14.9615	0.00456915	0.737553	0.153934	1.88022	3.50875	0.113351	0.104149	3.58239	3.4351	2.97101	2.9925	1.96038	1.80007	11.1313	9.74482	6.74591	6.84521	2.82016	2.55742
Os12t0183100-01	Os12g0183100	chr12:4209289-4213068	1696	Similar to Branched chain alpha-keto acid dehydrogenase E1-alpha subunit (Fragment).	3.08936	4.8817	7.26575	0.0778892	0.737553	0.316741	4.13539	5.7627	0.0551627	0.311901	5.98324	5.54215	5.96252	5.91672	4.1744	4.09638	60.6466	45.2716	61.457	58.284	17.1045	16.3352
Os04t0314500-00	Os04g0314500	chr04:14345200-14346104	904	Hypothetical protein.	3.07927	3.99126	9.05232	0.0699761	0.737553	0.253491	3.26159	4.88417	0.00389247	0.253461	5.0634	4.70495	4.58399	4.58986	3.25884	3.26434	32.2704	24.8929	23.128	22.6643	8.56435	8.79536
Os05t0137200-03	Os05g0137200	chr05:2170107-2171491	1198	Similar to MDR-like ABC transporter.	3.0736	0.247355	18.9081	0.0115573	0.737553	0.121161	0.036928	1.65686	0.0507212	0.110033	1.57905	1.73466	1.04743	1.3936	0.0727933	0.00106266	2.08737	2.29758	1.0062	1.59271	0.0521614	0.00215982
Os10t0111700-01	Os10g0111700	chr10:806036-809751	1847	Similar to POT family protein, expressed.	3.07335	3.51595	4.85768	0.121842	0.737553	0.471576	2.79812	4.41793	0.0676728	0.466695	4.08793	4.74793	4.46612	4.66107	2.75026	2.84597	16.1046	25.6847	21.2006	23.782	5.65597	6.34482
Os01t0160800-01	Os01g0160800	chr01:3189116-3190330	1214	Similar to Protein synthesis inhibitor II (EC 3.2.2.22) (Ribosome-inactivating protein II) (rRNA N-glycosidase).	3.07245	2.69347	3.6933	0.168321	0.737553	0.620086	2.00285	3.62224	0.00376871	0.620075	4.0607	3.18378	2.58513	1.34689	2.00551	2.00018	15.7859	8.0007	4.91503	1.51263	2.95328	3.09843
Os12t0154700-01	Os12g0154700	chr12:2688758-2689826	948	Germin-like protein 12-1, Disease resistance	3.05179	2.23654	7.25944	0.0332169	0.737553	0.313577	1.57212	3.18177	0.155335	0.2724	3.37439	2.98916	3.59955	0.910586	1.46228	1.68196	9.53855	6.86069	11.0315	0.860817	1.72285	2.28736
Os09t0419100-04	Os09g0419100	chr09:15071338-15072062	724	Non-protein coding transcript.	3.04872	0.571414	7.66465	0.0305927	0.737553	0.296732	0.182353	1.79056	0.257862	0.146823	1.89438	1.68674	1.22205	1.08391	0.364689	1.752e-05	2.86414	2.18218	1.27186	1.10316	0.280045	2.08861e-05
Os04t0339400-01	Os04g0339400	chr04:16001504-16005150	1235	Aldo/keto reductase family protein.	3.0468	2.7056	2.37075	0.245813	0.74101	0.958793	2.01879	3.62608	0.139006	0.948663	4.29689	2.95528	2.33692	2.14081	2.11708	1.92049	18.641	6.67679	3.95307	3.36435	3.29168	2.87024
Os11t0306400-01	Os11g0306400	chr11:11591737-11596168	1264	Similar to Herbicide safener binding protein.	3.03866	1.22047	2.8701	0.206148	0.737553	0.790077	0.658524	2.26196	0.10691	0.78281	1.70843	2.81549	0.736783	1.98242	0.734121	0.582928	2.38611	5.94987	0.636936	2.91382	0.64824	0.519793
Os12t0532600-01	Os12g0532600	chr12:21139041-21141043	1051	Conserved hypothetical protein.	3.032	3.4193	6.5128	0.031181	0.737553	0.347489	2.71153	4.3118	0.194807	0.287748	4.51527	4.10833	3.17859	3.30235	2.57378	2.84928	21.7836	16.1675	7.96279	8.69792	4.8691	6.35915
Os04t0478000-02	Os04g0478000	chr04:23915776-23917010	1029	Protein of unknown function DUF3778 domain containing protein.	3.01668	3.8863	0.871995	0.539747	0.8159	2.58349	3.1706	4.76356	2.56282	0.326169	4.9942	4.53292	4.25378	4.30975	4.98278	1.35841	30.6533	21.9905	18.1315	18.565	30.9277	1.6386
Os04t0441900-01	Os04g0441900	chr04:21989593-21995101	2234	Cleft lip and palate transmembrane 1 family protein.	2.99564	2.57108	1.90238	0.198082	0.737553	1.17669	1.8987	3.48156	0.860634	0.802436	4.04897	2.91415	3.60108	2.31556	2.50726	1.29014	15.6771	6.45607	11.0422	3.93591	4.59246	1.51853
Os07t0448100-01	Os07g0448100	chr07:15358959-15360391	1214	Similar to Plasma membrane integral protein ZmPIP2-6.	2.98802	2.41937	5.16589	0.114895	0.737553	0.432319	1.75537	3.33456	0.0601799	0.42811	3.03184	3.63728	2.49218	3.35417	1.79792	1.71281	7.36205	11.2981	4.54106	9.04667	2.43409	2.34936
Os02t0531600-01	Os02g0531600	chr02:19567045-19568968	1280	PEBP family protein.	2.98155	2.16275	7.74865	0.0435757	0.737553	0.287648	1.51381	3.08987	0.113557	0.264285	3.27675	2.90299	1.19691	1.31322	1.43351	1.59411	8.85133	6.39217	1.2302	1.44944	1.67079	2.09713
Os02t0113200-00	Os02g0113200	chr02:712585-715144	1475	Similar to Cytochrome P450-like protein.	2.97458	0.268532	37.9082	0.00588922	0.737553	0.0586711	0.0445871	1.61727	0.021823	0.0544615	1.65578	1.57876	0.467159	0.038371	0.0600183	0.029156	2.26198	1.96016	0.362422	0.0232387	0.0417544	0.027219
Os08t0189900-00	Os08g0189900	chr08:5260238-5261296	867	Similar to Oxalate oxidase-like protein or germin-like protein (Germin-like 8) (Germin-like 12).	2.96426	4.2983	2.23764	0.267202	0.743182	0.990786	3.58535	5.15302	0.0295051	0.990346	5.8533	4.45274	4.23288	3.7023	3.56449	3.60621	55.5478	20.7913	17.8506	11.8052	10.8446	11.3681
Os01t0327250-00	Os01g0327250	chr01:12564381-12569579	941	Hypothetical protein.	2.96039	3.19893	1.41707	0.390789	0.778748	1.56264	2.51044	4.07623	1.56163	0.0559707	4.03665	4.11581	3.29818	3.48592	3.61469	1.4062	15.5522	16.2419	8.75403	10.0296	11.2835	1.73117
Os09t0444900-01	Os09g0444900	chr09:16573501-16574893	1392	Similar to plant viral-response family protein.	2.9601	1.18174	5.89291	0.106925	0.737553	0.375732	0.634686	2.20033	0.00599546	0.375685	2.46598	1.93468	0.715785	1.0388	0.630446	0.638925	4.69216	2.7922	0.609578	1.04271	0.535295	0.581461
Os03t0226200-01	Os03g0226200	chr03:6624979-6626080	778	Non-symbiotic hemoglobin 2 (rHb2) (ORYsa GLB1b).	2.95696	5.42798	1.51345	0.371226	0.771288	1.46156	4.70198	6.26609	0.0547368	1.46053	7.29884	5.23334	4.46422	4.03006	4.66327	4.74068	152.242	36.3852	21.1652	15.0601	24.5514	26.0854
Os09t0455900-01	Os09g0455900	chr09:17171732-17172815	1083	Alpha/beta hydrolase fold-3 domain containing protein.	2.9568	2.10586	1.25305	0.428751	0.790344	1.7652	1.46436	3.02839	1.76507	0.0212886	3.04345	3.01334	2.58773	3.03292	2.71245	0.216265	7.42774	6.99329	4.92615	7.05878	5.47483	0.175295
Os03t0277600-01	Os03g0277600	chr03:9421698-9422925	1133	Similar to (clone wusl1032) mRNA sequence.	2.95476	2.91162	1.31165	0.413952	0.784759	1.68526	2.23316	3.7962	0.0804727	1.68334	4.9865	2.6059	2.21494	2.30775	2.29006	2.17626	30.4889	4.99121	3.53654	3.91273	3.79907	3.63701
Os07t0429700-01	Os07g0429700	chr07:14118025-14118911	644	Similar to Thionin-like peptide.	2.9525	6.44115	5.69559	0.105489	0.737553	0.387828	5.70735	7.26929	0.0476337	0.384892	7.54145	6.99713	4.53943	4.06164	5.67367	5.74104	178.169	125.699	22.3487	15.4287	50.9532	53.3131
Os06t0147250-00	Os06g0147250	chr06:2462233-2462587	354	Hypothetical conserved gene.	2.9482	2.68795	4.94099	0.124139	0.737553	0.446457	2.01889	3.57873	0.0405768	0.44461	3.89311	3.26434	2.55399	2.09158	1.9902	2.04758	13.9117	8.51905	4.78206	3.22265	2.90269	3.22436
Os03t0596900-03	Os03g0596900	chr03:22219266-22222046	894	Hypothetical conserved gene.	2.94696	0.20049	4.90469	0.127796	0.737553	0.449586	0.0253668	1.58459	0.0116893	0.449434	1.90239	1.2668	0.916048	0.00083698	0.0171012	0.0336324	2.88403	1.37624	0.837067	0.000264977	0.0137061	0.0310928
Os05t0589500-01	Os05g0589500	chr05:29347277-29348617	1340	Hypothetical protein.	2.9429	2.13638	1.19138	0.436181	0.791657	1.84851	1.49523	3.05247	1.8225	0.30897	2.83399	3.27094	2.2816	3.2455	2.78393	0.206524	6.31165	8.56908	3.76118	8.32571	5.82551	0.167035
Os03t0241100-02	Os03g0241100	chr03:7469730-7474612	2013	Hypothetical conserved gene.	2.93866	0.474675	3.21334	0.163441	0.737553	0.684437	0.133434	1.68859	0.188151	0.658068	1.22327	2.15392	1.6302	1.80592	0.266477	0.00039093	1.4086	3.39022	2.02	2.44416	0.197954	0.000626777
Os01t0392600-01	Os01g0392600	chr01:16693960-16700566	1003	Conserved hypothetical protein.	2.91819	1.04121	1.6913	0.339808	0.763135	1.29194	0.52397	2.06904	0.0240386	1.29172	2.98243	1.15566	1.09064	0.914817	0.540968	0.506972	7.08414	1.1956	1.073	0.868034	0.441869	0.438446
Os06t0136600-02	Os06g0136600	chr06:1931321-1935407	1424	Similar to Enolase.	2.91316	2.97153	0.701381	0.610586	0.844608	3.11035	2.2987	3.84129	3.11016	0.0348514	3.86593	3.81664	3.91116	2.88029	4.49792	0.0994899	13.652	12.9808	14.0131	6.26604	21.7096	0.0811793
Os12t0576732-01	Os12g0576732	chr12:23819159-23823117	2192	Hypothetical gene.	2.91286	1.61092	2.78692	0.217138	0.737553	0.782705	1.01479	2.55723	0.0577363	0.780572	3.10918	2.00528	1.67674	0.903932	1.05562	0.973967	7.8066	2.97188	2.12552	0.853213	1.06222	1.00907
Os04t0131850-00	Os04g0131850	chr04:1974597-1981816	996	Similar to UDP-glucose:sterol glucosyltransferase.	2.90243	1.97684	24.3156	0.0219923	0.737553	0.0894084	1.35238	2.88964	0.0881315	0.0150567	2.879	2.90029	2.80022	2.89909	1.4147	1.29006	6.5439	6.37728	5.8762	6.37231	1.63834	1.51845
Os06t0249350-00	Os06g0249350	chr06:7763206-7763803	597	Conserved hypothetical protein.	2.90169	2.32635	5.90091	0.0354128	0.737553	0.368332	1.68153	3.21843	0.211225	0.30175	3.4318	3.00506	3.11615	1.64533	1.53217	1.83089	9.96918	6.9502	7.57563	2.08353	1.87318	2.63619
Os07t0613600-01	Os07g0613600	chr07:25260328-25260955	627	Hypothetical conserved gene.	2.90089	2.89116	6.92278	0.0426685	0.737553	0.313881	2.22324	3.75973	0.140147	0.280856	3.95833	3.56114	3.49552	3.48085	2.12414	2.32234	14.636	10.6726	10.1632	9.99108	3.31541	4.14194
Os10t0379233-00	Os10g0379233	chr10:12181405-12183056	1257	Hypothetical protein.	2.89992	0.545401	2.938	0.201908	0.737553	0.739365	0.173957	1.70997	0.0976916	0.732882	2.2282	1.19175	1.36701	0.425193	0.104879	0.243036	3.82894	1.25169	1.51296	0.335167	0.0752821	0.196182
Os04t0103351-00	Os04g0103351	chr04:227029-228665	867	Non-protein coding transcript.	2.89335	6.27733	0.93543	0.519932	0.807115	2.31725	5.55757	7.09031	2.31121	0.167222	6.97206	7.20855	7.01744	7.06146	7.19184	3.9233	119.263	143.444	127.269	132.218	149.035	14.3698
Os07t0664600-01	Os07g0664600	chr07:28061377-28062582	1124	Glucose/ribitol dehydrogenase family protein.	2.89005	2.20458	1.45095	0.384114	0.776179	1.49232	1.56817	3.09926	0.0178382	1.49222	4.15442	2.0441	1.60385	1.76867	1.55555	1.58078	16.8218	3.0792	1.96076	2.35721	1.9176	2.06869
Os08t0387050-01	Os08g0387050	chr08:18277580-18280448	2868	Conserved hypothetical protein.	2.88034	1.05795	1.93865	0.298003	0.751568	1.11337	0.541341	2.06758	0.129571	1.1058	2.8495	1.28566	0.630868	0.437291	0.632961	0.44972	6.38302	1.40792	0.518201	0.34745	0.538599	0.381227
Os06t0591200-01	Os06g0591200	chr06:23227137-23228388	837	Conserved hypothetical protein.	2.87083	6.08818	6.91116	0.0868248	0.737553	0.311334	5.37479	6.89626	0.0378063	0.309031	7.11478	6.67774	5.90936	6.00752	5.40152	5.34806	133.06	99.3255	59.3943	62.3957	41.7783	40.32
Os05t0318300-01	Os05g0318300	chr05:14770513-14773094	1286	Ribonuclease III domain containing protein.	2.8663	4.52836	8.92233	0.038796	0.737553	0.240795	3.83203	5.35122	0.0900755	0.223313	5.19331	5.50913	5.28065	5.41863	3.89573	3.76834	35.2137	44.24	38.4157	40.9768	13.9538	12.8731
Os04t0589800-01	Os04g0589800	chr04:29811953-29812662	709	Late embryogenesis abundant (LEA) group 1 family protein.	2.85584	1.6117	4.35645	0.127672	0.737553	0.491456	1.02365	2.53757	0.102939	0.480554	2.87737	2.19777	1.33826	0.856586	0.950864	1.09644	6.53417	3.54023	1.46505	0.794	0.917582	1.19117
Os03t0266900-02	Os03g0266900	chr03:8833717-8834470	753	Low molecular mass heat shock protein Oshsp17.3.	2.8548	3.2702	2.34473	0.246431	0.741012	0.912796	2.59991	4.1133	0.147042	0.900874	4.75031	3.47628	2.42715	2.43448	2.70388	2.49593	25.7604	10.05	4.27361	4.34755	5.43751	4.78492
Os11t0115400-00	Os11g0115400	chr11:703037-703928	777	Lipid transfer protein LPT IV.	2.84316	7.38541	2.80753	0.171916	0.737553	0.759357	6.67002	8.17752	0.710593	0.267733	8.36683	7.9882	7.24523	7.64032	7.17249	6.16756	304.291	249.136	145.88	199.41	147.599	73.1896
Os09t0332700-02	Os09g0332700	chr09:9970573-9973070	1512	Hypothetical conserved gene.	2.83821	4.72313	16.9611	0.0145716	0.737553	0.125485	4.03021	5.53519	0.0505747	0.114843	5.61639	5.45398	5.68643	5.54469	3.99444	4.06597	47.2003	42.5035	51.0935	45.0644	14.9992	15.9855
Os10t0504650-00	Os10g0504650	chr10:19288017-19288320	303	Similar to nonspecific lipid-transfer protein.	2.83653	1.65913	2.07948	0.209334	0.737553	1.02293	1.06956	2.57369	0.489058	0.898442	3.20898	1.93839	1.19371	1.2852	0.723747	1.41538	8.40261	2.79993	1.22664	1.41034	0.636102	1.7483
Os12t0576750-00	Os12g0576750	chr12:23819295-23822341	927	Similar to nucleotide pyrophosphatase/phosphodiesterase.	2.82532	1.8065	1.91564	0.294561	0.749989	1.1062	1.20649	2.70491	0.194933	1.08888	3.47486	1.93495	1.69956	0.896886	1.34433	1.06866	10.279	2.79292	2.18339	0.844704	1.51812	1.15206
Os01t0849050-00	Os01g0849050	chr01:36484386-36484539	153	Non-protein coding transcript.	2.81543	3.98804	8.01684	0.0260123	0.737553	0.263435	3.31066	4.80401	0.136292	0.225439	4.96342	4.6446	4.32254	3.71765	3.21429	3.40703	30.0088	23.9597	19.0491	11.9307	8.27884	9.79294
Os01t0229200-04	Os01g0229200	chr01:7135876-7137195	1173	Hypothetical conserved gene.	2.81103	4.57573	0.986416	0.502914	0.802768	2.13777	3.89052	5.38162	2.13187	0.15872	5.49385	5.26939	5.25559	5.3122	5.39798	2.38306	43.2135	37.2314	37.7016	38.0283	41.6581	4.35844
Os11t0491600-00	Os11g0491600	chr11:17384669-17387292	2623	Hypothetical conserved gene.	2.80029	0.359268	9.23452	0.0684314	0.737553	0.227508	0.0823224	1.5679	0.00666738	0.22741	1.4071	1.7287	1.52016	1.64957	0.0776079	0.087037	1.7302	2.28556	1.80663	2.09624	0.0553797	0.0723039
Os07t0130100-01	Os07g0130100	chr07:1590911-1593270	2359	Similar to Resistance protein candidate (Fragment).	2.79296	1.66307	4.89423	0.112826	0.737553	0.428173	1.07974	2.56154	0.0899531	0.418617	2.85754	2.26553	1.09211	1.88942	1.14335	1.01613	6.42418	3.75222	1.07618	2.66782	1.19198	1.06972
Os01t0930400-00	Os01g0930400	chr01:40825717-40829894	2346	Potassium transporter 5.	2.79115	1.41434	6.18694	0.0921587	0.737553	0.338496	0.856005	2.33686	0.058916	0.333329	2.57256	2.10117	1.84164	1.27123	0.897664	0.814345	5.14309	3.23722	2.50919	1.39057	0.84938	0.790784
Os03t0561400-01	Os03g0561400	chr03:20124487-20127262	2775	Conserved hypothetical protein.	2.78858	0.640615	13.7042	0.0328753	0.737553	0.152682	0.238825	1.71836	0.039718	0.147425	1.8226	1.61411	0.563748	0.265239	0.26691	0.210741	2.66942	2.03962	0.457068	0.197358	0.198127	0.170197
Os09t0552600-01	Os09g0552600	chr09:21895551-21896982	1347	RmlC-like jelly roll fold domain containing protein.	2.77561	1.10408	3.06212	0.198017	0.737553	0.680203	0.590732	2.06354	0.0582962	0.6777	2.54274	1.58433	0.961936	0.630253	0.549511	0.631954	5.0191	1.97087	0.89915	0.541414	0.45167	0.573586
Os04t0688300-01	Os04g0688300	chr04:35207156-35208610	1299	Haem peroxidase, plant/fungal/bacterial family protein.	2.76862	3.39094	1.29494	0.417517	0.786366	1.60448	2.73501	4.20418	0.0946045	1.60169	5.33675	3.07161	2.98711	2.18324	2.66812	2.80191	38.6873	7.32328	6.83606	3.49502	5.26559	6.12219
Os11t0282700-01	Os11g0282700	chr11:10081835-10086180	1611	Homeodomain-like containing protein.	2.76327	0.908124	7.11057	0.0426789	0.737553	0.291646	0.433969	1.90034	0.127004	0.26254	1.7147	2.08599	2.9778	2.53276	0.344163	0.523774	2.40568	3.19717	6.78992	4.73274	0.264547	0.455902
Os12t0555200-01	Os12g0555200	chr12:22591680-22593505	806	Similar to Probenazole-inducible protein PBZ1.	2.75238	5.18207	12.0599	0.0398517	0.737553	0.171287	4.50294	5.96362	0.166222	0.0413462	5.99286	5.93438	4.43121	4.68291	4.38541	4.62048	61.0167	59.5764	20.6348	24.2222	20.0015	23.9777
Os07t0541900-01	Os07g0541900	chr07:21414426-21419296	2188	Similar to KI domain interacting kinase 1.	2.75108	0.972312	3.98826	0.156325	0.737553	0.517706	0.48585	1.94585	0.00719158	0.517656	2.31188	1.57981	1.94982	1.5336	0.490935	0.480765	4.12395	1.96324	2.76181	1.84481	0.390705	0.41322
Os10t0467850-00	Os10g0467850	chr10:17262013-17266550	3163	Hypothetical protein.	2.75095	4.48737	0.849212	0.551622	0.820327	2.43126	3.81639	5.27632	2.43033	0.0671138	5.32378	5.22887	5.34382	5.48035	5.5349	2.09789	38.3643	36.2535	40.2009	42.9672	45.7614	3.38386
Os04t0688500-01	Os04g0688500	chr04:35215244-35216755	1384	Peroxidase (EC 1.11.1.7).	2.7473	1.91442	1.15357	0.454678	0.799034	1.78745	1.31952	2.77753	0.00546483	1.78744	4.04145	1.51362	1.4295	0.614665	1.32339	1.31566	15.6091	1.82258	1.62826	0.524813	1.48184	1.56572
Os06t0163701-01	Os06g0163701	chr06:3234521-3235262	401	Non-protein coding transcript.	2.74676	2.71086	7.36514	0.0856354	0.737553	0.279905	2.07827	3.536	0.00832915	0.279782	3.33816	3.73383	2.75275	3.36778	2.07238	2.08416	9.28245	12.199	5.65705	9.14657	3.14763	3.34481
Os05t0169100-02	Os05g0169100	chr05:4143173-4144008	555	Similar to 60S ribosomal protein L10-2.	2.73093	3.04087	0.916106	0.527118	0.810124	2.23746	2.40134	3.85073	2.23409	0.122676	3.76398	3.93748	3.22484	0.0187315	0.821598	3.98108	12.6729	14.2523	8.25815	0.00854667	0.748089	14.9626
Os02t0227100-01	Os02g0227100	chr02:7132033-7133382	807	Conserved hypothetical protein.	2.72864	3.06234	2.05139	0.275889	0.745915	0.99837	2.42269	3.87088	0.182894	0.981474	4.56488	3.17687	2.2127	2.87354	2.55202	2.29337	22.6021	7.95615	3.52922	6.22553	4.77725	4.04125
Os04t0458600-01	Os04g0458600	chr04:22902576-22905619	1343	Similar to ORW1943Ba0077G13.3 protein.	2.72768	1.08686	1.904	0.291034	0.748521	1.07527	0.581996	2.02967	0.228143	1.05079	2.77269	1.28665	0.511141	0.426273	0.420674	0.743317	6.0226	1.40935	0.403637	0.336311	0.325389	0.696716
Os01t0719100-02	Os01g0719100	chr01:29965345-29970750	1692	Similar to PGPD14 protein.	2.71961	4.92224	1.43448	0.306186	0.753831	1.42301	4.25316	5.69656	1.19129	0.778314	6.24691	5.14621	5.49385	4.94525	5.09553	3.41079	71.8596	34.3368	44.6837	29.231	33.4834	9.81383
Os01t0187200-01	Os01g0187200	chr01:4665785-4667062	1277	Non-protein coding transcript.	2.71016	2.0864	2.2651	0.242145	0.739909	0.898051	1.48768	2.92606	0.217334	0.871356	3.5422	2.30992	1.36495	1.52888	1.334	1.64136	10.8107	3.9036	1.51049	1.83731	1.50289	2.19914
Os08t0518900-01	Os08g0518900	chr08:25762456-25763823	1367	Chitinase (EC 3.2.1.14).	2.70998	1.14519	1.67715	0.331085	0.760957	1.21279	0.633127	2.07141	0.213629	1.19383	2.91557	1.22724	0.623642	0.177334	0.784185	0.482068	6.71326	1.31409	0.511772	0.126741	0.705964	0.415558
Os11t0170900-01	Os11g0170900	chr11:3463916-3467995	2086	Similar to BURP domain-containing protein 17.	2.70677	6.98993	4.37021	0.0783769	0.737553	0.464879	6.30845	7.74502	0.215743	0.411785	8.0362	7.45384	6.25929	6.49787	6.461	6.1559	249.763	169.413	75.9902	88.1843	89.2786	72.4163
Os11t0566800-01	Os11g0566800	chr11:21102793-21104582	1423	Similar to Bibenzyl synthase (EC 2.3.1.-).	2.70313	0.210438	2.7728	0.220352	0.737553	0.731706	0.0302311	1.46486	0.000464201	0.731706	0.947465	1.98225	1.56146	1.81594	0.0299029	0.0305593	0.981842	2.91413	1.88806	2.46929	0.021749	0.0283521
Os01t0332150-00	Os01g0332150	chr01:12870690-12873687	1499	Hypothetical protein.	2.70302	5.33885	1.65403	0.34424	0.764101	1.22657	4.66953	6.10411	1.22329	0.0897366	6.04065	6.16756	5.73737	5.8344	5.53453	3.80454	62.611	70.5155	53.0493	55.1709	45.7515	13.2428
Os03t0663400-02	Os03g0663400	chr03:26032957-26033800	843	Similar to Thaumatin-like protein.	2.69891	4.85955	1.50601	0.369505	0.770907	1.34507	4.19585	5.62823	0.138041	1.33797	6.57432	4.68214	3.79827	4.14184	4.09824	4.29346	91.0304	24.4879	12.8471	16.4436	16.1616	18.8678
Os04t0107900-02	Os04g0107900	chr04:483240-484360	879	Heat shock protein 81-1 (HSP81-1) (Heat shock protein 83).	2.68872	0.332359	2.70017	0.225355	0.737553	0.74735	0.0736156	1.50054	0.0248397	0.746937	2.0287	0.972371	0.116591	0.125445	0.0560512	0.0911799	3.22495	0.944338	0.0791124	0.0859506	0.0386197	0.075335
Os07t0127600-01	Os07g0127600	chr07:1437291-1438147	856	Allergen V5/Tpx-1 related family protein.	2.68505	1.5231	13.4297	0.0447544	0.737553	0.150054	0.969033	2.39398	0.0160666	0.149192	2.28849	2.49947	1.54042	1.61021	0.957672	0.980394	4.03917	4.57709	1.84762	2.00682	0.928354	1.01814
Os07t0551501-00	Os07g0551501	chr07:21895027-21898511	1100	Hypothetical protein.	2.68283	4.03426	0.999735	0.498846	0.802709	2.01403	3.38471	4.80846	2.0093	0.137885	4.90596	4.71096	4.8237	4.94625	4.8055	1.96392	28.7092	25.0162	27.5979	29.251	27.1045	3.0018
Os08t0113000-01	Os08g0113000	chr08:697179-698576	1397	Similar to Peroxidase 47 precursor (EC 1.11.1.7) (Atperox P47) (ATP32).	2.68215	4.56479	1.7083	0.294359	0.749891	1.17835	3.90825	5.33163	1.10275	0.415281	5.62528	5.03799	3.81827	4.85346	4.68801	3.12849	47.5115	31.7179	13.0228	27.4445	24.9449	7.91912
Os03t0235000-01	Os03g0235000	chr03:7128272-7129609	943	Similar to Peroxidase.	2.68039	3.11308	4.06587	0.142326	0.737553	0.494761	2.48207	3.90451	0.0854745	0.487322	4.2491	3.55992	2.73045	2.71969	2.54251	2.42163	18.0196	10.6612	5.54292	5.5137	4.74226	4.51237
Os05t0375400-01	Os05g0375400	chr05:18106228-18110985	1605	Beta-glucanase precursor.	2.67956	4.47156	2.12799	0.274766	0.745405	0.945024	3.81674	5.23873	0.105888	0.939073	5.90276	4.57471	3.13994	4.44889	3.74186	3.89161	57.5849	22.697	7.72899	20.5525	12.4291	14.0643
Os02t0650300-02	Os02g0650300	chr02:26200135-26202104	1868	Similar to Iron-phytosiderophore transporter YSL15.	2.67919	2.38385	2.38877	0.248243	0.741105	0.84174	1.77669	3.19849	0.0860181	0.837333	3.79057	2.6064	0.467636	1.22413	1.83751	1.71587	12.914	4.99337	0.362831	1.31337	2.52335	2.35793
Os02t0120100-01	Os02g0120100	chr02:1050785-1056830	2250	ATMRK serine/threonine protein kinase-like domain containing protein.	2.67824	2.23456	1.45192	0.383962	0.776179	1.38437	1.6342	3.05548	0.00358922	1.38437	4.03437	2.07658	1.81018	1.70298	1.63166	1.63673	15.5263	3.16846	2.43378	2.21023	2.06434	2.18743
Os03t0826900-01	Os03g0826900	chr03:34739010-34740504	1285	Conserved hypothetical protein.	2.67779	2.16878	0.626379	0.64365	0.858851	3.20838	1.57168	2.99272	0.079468	3.20739	5.26069	0.724752	0.452541	1.25242	1.51549	1.62787	36.8907	0.645899	0.349891	1.36123	1.83446	2.16737
Os06t0726200-02	Os06g0726200	chr06:30890833-30892050	1217	Similar to Chitinase 1.	2.67165	5.80808	1.81011	0.312684	0.754855	1.10765	5.14231	6.56004	0.168639	1.09474	7.33414	5.78595	4.81157	4.58712	5.02307	5.26156	155.533	53.5749	27.3405	22.6239	31.7148	37.9909
Os11t0133001-01	Os11g0133001	chr11:1509883-1512419	2536	Similar to Ser/Thr protein kinase (Fragment).	2.67124	2.00114	2.1672	0.264696	0.743182	0.925	1.41419	2.8317	0.152163	0.912398	3.47687	2.18654	1.29346	1.93396	1.52179	1.3066	10.2975	3.50429	1.38749	2.78727	1.84901	1.54807
Os04t0398000-02	Os04g0398000	chr04:19651754-19656024	3762	Pathogenesis-related transcriptional factor and ERF domain containing protein.	2.66467	1.41222	5.03917	0.113004	0.737553	0.396819	0.87232	2.28628	0.0724794	0.390143	2.56215	2.0104	2.05741	1.81134	0.923571	0.821069	5.10184	2.98803	3.07261	2.45987	0.88201	0.799987
Os12t0448900-01	Os12g0448900	chr12:15330236-15340502	2252	Similar to Pathogen-inducible alpha-dioxygenase.	2.66312	4.12376	5.96159	0.103727	0.737553	0.33522	3.4773	4.89041	0.0262229	0.334193	5.12672	4.6541	4.13152	4.11697	3.45875	3.49584	33.7187	24.1089	16.5511	16.1347	10.0147	10.4725
Os04t0178400-01	Os04g0178400	chr04:5332364-5334476	1779	Similar to Cytochrome P450 CYP99A1 (EC 1.14.-.-) (Fragment).	2.65703	2.69133	9.40182	0.0442113	0.737553	0.212063	2.0772	3.48702	0.0660425	0.201517	3.62951	3.34452	2.62343	2.96795	2.1239	2.0305	11.5149	9.08416	5.07443	6.72167	3.31509	3.17724
Os11t0592000-01	Os11g0592000	chr11:22502007-22502923	743	Similar to Barwin.	2.65478	5.32734	4.73812	0.0560338	0.737553	0.420431	4.6694	6.078	0.35319	0.228076	6.23927	5.91672	5.15828	5.45737	4.41966	4.91914	71.3604	59.0471	34.8969	42.2716	20.5058	29.7739
Os03t0638400-01	Os03g0638400	chr03:24466605-24473558	2758	Similar to OSIGBa0153E02-OSIGBa0093I20.19 protein.	2.65056	0.878155	2.69799	0.223198	0.737553	0.737145	0.421828	1.82813	0.0612655	0.734595	2.34756	1.30869	0.687012	0.504445	0.46515	0.378507	4.25087	1.44741	0.57778	0.409003	0.367376	0.315223
Os05t0191500-03	Os05g0191500	chr05:5630848-5632904	2056	Similar to stem 28 kDa glycoprotein.	2.64326	1.62228	15.7094	0.0369791	0.737553	0.126241	1.06616	2.46848	0.12514	0.0166387	2.48024	2.45671	2.49201	1.69141	1.15465	0.97767	4.74632	4.41306	4.54105	2.18575	1.21109	1.01392
Os01t0108400-00	Os01g0108400	chr01:455706-457425	772	Helix-loop-helix DNA-binding domain containing protein.	2.64302	4.48488	8.12282	0.0501603	0.737553	0.244126	3.83826	5.24044	0.080434	0.230495	5.07746	5.40343	5.46909	5.46329	3.78138	3.89513	32.5822	41.0096	43.8828	42.4416	12.806	14.0912
Os03t0800000-01	Os03g0800000	chr03:33360062-33362150	1362	Similar to Nitrate and chloride transporter.	2.64281	1.18721	4.85609	0.040695	0.737553	0.408318	0.6777	2.07977	0.302949	0.273762	2.27335	1.88619	1.36845	1.30117	0.891917	0.463482	3.98409	2.66574	1.51542	1.4335	0.840579	0.394191
Os03t0133100-01	Os03g0133100	chr03:1870803-1871499	696	Conserved hypothetical protein.	2.6334	0.336569	3.14492	0.195961	0.737553	0.628172	0.0768621	1.47379	0.00549834	0.628148	1.91795	1.02962	0.0797632	0.0896849	0.0729742	0.08075	2.92447	1.02227	0.0536475	0.0581356	0.0522554	0.0678238
Os01t0897800-03	Os01g0897800	chr01:39025402-39035025	3840	Rad21/Rec8 like protein, C-terminal domain containing protein.	2.63326	0.200059	0.994705	0.501625	0.802709	1.98596	0.0280881	1.42494	0.0311583	1.98572	2.82905	0.0208252	0.128675	0.0146569	0.00605584	0.0501203	6.28806	0.0123382	0.088134	0.00509862	0.00477875	0.0427357
Os01t0720700-00	Os01g0720700	chr01:30043445-30043783	338	Similar to satase isoform I.	2.62882	2.44066	2.03161	0.291159	0.748521	0.97066	1.84109	3.2355	0.0091024	0.970617	3.92183	2.54917	1.58577	1.71431	1.83465	1.84752	14.1996	4.75452	1.92757	2.23194	2.51386	2.67391
Os06t0720601-01	Os06g0720601	chr06:30604157-30610509	5398	Hypothetical gene.	2.62771	2.27374	1.1696	0.449957	0.797893	1.68532	1.68124	3.07505	1.68424	0.0601052	3.11755	3.03255	2.79917	2.98906	2.87218	0.490305	7.85436	7.11008	5.87197	6.82907	6.27086	0.421438
Os03t0830500-01	Os03g0830500	chr03:34883519-34884578	825	Similar to PGPS/D12.	2.62683	1.58832	3.04346	0.194073	0.737553	0.64744	1.03772	2.43105	0.0921516	0.640849	2.8842	1.9779	2.52634	1.30869	1.10288	0.972563	6.57231	2.90569	4.67389	1.4433	1.12972	1.00618
Os04t0486950-01	Os04g0486950	chr04:24325768-24328250	2046	Similar to Malate synthase.	2.62228	3.58399	1.26521	0.4248	0.789104	1.55462	2.95542	4.34624	0.0877195	1.55215	5.44378	3.24871	3.03038	3.10814	2.89339	3.01745	41.7033	8.42149	7.05352	7.48808	6.3785	7.28324
Os08t0522100-00	Os08g0522100	chr08:25958920-25960351	595	Hypothetical conserved gene.	2.61265	1.06684	3.67144	0.167229	0.737553	0.53369	0.579273	1.96479	0.0387669	0.53228	1.58841	2.34117	1.15139	1.34977	0.551861	0.606686	2.10883	3.99965	1.16856	1.51598	0.454314	0.546559
Os04t0320700-01	Os04g0320700	chr04:14742589-14744334	1673	Similar to Glucosyltransferase (Fragment).	2.61195	2.80559	3.35374	0.120615	0.737553	0.584084	2.19725	3.58237	0.253829	0.526047	3.95435	3.2104	2.92311	3.51525	2.01776	2.37673	14.5886	8.17067	6.4871	10.2847	2.99235	4.33659
Os05t0475700-01	Os05g0475700	chr05:23386855-23388931	1929	Nodulin-like domain containing protein.	2.61161	3.49511	17.9531	0.00319709	0.737553	0.109095	2.87058	4.25552	0.0736589	0.0804741	4.31242	4.19861	3.53064	3.76515	2.92266	2.81849	18.8348	17.2736	10.4658	12.3333	6.5401	6.22211
Os04t0179200-01	Os04g0179200	chr04:5385721-5387215	1264	Similar to Stem secoisolariciresinol dehydrogenase (Fragment).	2.61161	2.76421	2.90088	0.200652	0.737553	0.675174	2.15716	3.5421	0.110933	0.665999	3.07116	4.01303	2.05255	1.86823	2.07872	2.2356	7.58603	15.0454	3.05729	2.60856	3.1664	3.83348
Os03t0207300-02	Os03g0207300	chr03:5616063-5618830	914	Similar to predicted protein.	2.61075	1.90785	1.03756	0.488266	0.802709	1.88705	1.33732	2.72178	1.88705	0.00330331	2.72412	2.71945	2.91956	2.04879	2.67166	0.00297657	5.81499	5.49565	6.46846	3.10181	5.28203	0.00748558
Os01t0766600-01	Os01g0766600	chr01:32298892-32303035	1620	BSD domain containing protein.	2.60818	0.901818	1.97067	0.192458	0.737553	0.992515	0.44491	1.82796	0.629005	0.767749	1.28507	2.37084	0.929263	0.0015345	0.889684	0.0001363	1.51157	4.10531	0.853781	0.000395108	0.83707	0.000230369
Os09t0407300-02	Os09g0407300	chr09:14368066-14373604	2450	Domain of unknown function SprT-like domain containing protein.	2.60795	0.0655672	8.18207	0.0773567	0.737553	0.239027	0.00310173	1.38602	0.00356387	0.239001	1.55502	1.21702	0.00160662	1.05284	0.00562177	0.0005817	2.03168	1.29282	0.00039449	1.06227	0.00427558	0.000970043
Os12t0437800-01	Os12g0437800	chr12:14411365-14412019	452	Similar to MPI.	2.60513	5.62042	2.29395	0.234624	0.738662	0.851601	4.97202	6.35338	0.226651	0.820886	6.93383	5.77292	5.42479	5.55586	4.81175	5.13229	115.573	52.999	42.4752	45.4128	27.2358	34.4783
Os04t0451200-01	Os04g0451200	chr04:22481486-22483201	1647	UDP-glucuronosyl/UDP-glucosyltransferase family protein.	2.59615	3.32242	3.27136	0.131823	0.737553	0.59501	2.70476	4.08114	0.240494	0.544242	4.46597	3.6963	3.21059	2.97278	2.53471	2.87482	21.0508	11.8576	8.16991	6.74468	4.70993	6.48791
Os03t0184550-01	Os03g0184550	chr03:4441959-4443828	1198	Similar to Dihydroflavonol-4-reductase.	2.5939	1.96525	1.59607	0.348208	0.765694	1.21844	1.3945	2.76962	0.18424	1.20443	3.62128	1.91795	0.822784	1.41229	1.26422	1.52477	11.4559	2.752	0.732589	1.62497	1.38035	1.9538
Os03t0718800-01	Os03g0718800	chr03:29110321-29111067	746	Similar to Physical impedance induced protein.	2.59279	4.93778	6.61692	0.0309016	0.737553	0.293768	4.29812	5.67262	0.16317	0.244285	5.84536	5.49989	5.57576	4.23748	4.18274	4.4135	55.1953	44.0049	47.129	17.6042	17.2045	20.5808
Os07t0221300-01	Os07g0221300	chr07:6695013-6698622	1931	Hypothetical conserved gene.	2.59119	0.82214	109.604	0.00338338	0.737553	0.0177237	0.384462	1.75808	0.0172088	0.00424141	1.76108	1.75508	1.80674	1.91086	0.372294	0.39663	2.51761	2.34923	2.427	2.72562	0.285777	0.332567
Os11t0303800-01	Os11g0303800	chr11:11436950-11446262	3011	Hypothetical protein.	2.58689	2.09046	3.26398	0.189135	0.737553	0.594121	1.51441	2.88563	0.0106591	0.594026	3.30567	2.46559	1.36461	1.02464	1.50687	1.52195	9.05465	4.44995	1.51011	1.02168	1.81624	1.94738
Os12t0179700-02	Os12g0179700	chr12:4028038-4031568	2861	Domain of unknown function DUF1618 domain containing protein.	2.58546	2.73871	7.72674	0.0804291	0.737553	0.250826	2.13792	3.50834	0.250202	0.0176754	3.49584	3.52084	3.2865	3.52398	2.31484	1.961	10.4623	10.3697	8.67815	10.3585	3.87914	2.99442
Os09t0478100-01	Os09g0478100	chr09:18307929-18314231	2418	Cellulose synthase family protein.	2.58323	3.33613	10.7264	0.046356	0.737553	0.180518	2.72106	4.09024	0.175583	0.041921	4.0606	4.11988	3.31026	3.13509	2.84522	2.59691	15.7858	16.2878	8.82908	7.66395	6.12566	5.18078
Os09t0332700-01	Os09g0332700	chr09:9970573-9979350	2142	Similar to PDR-type ABC transporter 2 (Fragment).	2.58232	3.95626	17.8953	0.018564	0.737553	0.108161	3.33067	4.69934	0.101927	0.0361909	4.72493	4.67375	4.91455	4.83736	3.2586	3.40275	25.2744	24.3801	29.4515	27.1307	8.56324	9.76235
Os06t0191300-02	Os06g0191300	chr06:4616631-4618144	1429	Similar to Mitogen-activated protein kinase kinase 4 (Fragment).	2.57872	2.50197	2.61322	0.120671	0.737553	0.739602	1.91027	3.27693	0.513936	0.531865	3.65301	2.90084	2.93406	2.61043	2.27368	1.54687	11.7179	6.38043	6.54085	5.05353	3.75278	1.99626
Os04t0116800-01	Os04g0116800	chr04:997303-998883	1580	Similar to 3-ketoacyl-CoA synthase.	2.5724	3.98162	2.5222	0.239992	0.739781	0.764306	3.35797	4.72108	0.0212946	0.764009	4.18085	5.26132	4.76686	4.38107	3.37303	3.34291	17.1771	37.0042	26.5396	19.5643	9.34796	9.34423
Os08t0137800-01	Os08g0137800	chr08:2129612-2130595	869	Cupredoxin domain containing protein.	2.5717	1.82185	5.09474	0.123231	0.737553	0.378269	1.26373	2.62646	0.00788471	0.378187	2.89388	2.35904	4.43548	1.01228	1.25816	1.26931	6.61392	4.06192	20.7082	1.00272	1.37124	1.47743
Os12t0434400-00	Os12g0434400	chr12:14109245-14114260	1626	Similar to predicted protein.	2.56228	0.450817	28.2125	0.00135254	0.737553	0.0680439	0.136079	1.49351	0.0451518	0.0509047	1.5295	1.45751	1.08451	0.949219	0.104152	0.168007	1.97553	1.7192	1.06422	0.91593	0.0748021	0.134138
Os07t0106200-02	Os07g0106200	chr07:349230-353686	1901	Similar to Hexose transporter.	2.55796	5.45574	2.82071	0.216894	0.737553	0.67935	4.82015	6.17514	0.000739386	0.67935	6.65551	5.69477	5.08025	5.38259	4.81962	4.82067	95.9525	50.4442	33.1809	39.9343	27.3831	27.7314
Os01t0675700-02	Os01g0675700	chr01:27777505-27780978	1140	Similar to Auxin-responsive protein IAA14 (Indoleacetic acid-induced protein 14) (SOLITARY-ROOT protein).	2.5577	3.87554	2.46539	0.201768	0.737553	0.777174	3.25687	4.61172	0.730317	0.265774	4.42379	4.79965	3.57259	4.31186	3.77329	2.74046	20.4295	26.6267	10.8136	18.5824	12.7181	5.81598
Os12t0550800-01	Os12g0550800	chr12:22291721-22294711	2990	Hypothetical conserved gene.	2.55664	0.545741	0.924723	0.524833	0.809313	2.0711	0.192549	1.5468	0.030147	2.07088	3.01113	0.0824611	1.2e-07	1.17e-06	0.213866	0.171231	7.24465	0.0565106	3.69916e-08	5.35245e-07	0.154136	0.136737
Os07t0629500-01	Os07g0629500	chr07:26102430-26104691	2020	Similar to cDNA clone:002-114-B06, full insert sequence.	2.55536	0.866345	2.63679	0.221551	0.737553	0.72595	0.422582	1.77611	0.110595	0.717476	2.28344	1.26878	0.691423	0.345167	0.34438	0.500785	4.0221	1.38026	0.584862	0.261853	0.264621	0.431638
Os01t0839100-01	Os01g0839100	chr01:36001241-36002101	860	Zinc finger, C2H2 domain containing protein.	2.5497	1.90685	3.0247	0.119018	0.737553	0.631354	1.34769	2.69801	0.326028	0.54066	3.08032	2.31571	2.88003	1.46729	1.11715	1.57822	7.63284	3.92138	6.26244	1.72268	1.15116	2.06456
Os03t0820500-01	Os03g0820500	chr03:34430456-34431364	744	Similar to WCOR719.	2.549	2.93358	6.59017	0.0864271	0.737553	0.289688	2.33526	3.68519	0.0500155	0.285338	3.88695	3.48343	2.65149	2.59833	2.29989	2.37062	13.8583	10.1045	5.20069	5.00192	3.8261	4.31694
Os03t0663600-00	Os03g0663600	chr03:26034531-26035341	810	Similar to Pathogenesis-related thaumatin-like protein.	2.54858	3.75487	1.97236	0.285816	0.747896	0.967751	3.14018	4.48988	0.178419	0.951162	5.16245	3.8173	2.53276	2.54016	3.26635	3.01402	34.4915	12.9878	4.69777	4.76616	8.60965	7.26499
Os04t0398000-01	Os04g0398000	chr04:19651664-19654024	1852	Pathogenesis-related transcriptional factor and ERF domain containing protein.	2.54561	2.5706	2.96829	0.205157	0.737553	0.642246	1.98349	3.3315	0.041993	0.640872	3.78466	2.87834	3.07161	2.78406	2.01318	1.9538	12.8575	6.27526	7.3101	5.80936	2.98088	2.9747
Os01t0279700-03	Os01g0279700	chr01:9916858-9917265	407	Non-protein coding transcript.	2.53947	1.89994	0.88866	0.493351	0.802709	2.13968	1.3431	2.68763	1.89914	0.985641	1.99068	3.38458	0.028699	1.98316	2.686	0.00020794	3.12112	9.36361	0.0169819	2.91591	5.34338	0.000340738
Os11t0451700-00	Os11g0451700	chr11:15223375-15224746	1280	Similar to Dehydrin DHN1 (M3) (RAB-17 protein).	2.53926	0.794751	3.3785	0.177563	0.737553	0.562759	0.368703	1.71311	0.0673682	0.558713	2.10818	1.31804	0.400384	0.0442912	0.321066	0.416339	3.46067	1.46587	0.301273	0.027348	0.245704	0.352189
Os05t0100100-01	Os05g0100100	chr05:33368-36483	1282	Similar to cDNA clone:006-204-G09, full insert sequence.	2.53317	1.6463	8.73624	0.0163717	0.737553	0.217071	1.10712	2.44807	0.174341	0.129325	2.53952	2.35662	1.36055	2.60191	1.2304	0.983844	5.00446	4.05384	1.50362	5.02292	1.3244	1.0227
Os11t0223000-01	Os11g0223000	chr11:6420035-6423330	2608	Hypothetical gene.	2.52784	2.49632	1.1868	0.44017	0.793183	1.59427	1.91544	3.25335	1.57936	0.217501	3.40714	3.09955	2.89206	2.95816	3.03222	0.798665	9.77108	7.48756	6.32255	6.66872	7.13792	0.771144
Os12t0431300-01	Os12g0431300	chr12:13885479-13888224	2745	Six-bladed beta-propeller, TolB-like domain containing protein.	2.52665	1.65407	10.3417	0.0606146	0.737553	0.182864	1.11549	2.45271	0.00979065	0.182602	2.58183	2.32359	1.63109	1.60616	1.12241	1.10856	5.18212	3.9412	2.02174	1.99664	1.16046	1.21217
Os04t0411400-01	Os04g0411400	chr04:20319028-20321385	1350	Similar to Terminal flower 1-like protein.	2.51832	1.45865	3.74622	0.151846	0.737553	0.50301	0.937365	2.26983	0.0972894	0.493511	2.61879	1.92086	0.736938	1.02962	0.868571	1.00616	5.34001	2.75667	0.637228	1.02863	0.808615	1.05391
Os06t0583501-00	Os06g0583501	chr06:22794573-22800130	1847	Hypothetical protein.	2.51781	4.89121	1.05426	0.483071	0.802709	1.787	4.27027	5.60244	1.78662	0.0366824	5.62838	5.57651	5.44229	5.65554	5.53361	3.00694	47.5824	46.5245	42.9435	48.7117	45.7376	7.20752
Os01t0124100-01	Os01g0124100	chr01:1345117-1346047	930	Proteinase inhibitor I12, Bowman-Birk family protein.	2.51614	2.57721	1.30356	0.413171	0.784328	1.44422	1.99616	3.32738	0.149217	1.43649	4.34313	2.31163	2.60242	2.38128	2.10168	1.89065	19.2734	3.90858	4.97585	4.16662	3.24014	2.78675
Os03t0231650-00	Os03g0231650	chr03:6948410-6950589	1174	Hypothetical protein.	2.51592	2.60404	1.58349	0.357619	0.767608	1.18879	2.0222	3.35329	0.0620095	1.18717	4.19274	2.51383	2.15906	2.10615	2.06605	1.97835	17.3032	4.62626	3.36254	3.26768	3.12622	3.04529
Os08t0544400-01	Os08g0544400	chr08:27274887-27277499	1638	ABC-2 type transporter domain containing protein.	2.51369	1.2193	2.33711	0.253011	0.742995	0.804682	0.723905	2.05371	0.0845689	0.800226	2.61956	1.48787	1.25646	0.606844	0.664106	0.783704	5.34202	1.77763	1.32522	0.51614	0.574953	0.749856
Os05t0369900-01	Os05g0369900	chr05:17779879-17781705	1627	Exo70 exocyst complex subunit domain containing protein.	2.51353	2.53619	22.6475	0.00818865	0.737553	0.0830335	1.95703	3.28674	0.0360413	0.0748037	3.23385	3.33964	3.58035	3.41004	1.98252	1.93155	8.55473	9.04697	10.8733	9.44422	2.87789	2.90027
Os07t0191250-00	Os07g0191250	chr07:4915425-4920406	2842	Hypothetical protein.	2.50871	3.14846	1.48837	0.372816	0.771526	1.26083	2.55414	3.88108	1.25385	0.132468	3.78741	3.97475	3.40625	3.64772	3.44074	1.66753	12.8876	14.6142	9.52241	11.3514	9.87579	2.25656
Os12t0130200-00	Os12g0130200	chr12:1457705-1459747	2042	Similar to D-mannose binding lectin family protein, expressed.	2.50788	0.829156	2.88359	0.208206	0.737553	0.650546	0.398547	1.72501	0.067512	0.647033	2.18254	1.26749	0.653307	0.740396	0.446285	0.350809	3.68605	1.37818	0.540896	0.663082	0.348665	0.28911
Os10t0416800-03	Os10g0416800	chr10:14602522-14603656	1134	Similar to Chitinase 2 (EC 3.2.1.14) (Tulip bulb chitinase-2) (TBC-2).	2.50742	4.2906	1.9855	0.288408	0.747896	0.944618	3.67843	5.00464	0.141751	0.933922	5.66502	4.34426	4.03348	4.33759	3.5782	3.77867	48.6594	19.2238	15.4054	18.9758	10.9605	12.9837
Os11t0607000-01	Os11g0607000	chr11:23421850-23426690	2398	Hypothetical protein.	2.50531	0.785458	13.3381	0.0463484	0.737553	0.140486	0.365048	1.69004	0.140085	0.0106067	1.68254	1.69754	1.64973	1.55555	0.464103	0.265993	2.32408	2.20701	2.06472	1.88764	0.36595	0.214969
Os03t0278333-00	Os03g0278333	chr03:9450565-9452512	911	Hypothetical gene.	2.50331	5.55487	0.884888	0.538738	0.815515	2.11574	4.93225	6.25609	2.11533	0.0418149	6.28565	6.22652	6.78369	6.02784	6.42801	3.43649	73.6556	73.5503	109.486	63.2957	86.5742	9.993
Os02t0790500-03	Os02g0790500	chr02:33572142-33573165	1023	Similar to trehalose-6-phosphate synthase.	2.50101	1.05142	6.60644	0.023289	0.737553	0.283105	0.580816	1.90333	0.213861	0.185504	2.0345	1.77216	1.55352	0.961092	0.732039	0.429593	3.24283	2.38952	1.87248	0.934528	0.645016	0.363266
Os03t0670700-01	Os03g0670700	chr03:26460056-26461142	781	Similar to Glycine-rich RNA-binding, abscisic acid-inducible protein.	2.48433	8.55819	2.08973	0.176553	0.737553	0.888466	7.9269	9.23976	0.686222	0.564333	9.6388	8.84071	8.41213	8.24162	8.41213	7.44167	854.18	460.735	329.291	306.099	356.512	180.818
Os09t0545300-01	Os09g0545300	chr09:21565769-21566461	692	SAUR family protein, Negative regulator of auxin synthesis and transport	2.48265	3.30208	3.59092	0.16766	0.737553	0.516659	2.71066	4.02254	0.0599138	0.513173	4.38541	3.65967	1.98535	3.10991	2.66829	2.75302	19.8699	11.4869	2.86563	7.49918	5.26618	5.87787
Os04t0612500-01	Os04g0612500	chr04:31061681-31062589	713	Similar to 36.4 kDa proline-rich protein.	2.48211	6.80646	4.30083	0.124442	0.737553	0.431274	6.18219	7.49376	0.418533	0.104056	7.56734	7.42018	5.80584	6.2224	6.47814	5.88625	181.225	166.775	55.7044	72.7458	90.4971	59.2872
Os06t0661733-00	Os06g0661733	chr06:27265409-27269896	2693	Hypothetical protein.	2.48111	2.11103	0.873609	0.541545	0.8159	2.12225	1.55497	2.86595	2.1162	0.160096	2.75275	2.97916	3.19295	3.15932	3.05135	0.0585887	5.93095	6.80276	8.05685	7.79202	7.25742	0.0492064
Os07t0643800-01	Os07g0643800	chr07:26802459-26803443	984	Similar to Dirigent protein.	2.48023	4.48413	5.3421	0.102053	0.737553	0.346921	3.87652	5.18699	0.0747755	0.338767	5.42653	4.94744	4.7071	4.79331	3.82364	3.92939	41.3386	29.6451	25.4207	26.1674	13.2346	14.4258
Os11t0256900-01	Os11g0256900	chr11:8466831-8469347	1367	SAM dependent carboxyl methyltransferase family protein.	2.47646	4.21417	1.09201	0.47126	0.802142	1.69429	3.6105	4.91878	0.0875632	1.69203	6.11522	3.72233	3.5619	3.58513	3.54858	3.67241	65.4877	12.0941	10.724	10.8364	10.7261	11.9844
Os03t0268050-00	Os03g0268050	chr03:8887333-8889515	703	Non-protein coding transcript.	2.46738	5.00802	1.2403	0.42196	0.788003	1.48568	4.39873	5.70171	1.46125	0.268336	5.89145	5.51197	5.2228	5.27797	5.43199	3.36547	57.1286	44.3297	36.7837	37.1129	42.5878	9.50358
Os05t0519700-01	Os05g0519700	chr05:25803630-25807160	3163	Heat shock protein 101.	2.46509	0.0325424	8.20316	0.0772227	0.737553	0.224401	0.000813085	1.30246	0.000697851	0.2244	1.46113	1.14378	0.00409658	8.891e-05	0.00130654	0.00031963	1.83899	1.17988	0.000790608	4.07238e-05	0.000774423	0.000506299
Os02t0218700-01	Os02g0218700	chr02:6628382-6630103	1721	Similar to Allene oxide synthase (EC 4.2.1.92).	2.46061	0.890583	1.69801	0.338505	0.762861	1.0819	0.452762	1.75178	0.0322756	1.08142	2.51646	0.987096	0.714956	0.617249	0.429939	0.475584	4.89631	0.961152	0.608959	0.527461	0.333438	0.40632
Os01t0614750-00	Os01g0614750	chr01:24375912-24379864	1711	Hypothetical protein.	2.45788	2.72959	0.872958	0.541338	0.8159	2.10184	2.15691	3.45433	2.09385	0.183113	3.32485	3.58381	3.70296	3.59458	3.63749	0.676339	9.18661	10.8662	11.9704	10.9045	11.4815	0.622085
Os09t0568050-00	Os09g0568050	chr09:22682628-22686212	1882	Hypothetical protein.	2.45534	4.51013	1.05764	0.482127	0.802709	1.73283	3.90848	5.2044	1.73269	0.0219683	5.18887	5.21994	5.20443	5.1771	5.13368	2.68328	35.0832	36.0729	36.1897	34.5498	34.5482	5.55664
Os04t0451200-02	Os04g0451200	chr04:22481490-22483248	1758	Similar to H0815C01.4 protein.	2.4538	3.25857	6.57415	0.0485207	0.737553	0.278581	2.67477	3.96979	0.119837	0.251489	4.14762	3.79196	2.89786	2.72594	2.59003	2.75951	16.7467	12.7599	6.34514	5.53841	4.93567	5.90512
Os07t0232850-00	Os07g0232850	chr07:7396992-7397516	524	Non-protein coding transcript.	2.44726	3.66134	10.9132	0.0565738	0.737553	0.167319	3.07224	4.36341	0.0132778	0.166791	4.48135	4.24547	4.2487	3.65277	3.08163	3.06285	21.3134	17.9007	18.0632	11.392	7.42911	7.53364
Os07t0538000-01	Os07g0538000	chr07:21150016-21152324	1980	Similar to hydrolase, hydrolyzing O-glycosyl compounds.	2.44594	1.63277	2.68269	0.221376	0.737553	0.680246	1.11043	2.40082	0.0818036	0.675309	2.87834	1.9233	2.42392	2.19487	1.16827	1.05259	6.54017	2.763	4.26178	3.5298	1.23225	1.1275
Os11t0673600-00	Os11g0673600	chr11:27223471-27224956	1485	Similar to NB-ARC domain containing protein, expressed.	2.44388	0.789058	23.6157	0.00767204	0.737553	0.0772014	0.374287	1.66346	0.0695194	0.0335725	1.63972	1.6872	1.49853	1.89338	0.423445	0.32513	2.22348	2.18324	1.7647	2.67815	0.328717	0.266738
Os04t0151700-00	Os04g0151700	chr04:3544445-3547962	450	Hypothetical conserved gene.	2.43455	1.23035	3.92933	0.118454	0.737553	0.462002	0.745875	2.02953	0.15642	0.434717	1.72214	2.33692	1.91424	1.36801	0.85648	0.635269	2.42164	3.987	2.67444	1.54691	0.795221	0.576647
Os01t0127100-01	Os01g0127100	chr01:1490992-1492680	1688	Hypothetical protein.	2.43306	0.715105	9.11871	0.0573409	0.737553	0.198944	0.319213	1.60199	0.0427687	0.194293	1.73937	1.4646	0.584502	0.735034	0.349455	0.288971	2.46116	1.73631	0.475881	0.658756	0.268993	0.233902
Os04t0108101-00	Os04g0108101	chr04:485271-485663	392	Hypothetical protein.	2.42384	0.673189	2.15287	0.238691	0.739496	0.839051	0.289283	1.56658	0.268917	0.79479	2.12858	1.00458	0.355082	0.515014	0.479435	0.0991298	3.52578	0.986865	0.262077	0.420244	0.378279	0.0809587
Os04t0405300-01	Os04g0405300	chr04:20109576-20110741	1055	Similar to Stem secoisolariciresinol dehydrogenase (Fragment).	2.4235	2.72004	2.89074	0.198252	0.737553	0.62478	2.15544	3.43253	0.11683	0.61376	3.86652	2.99854	2.81599	1.89359	2.07283	2.23805	13.6572	6.91457	5.93683	2.67995	3.14894	3.83837
Os11t0520950-01	Os11g0520950	chr11:18774887-18788728	2109	Non-protein coding transcript.	2.42234	2.98202	1.11901	0.461776	0.800161	1.61313	2.41134	3.68775	1.6061	0.150373	3.79408	3.58142	3.82685	3.58921	3.54703	1.27566	12.9538	10.8486	13.1165	10.8658	10.7141	1.49158
Os12t0428200-00	Os12g0428200	chr12:13664454-13675555	791	Autophagy-related protein 1010 domain containing protein.	2.41957	0.86344	6.47243	0.0954827	0.737553	0.27853	0.435834	1.71058	0.277635	0.0223163	1.72636	1.6948	1.93127	2.16597	0.239516	0.632151	2.43177	2.20292	2.71649	3.4396	0.176644	0.573842
Os04t0179700-01	Os04g0179700	chr04:5428346-5434023	2754	Syn-pimara-7,15-diene synthase.	2.41728	1.24631	2.19743	0.271733	0.744149	0.819518	0.762836	2.03622	0.0158176	0.819366	1.45684	2.6156	0.490487	0.681077	0.77402	0.751651	1.83209	5.02753	0.385786	0.596901	0.693841	0.706919
Os11t0169900-02	Os11g0169900	chr11:3378051-3380240	934	Similar to Vacuolar ATP synthase 16 kDa proteolipid subunit (EC 3.6.3.14) (V- ATPase 16 kDa proteolipid subunit) (Fragment).	2.41575	4.23049	1.70895	0.229614	0.737553	1.05302	3.64183	4.9143	0.739079	0.750071	5.44469	4.38392	4.90693	4.70031	4.16444	3.11922	41.7449	19.765	29.3285	24.5247	16.9812	7.86646
Os10t0569500-01	Os10g0569500	chr10:22578870-22579584	605	Conserved hypothetical protein.	2.41448	1.27437	13.8747	0.0131836	0.737553	0.129623	0.788334	2.06005	0.0619873	0.113841	1.97955	2.14055	1.63057	1.52743	0.832166	0.744503	3.08926	3.34803	2.02106	1.83306	0.760601	0.698159
Os08t0189700-01	Os08g0189700	chr08:5248665-5249832	977	Similar to Oxalate oxidase-like protein or germin-like protein (Germin-like 8) (Germin-like 12).	2.41225	1.98689	6.72476	0.0722833	0.737553	0.267161	1.45076	2.72115	0.25724	0.07213	2.67014	2.77215	1.81579	1.17834	1.63266	1.26887	5.56755	5.73349	2.44482	1.2444	2.06696	1.4772
Os11t0260100-00	Os11g0260100	chr11:8677313-8678820	903	SAM dependent carboxyl methyltransferase family protein.	2.41099	3.22651	2.19724	0.271858	0.744149	0.81717	2.65356	3.92318	0.00842139	0.817126	4.50098	3.34539	2.22042	2.75815	2.65951	2.6476	21.5919	9.09433	3.55622	5.69292	5.22785	5.39131
Os12t0274700-01	Os12g0274700	chr12:10080504-10081588	981	Similar to Petunia ribulose 1,5-bisphosphate carboxylase small subunit mRNA (clone pSSU 51), partial cds. (Fragment).	2.4105	5.2688	9.06474	0.0472049	0.737553	0.198032	4.67222	5.94156	0.0601129	0.188688	6.07498	5.80813	5.55182	5.59355	4.62972	4.71473	64.0156	54.5848	46.5632	46.625	23.9038	25.6503
Os09t0448200-02	Os09g0448200	chr09:16756326-16759622	2347	Similar to High-affinity potassium transporter.	2.40344	2.85813	6.26652	0.0253146	0.737553	0.285505	2.29474	3.55984	0.213072	0.190035	3.42547	3.69422	3.187	3.14683	2.4454	2.14408	9.92972	11.8422	8.01361	7.72983	4.36417	3.53241
Os06t0294775-00	Os06g0294775	chr06:10844199-10845872	1437	Hypothetical protein.	2.40304	2.33044	2.09806	0.274225	0.745161	0.852589	1.7823	3.04716	0.12946	0.842703	3.64304	2.45128	1.93378	1.80489	1.69076	1.87384	11.6317	4.39621	2.72361	2.44185	2.19373	2.74771
Os04t0118450-00	Os04g0118450	chr04:1094955-1098381	2554	Hypothetical protein.	2.39537	5.83682	1.00432	0.497362	0.802709	1.77459	5.24061	6.50086	1.77035	0.122527	6.5875	6.41422	6.48864	6.54423	6.49244	3.98879	91.7749	83.7388	88.4621	90.763	91.3342	15.0511
Os03t0231600-01	Os03g0231600	chr03:6948034-6950951	1736	Similar to Branched-chain-amino-acid aminotransferase 3, chloroplast precursor (EC 2.6.1.42) (Atbcat-3).	2.39348	2.92443	1.50045	0.369215	0.770734	1.18675	2.36187	3.62098	0.143129	1.17808	4.45401	2.78795	2.61132	2.50874	2.26066	2.46308	20.8719	5.81339	5.01976	4.64342	3.71942	4.65899
Os01t0856550-00	Os01g0856550	chr01:36999013-37004261	1634	Non-protein coding transcript.	2.37868	3.99239	1.41668	0.383122	0.776161	1.24799	3.41595	4.66611	1.23262	0.195289	4.8042	4.52802	4.53651	4.43209	4.28754	2.54436	26.7918	21.9104	22.303	20.2675	18.6164	4.97231
Os04t0340300-01	Os04g0340300	chr04:16057968-16068256	2106	Terpenoid synthase domain containing protein.	2.37816	5.61135	6.40976	0.0941933	0.737553	0.275759	5.02112	6.27097	0.031758	0.273924	6.07727	6.46466	4.97558	5.2302	5.04358	4.99867	64.1133	86.599	30.6482	35.9343	32.1759	31.4926
Os03t0233000-01	Os03g0233000	chr03:7061771-7063303	1428	Protein of unknown function DUF607 family protein.	2.37377	1.62817	3.81131	0.158883	0.737553	0.462774	1.11992	2.36709	0.0497779	0.460089	2.69243	2.04176	1.9584	1.3925	1.08472	1.15511	5.67191	3.07196	2.78753	1.59139	1.10476	1.28488
Os01t0678000-00	Os01g0678000	chr01:27875638-27878341	2703	Protein of unknown function DUF2921 domain containing protein.	2.37289	0.896737	9.44849	0.0466653	0.737553	0.186593	0.468772	1.71541	0.0540232	0.178601	1.58912	1.8417	1.1929	0.592277	0.506972	0.430571	2.11119	2.5488	1.22451	0.501491	0.407552	0.364088
Os11t0664800-00	Os11g0664800	chr11:26794436-26799952	1632	Hypothetical conserved gene.	2.37168	2.11594	4.56883	0.131813	0.737553	0.385653	1.58278	2.82869	0.0465273	0.382836	2.55799	3.0994	3.54383	3.39415	1.61568	1.54988	5.0866	7.4859	10.5696	9.32884	2.02995	2.0038
Os02t0332450-00	Os02g0332450	chr02:13568043-13570902	2849	Hypothetical conserved gene.	2.37051	0.963492	2.14354	0.275495	0.745915	0.821526	0.524549	1.76974	0.0641761	0.819016	2.34888	1.19061	0.57815	0.428325	0.569928	0.479169	4.25408	1.24937	0.47022	0.338633	0.471458	0.410413
Os02t0671100-01	Os02g0671100	chr02:27248838-27250065	1227	Cyclin-like F-box domain containing protein.	2.37047	1.96217	2.64171	0.224723	0.737553	0.666592	1.43599	2.68116	0.0793206	0.661856	3.14917	2.21316	2.65011	1.62557	1.49208	1.3799	8.0399	3.58474	5.19681	2.03974	1.78099	1.68142
Os01t0963000-01	Os01g0963000	chr01:42441659-42442936	1277	Similar to Peroxidase BP 1 precursor.	2.36959	2.21607	4.87442	0.126047	0.737553	0.361106	1.67948	2.92411	0.0315225	0.359727	3.17848	2.66975	1.47293	0.00030368	1.70177	1.65719	8.20763	5.27685	1.71545	0.000134092	2.21731	2.23117
Os07t0635300-01	Os07g0635300	chr07:26375647-26377615	1873	Similar to Cytochrome P450.	2.36726	2.10753	13.7335	0.0424746	0.737553	0.128021	1.57568	2.81889	0.01689	0.126902	2.90863	2.72916	2.34381	2.10157	1.56374	1.58762	6.67883	5.54668	3.97729	3.25456	1.93309	2.08436
Os07t0296000-02	Os07g0296000	chr07:11575104-11580068	3864	Conserved hypothetical protein.	2.36694	0.470245	2.82428	0.211505	0.737553	0.622424	0.157851	1.40088	0.0705661	0.618411	1.83816	0.963592	0.228709	0.137672	0.207749	0.107954	2.71296	0.933507	0.159225	0.0955431	0.149894	0.0879608
Os06t0592500-01	Os06g0592500	chr06:23293382-23294073	691	Similar to Ethylene-responsive transcriptional coactivator.	2.36523	2.86682	3.28072	0.156109	0.737553	0.535379	2.31232	3.5543	0.157095	0.511812	3.91621	3.1924	2.06206	2.31406	2.20124	2.4234	14.1456	8.05136	3.08796	3.93299	3.53522	4.51965
Os11t0707000-02	Os11g0707000	chr11:28932984-28936031	1711	Ribulose-bisphosphate carboxylase activase (EC 6.3.4.-) (Fragments).	2.36389	8.64603	3.44406	0.158199	0.737553	0.509652	8.04769	9.28885	0.121745	0.494897	8.93891	9.6388	9.00726	8.93891	8.13378	7.9616	463.298	811.276	485.364	508.796	291.297	260.393
Os05t0475700-02	Os05g0475700	chr05:23386857-23388968	2111	Similar to nodulin-like protein.	2.36319	1.80533	5.98204	0.0845943	0.737553	0.293322	1.28858	2.52931	0.0752459	0.283506	2.32884	2.72978	1.92844	1.82348	1.34179	1.23537	4.18925	5.54788	2.71022	2.48927	1.51446	1.4196
Os09t0472700-00	Os09g0472700	chr09:18058239-18058985	645	Similar to blight-associated protein p12.	2.3595	2.97702	1.45151	0.379685	0.774311	1.20666	2.4215	3.65998	0.13665	1.19889	2.81224	4.50773	3.2557	1.78113	2.51813	2.32488	6.19925	21.6283	8.45757	2.38554	4.63667	4.15284
Os06t0609850-00	Os06g0609850	chr06:24288205-24292483	1624	Hypothetical protein.	2.35554	2.14195	0.963921	0.506775	0.803922	1.81348	1.6113	2.84736	1.79587	0.252083	2.66911	3.02561	3.3468	2.89508	2.88117	0.341429	5.5628	7.06945	9.07992	6.35784	6.31079	0.280858
Os07t0220600-02	Os07g0220600	chr07:6661047-6663308	1841	Hypothetical conserved gene.	2.34919	3.44847	9.65146	0.0657067	0.737553	0.180547	2.88699	4.11915	0.00153235	0.18054	4.24681	3.99149	3.98859	3.96981	2.88807	2.8859	17.9746	14.7909	14.862	14.4315	6.35178	6.54153
Os08t0378100-01	Os08g0378100	chr08:17767754-17768407	653	Conserved hypothetical protein.	2.3489	2.66056	1.0596	0.46384	0.800404	1.64429	2.11495	3.34693	1.58914	0.422268	3.64552	3.04834	2.85696	2.96763	3.23864	0.991257	11.6499	7.19026	6.14755	6.71934	8.43347	1.03474
Os01t0860601-01	Os01g0860601	chr01:37241156-37242066	910	Similar to Ferredoxin, root R-B1.	2.34519	4.67164	1.81941	0.319098	0.756601	0.955842	4.09707	5.32678	0.0451531	0.954775	6.00191	4.65165	3.53842	3.84269	4.06515	4.129	61.3354	24.0559	10.5282	13.088	15.7555	16.7177
Os11t0514500-01	Os11g0514500	chr11:18430463-18432555	993	Sorghum bicolor leucine-rich repeat-containing extracellular glycoprotein precursor.	2.34114	3.61064	1.49322	0.375536	0.772876	1.16228	3.0488	4.27602	0.0224584	1.16206	5.09772	3.45431	2.47074	2.97722	3.03292	3.06468	33.0798	9.87729	4.4532	6.76544	7.14222	7.54437
Os01t0326300-01	Os01g0326300	chr01:12517992-12519238	1144	Haem peroxidase, plant/fungal/bacterial family protein.	2.34075	2.31156	1.71761	0.335499	0.762126	1.01024	1.7781	3.00507	0.0201251	1.01004	3.71927	2.29086	1.96573	1.67737	1.76387	1.79233	12.2731	3.83786	2.80833	2.15247	2.3544	2.53712
Os03t0342100-01	Os03g0342100	chr03:12753653-12754664	912	Pollen Ole e 1 allergen/extensin domain containing protein.	2.33998	1.20211	7.74116	0.0463676	0.737553	0.224066	0.736248	1.96274	0.0842633	0.207618	2.10955	1.81594	1.81993	1.30367	0.676665	0.795832	3.46299	2.48922	2.45488	1.43658	0.590145	0.767651
Os02t0700600-02	Os02g0700600	chr02:28820867-28824134	1391	Similar to Cyclin-dependent kinase F-4.	2.33704	0.0483305	1.00382	0.498786	0.802709	1.72537	0.00190434	1.22659	0.00183441	1.72537	0.00656745	2.4466	0.0028289	0.240681	0.00320147	0.00060722	0.00490542	4.37716	0.000550472	0.176384	0.00163262	0.00102987
Os10t0329400-00	Os10g0329400	chr10:9266949-9270320	1294	Conserved hypothetical protein.	2.33213	0.851156	2.98558	0.187127	0.737553	0.578672	0.436826	1.65848	0.126512	0.564673	2.05776	1.25919	0.423888	0.45671	0.347369	0.526284	3.30775	1.36444	0.322269	0.36457	0.266885	0.458447
Os07t0623200-03	Os07g0623200	chr07:25790496-25792539	811	ATPase, P-type, K/Mg/Cd/Cu/Zn/Na/Ca/Na/H-transporter domain containing protein.	2.33116	1.36384	1.37487	0.396275	0.780433	1.25599	0.883734	2.10478	1.24825	0.139206	2.00635	2.20322	2.18584	1.488	1.76638	0.00108594	3.16955	3.55896	3.44173	1.76138	2.36058	0.00223075
Os12t0113500-01	Os12g0113500	chr12:679078-682143	2028	Similar to CBL-interacting protein kinase 14.	2.33093	4.0092	2.92556	0.169836	0.737553	0.590185	3.44495	4.66586	0.192747	0.557823	5.0603	4.27142	3.65552	3.83589	3.30866	3.58124	32.1927	18.2496	11.5179	13.0194	8.88626	11.1677
Os05t0247100-02	Os05g0247100	chr05:8902590-8903789	1199	Similar to Chitinase (EC 3.2.1.14) III C00481-rice (EC 3.2.1.14).	2.3278	7.05916	1.1816	0.447108	0.796695	1.45894	6.47594	7.69491	0.0122434	1.45889	8.7265	6.66332	6.63815	6.83013	6.46728	6.4846	397.478	98.3016	98.3129	112.141	89.712	91.5245
Os01t0303800-02	Os01g0303800	chr01:11245275-11246714	959	UspA domain containing protein.	2.32462	4.17214	2.91046	0.205214	0.737553	0.591346	3.60778	4.82477	0.0692825	0.587273	5.24004	4.40951	3.81062	4.08899	3.65677	3.55879	36.3693	20.1553	12.9588	15.7601	11.6521	10.9779
Os04t0352400-01	Os04g0352400	chr04:16813904-16817974	2161	Peptidyl-prolyl cis-trans isomerase, FKBP-type domain containing protein.	2.32252	3.23951	4.51487	0.136357	0.737553	0.380796	2.68819	3.90388	0.0306238	0.379563	4.17228	3.63549	2.3298	2.88446	2.66654	2.70985	17.0779	11.2854	3.92765	6.29386	5.25757	5.68546
Os12t0155000-00	Os12g0155000	chr12:2699174-2700272	1098	Similar to Germin-like protein subfamily 1 member 8.	2.32046	1.87427	3.00075	0.202523	0.737553	0.572335	1.36297	2.57738	0.0430176	0.570716	2.98094	2.17382	3.09659	1.32645	1.33255	1.39339	7.06758	3.45404	7.4638	1.47392	1.5009	1.70534
Os03t0659200-02	Os03g0659200	chr03:25800488-25801209	721	Similar to Ferredoxin.	2.31917	3.87587	1.31777	0.411056	0.783575	1.30243	3.31628	4.52988	1.29798	0.107605	4.45379	4.60597	3.85713	3.60383	2.39847	4.23408	20.8711	23.2471	13.4256	10.999	4.1917	18.0809
Os01t0868400-01	Os01g0868400	chr01:37625826-37634176	3574	Hypothetical protein.	2.31828	1.82647	0.931176	0.521426	0.807616	1.84232	1.31802	2.53108	1.83767	0.130795	2.62356	2.43859	2.7383	2.72828	2.61745	0.0185925	5.35749	4.34397	5.58218	5.54908	5.05587	0.0208325
Os08t0136366-00	Os08g0136366	chr08:2054423-2055641	735	Hypothetical gene.	2.31712	0.660258	0.925615	0.523449	0.808652	1.85228	0.290147	1.50248	0.125252	1.84804	2.80925	0.195719	0.216929	0.223315	0.20158	0.378714	6.18558	0.142607	0.149586	0.162212	0.145796	0.315552
Os04t0612500-02	Os04g0612500	chr04:31061960-31062694	570	Similar to Prolin rich protein.	2.31669	5.39476	7.00337	0.0849242	0.737553	0.244756	4.82267	6.03473	0.032055	0.242648	6.20631	5.86315	4.06972	4.53807	4.84533	4.8	69.9721	56.7338	15.8006	21.8587	27.9168	27.345
Os05t0142200-00	Os05g0142200	chr05:2452662-2453318	656	Conserved hypothetical protein.	2.3152	5.36902	2.64695	0.229831	0.737553	0.647087	4.7975	6.00863	0.0115006	0.646985	5.55115	6.46612	6.24276	5.80469	4.78937	4.80563	44.8762	86.628	75.3397	53.9848	26.7839	27.4703
Os02t0168100-01	Os02g0168100	chr02:3677524-3679266	984	Similar to 4-hydroxyphenylpyruvate dioxygenase.	2.31031	4.93156	2.47907	0.236041	0.738662	0.689167	4.36437	5.57246	0.0981669	0.68214	6.0548	5.09011	4.41611	4.48912	4.43379	4.29496	63.2285	32.9524	20.4191	21.0835	20.7253	18.8847
Os01t0143800-03	Os01g0143800	chr01:2374571-2376733	1043	Mitochondrial glycoprotein family protein.	2.30981	0.0718807	1.02596	0.491843	0.802709	1.66484	0.00426292	1.21204	0.00242655	1.66483	2.38926	0.0348238	0.00783388	0.0205631	0.00597875	0.00254709	4.40522	0.0230009	0.00177218	0.0105962	0.00475253	0.00648723
Os05t0248200-01	Os05g0248200	chr05:8981787-8982953	1166	Glycoside hydrolase, family 18 protein.	2.30958	0.17827	1.04485	0.486005	0.802709	1.63454	0.0257664	1.2334	0.0184886	1.63444	2.38912	0.0776728	0.0456494	0.0477485	0.0388398	0.012693	4.40409	0.0536059	0.0280156	0.0305011	0.0274046	0.0178479
Os04t0370900-01	Os04g0370900	chr04:18042194-18049429	2547	Similar to H0607F01.5 protein.	2.30896	2.01811	2.01121	0.196942	0.737553	0.848889	1.50282	2.71006	0.485749	0.696176	3.20233	2.21779	2.26502	1.90266	1.8463	1.15935	8.36215	3.60259	3.7091	2.70286	2.54001	1.29468
Os03t0325500-02	Os03g0325500	chr03:11840490-11841194	704	Hypothetical conserved gene.	2.30537	1.52261	7.06964	0.0679064	0.737553	0.241048	1.03498	2.23998	0.231915	0.0657243	2.19351	2.28646	0.892545	1.18487	1.19897	0.870996	3.71848	3.82146	0.810793	1.25503	1.27823	0.865755
Os05t0247100-01	Os05g0247100	chr05:8902500-8903789	1197	Similar to Glycosyl hydrolases family 18.	2.30531	5.79034	1.28139	0.411797	0.783677	1.32986	5.21912	6.42407	0.238336	1.30833	7.3492	5.49895	5.14032	5.33501	5.38765	5.05059	157.082	43.9961	34.5214	38.6436	41.3203	32.5796
Os03t0103200-01	Os03g0103200	chr03:211081-211817	736	Similar to Physical impedance induced protein.	2.30495	7.01365	5.50329	0.11202	0.737553	0.309588	6.4371	7.64183	0.0257305	0.308516	7.85999	7.42368	5.16726	6.07107	6.45529	6.41891	223.421	167.097	35.2012	65.2003	88.8731	87.9202
Os01t0556400-01	Os01g0556400	chr01:20987875-20992377	1739	Heat shock protein DnaJ family protein.	2.30486	5.24996	1.33383	0.407558	0.78264	1.27728	4.68206	5.88674	1.27336	0.0999986	5.95744	5.81603	5.91831	5.7388	5.58246	3.78166	59.582	54.8666	59.8023	51.6554	47.5483	13.0111
Os03t0129400-01	Os03g0129400	chr03:1667247-1667899	554	Conserved hypothetical protein.	2.29987	2.70929	1.85542	0.313443	0.754855	0.91583	2.17432	3.37587	0.0527423	0.91431	2.72936	4.02239	2.58164	3.03541	2.21162	2.13703	5.83296	15.1643	4.89363	7.06876	3.57065	3.50705
Os03t0289850-01	Os03g0289850	chr03:10043229-10044409	1180	Hypothetical gene.	2.29941	1.3067	3.22752	0.144271	0.737553	0.526362	0.837501	2.03876	0.189827	0.49094	2.38591	1.69162	2.18024	0.8453	0.971729	0.703273	4.39139	2.19357	3.42518	0.781958	0.945764	0.651185
Os07t0431160-00	Os07g0431160	chr07:14189739-14201825	643	Similar to Thionin-like peptide.	2.29815	0.418935	6.5417	0.0957204	0.737553	0.259523	0.13174	1.33221	0.0132099	0.259187	1.51549	1.14894	0.0337948	0.0509105	0.1224	0.141081	1.9502	1.18523	0.0199396	0.0323755	0.0873112	0.113227
Os12t0281600-02	Os12g0281600	chr12:10624039-10635373	3834	Hypothetical conserved gene.	2.29608	1.62066	6.17453	0.064792	0.737553	0.274658	1.12843	2.3276	0.0990534	0.256175	2.14646	2.50874	2.25866	2.13237	1.05839	1.19847	3.58437	4.60819	3.68727	3.3448	1.0659	1.35839
Os08t0477100-01	Os08g0477100	chr08:23502959-23505306	1701	Similar to Latex allergen.	2.29579	1.83533	7.07769	0.0885694	0.737553	0.239574	1.33127	2.53026	0.0119361	0.239276	2.69945	2.36107	0.708106	1.38868	1.33971	1.32283	5.69905	4.06898	0.598832	1.58336	1.51128	1.57699
Os04t0178300-02	Os04g0178300	chr04:5318346-5326199	2768	Similar to Syn-copalyl diphosphate synthase.	2.29247	2.55553	12.96	0.0349858	0.737553	0.130608	2.02622	3.22312	0.126093	0.0340435	3.19905	3.24719	2.48102	2.84347	2.11538	1.93706	8.34212	8.4139	4.49767	6.09246	3.28533	2.91844
Os02t0830200-01	Os02g0830200	chr02:35689552-35690346	396	A-type response regulator, Cytokinin signaling	2.29243	1.66082	2.66019	0.142956	0.737553	0.636285	1.16691	2.36378	0.329051	0.544595	2.74887	1.9787	1.06275	1.42656	1.39958	0.934232	5.91887	2.90693	1.02894	1.65059	1.6095	0.954215
Os04t0690500-02	Os04g0690500	chr04:35327090-35328212	1013	Similar to CAA30371.1 protein (Fragment).	2.29237	0.0531519	6.69446	0.0943461	0.737553	0.252835	0.00235584	1.1992	0.0032095	0.252814	1.02043	1.37797	0.858615	0.336364	0.0046253	8.638e-05	1.08498	1.57427	0.771598	0.254757	0.00303002	0.000135366
Os05t0146900-00	Os05g0146900	chr05:2672788-2678630	1380	Hypothetical conserved gene.	2.29233	2.99987	25.1115	0.025319	0.737553	0.0674015	2.46057	3.65738	0.0673972	0.000755735	3.65685	3.65792	3.7442	3.74145	2.50822	2.41291	11.756	11.4786	12.3563	12.1359	4.59547	4.47783
Os05t0432200-00	Os05g0432200	chr05:21198104-21198987	665	Similar to Gibberellin-regulated protein 2 precursor.	2.28417	1.19609	3.14	0.167291	0.737553	0.536713	0.740444	1.93211	0.148288	0.515821	1.56737	2.29685	1.34952	1.7649	0.8453	0.635589	2.0569	3.85996	1.48441	2.34956	0.778115	0.576834
Os01t0704100-02	Os01g0704100	chr01:29189029-29190922	1893	Similar to High affinity nitrate transporter NRT2.5.	2.28355	4.16751	8.56129	0.0617365	0.737553	0.196783	3.61422	4.8055	0.0417118	0.192312	4.66952	4.94149	2.91557	4.0803	3.58473	3.64372	24.2244	29.5215	6.44573	15.6602	11.0378	11.7202
Os01t0680000-00	Os01g0680000	chr01:27983697-27989742	2239	Hypothetical protein.	2.28336	3.27332	0.991027	0.502213	0.802709	1.6998	2.73148	3.92264	1.69768	0.0849537	3.86257	3.98271	3.9026	4.0008	3.93192	1.53105	13.62	14.7005	13.9356	14.7591	14.3349	1.96363
Os10t0476600-02	Os10g0476600	chr10:17755828-17763648	2573	Similar to Protein phosphatase 2A 62 kDa B'' regulatory subunit (Protein phosphatase 2A 62 kDa B regulatory subunit) (Protein phosphatase 2A alpha).	2.28327	2.54076	0.53413	0.648179	0.860755	3.15367	2.01407	3.20517	2.42184	2.01998	1.77683	4.63351	2.86051	3.38644	3.72657	0.301575	2.55838	23.7599	6.16788	9.26901	12.2924	0.246127
Os07t0233300-03	Os07g0233300	chr07:7414574-7415165	591	Similar to cDNA clone:J033048B22, full insert sequence.	2.27849	1.82318	0.890823	0.531861	0.812023	1.88612	1.32348	2.51156	1.86671	0.269848	2.70237	2.32075	1.82306	1.61862	2.64345	0.00351629	5.7143	3.93548	2.46253	2.02439	5.15921	0.00886411
Os08t0170700-00	Os08g0170700	chr08:4135125-4138360	2963	Disease resistance protein domain containing protein.	2.27599	2.42528	5.17093	0.102461	0.737553	0.324497	1.90354	3.09003	0.0770458	0.315218	2.86714	3.31292	1.83646	3.01169	1.84906	1.95802	6.47996	8.86308	2.49753	6.93937	2.54766	2.98404
Os12t0595900-00	Os12g0595900	chr12:25019103-25026183	2045	Hypothetical protein.	2.27431	1.72764	1.28552	0.420219	0.78729	1.30411	1.23377	2.4192	1.30275	0.0594653	2.46125	2.37715	2.18775	2.40099	2.15496	0.312591	4.67547	4.12789	3.44728	4.23045	3.40852	0.255523
Os09t0570150-00	Os09g0570150	chr09:22756031-22757187	1001	Hypothetical conserved gene.	2.27262	2.39912	1.24622	0.423161	0.788317	1.34401	1.87895	3.0633	1.32798	0.20696	3.20965	2.91696	2.88674	3.17183	2.81797	0.939927	8.40493	6.46724	6.29474	7.87127	5.98723	0.963362
Os03t0183000-03	Os03g0183000	chr03:4348741-4350503	1195	Similar to Root abundant factor.	2.2701	4.61491	1.47268	0.316694	0.755657	1.1358	4.06127	5.24403	0.51862	1.01048	5.95855	4.52951	4.3025	4.12319	4.42799	3.69455	59.6126	21.9361	18.7881	16.2079	20.6225	12.1797
Os02t0519950-00	Os02g0519950	chr02:18918348-18921748	2765	Hypothetical protein.	2.26997	7.41188	0.894875	0.534136	0.813035	1.86903	6.84409	8.02676	1.86456	0.129238	8.11815	7.93538	8.07211	8.06411	8.16253	5.52565	262.931	236.856	259.766	272.972	298.271	45.8709
Os11t0686500-01	Os11g0686500	chr11:27793777-27797821	3797	NB-ARC domain containing protein.	2.26783	2.13385	9.41713	0.0660906	0.737553	0.177403	1.62343	2.80474	0.176997	0.0119964	2.79626	2.81322	2.52593	2.67115	1.74859	1.49828	6.12885	5.94249	4.67361	5.29887	2.31979	1.90127
Os10t0558700-02	Os10g0558700	chr10:21988640-21990570	1376	2OG-Fe(II) oxygenase domain containing protein.	2.26638	2.34634	2.64699	0.187164	0.737553	0.63065	1.82924	3.00963	0.213536	0.593398	3.42922	2.59003	1.98102	2.50351	1.98023	1.67825	9.94987	4.92551	2.85075	4.62171	2.87174	2.27793
Os08t0189100-01	Os08g0189100	chr08:5208388-5209389	827	Similar to Germin-like protein precursor.	2.26199	3.62335	9.12742	0.0334061	0.737553	0.182457	3.08208	4.25967	0.0743138	0.166638	4.3775	4.14184	4.43949	3.93876	3.13463	3.02953	19.7692	16.5645	20.7749	14.11	7.75854	7.34702
Os07t0683200-01	Os07g0683200	chr07:28985801-28987953	1650	Similar to NAC domain transcription factor.	2.2615	4.04088	1.93417	0.302842	0.753505	0.860799	3.49489	4.67217	0.0424714	0.85975	5.2801	4.06423	3.22557	3.82507	3.46486	3.52492	37.3385	15.6343	8.26187	12.928	10.0624	10.7006
Os03t0734200-01	Os03g0734200	chr03:30076430-30077044	521	Conserved hypothetical protein.	2.25986	2.57421	3.17937	0.117037	0.737553	0.5232	2.05242	3.22866	0.255042	0.456829	3.55168	2.90563	2.32177	2.06905	1.87208	2.23276	10.8921	6.40485	3.90493	3.15791	2.60317	3.82483
Os02t0228400-01	Os02g0228400	chr02:7221274-7223499	2225	Hypothetical protein.	2.25635	5.03971	28.3199	0.00302149	0.737553	0.0586257	4.48678	5.66077	0.0310565	0.0497239	5.69593	5.62561	4.32088	5.29678	4.50874	4.46482	49.6563	48.1119	19.0275	37.6114	21.8964	21.3776
Os06t0716100-01	Os06g0716100	chr06:30417660-30418845	1185	Similar to Chaperone protein dnaJ.	2.25457	5.66263	15.8736	0.0355278	0.737553	0.104492	5.10649	6.27934	0.015813	0.103289	6.35238	6.20631	4.7612	5.87397	5.09531	5.11767	77.8516	72.6333	26.4403	56.7099	33.4752	34.1145
Os01t0385000-01	Os01g0385000	chr01:16136205-16141134	782	Conserved hypothetical protein.	2.25376	0.657386	7.87654	0.0165892	0.737553	0.210489	0.294599	1.46693	0.158659	0.138323	1.36912	1.56474	0.423147	0.330258	0.406788	0.18241	1.6588	1.92887	0.32168	0.249342	0.313731	0.145583
Os11t0113700-01	Os11g0113700	chr11:630584-633622	2043	Serine/threonine protein kinase, Abiotic stresses	2.24981	4.19761	1.23656	0.432839	0.791513	1.33787	3.65326	4.82306	0.0208534	1.3377	5.76896	3.87716	3.32405	3.71846	3.63852	3.66801	52.2629	13.6304	8.92306	11.9359	11.4952	11.9417
Os11t0474900-00	Os11g0474900	chr11:16441480-16442206	519	Similar to Stemar-13-ene synthase.	2.24556	2.51311	9.09113	0.0124537	0.737553	0.18155	1.99643	3.16351	0.120241	0.136023	3.25969	3.06732	2.88796	2.7383	1.91141	2.08145	8.73599	7.29616	6.30131	5.60277	2.69775	3.33404
Os08t0246800-01	Os08g0246800	chr08:8969013-8970841	1665	Conserved hypothetical protein.	2.24262	4.53488	11.9305	0.028441	0.737553	0.138118	3.98956	5.15475	0.0491852	0.129063	5.24601	5.06348	4.29668	5.35197	3.95478	4.02434	36.5495	32.3391	18.6967	39.1125	14.5533	15.4185
Os02t0787700-01	Os02g0787700	chr02:33472100-33474009	1909	Hypothetical protein.	2.24037	1.18017	1.55966	0.323837	0.758688	1.05521	0.73395	1.89769	0.991366	0.361487	2.1533	1.64208	1.84675	1.76638	1.43495	0.032949	3.60193	2.09604	2.52176	2.351	1.67388	0.0306167
Os10t0135100-00	Os10g0135100	chr10:2169098-2170542	1444	NB-ARC domain containing protein.	2.2399	1.91988	2.48255	0.243113	0.740423	0.662764	1.42436	2.5878	0.0270324	0.662213	2.11954	3.05605	2.47656	2.32719	1.44347	1.40524	3.49533	7.2377	4.47776	3.97584	1.68967	1.72877
Os08t0535200-01	Os08g0535200	chr08:26725951-26728794	1516	Similar to MtN3-like protein.	2.23922	3.20936	3.04066	0.200888	0.737553	0.540911	2.68011	3.84311	0.0318395	0.539973	4.22493	3.46129	2.78957	2.80853	2.6576	2.70263	17.706	9.93595	5.82712	5.92461	5.2213	5.64694
Os07t0663800-01	Os07g0663800	chr07:28004960-28006171	1032	Similar to Oxidoreductase, short chain dehydrogenase/reductase family protein, expressed.	2.23656	5.58366	1.33329	0.400409	0.781113	1.23177	5.03313	6.19441	0.20894	1.21392	7.05278	5.33604	4.6994	4.83288	4.88539	5.18087	126.295	39.1781	25.2982	27.0266	28.7864	35.8116
Os07t0201500-00	Os07g0201500	chr07:5481537-5482455	918	UDP-glucuronosyl/UDP-glucosyltransferase domain containing protein.	2.23636	2.06038	27.3807	0.00198938	0.737553	0.0599735	1.56004	2.72119	0.0358725	0.0480623	2.68721	2.75518	1.42117	2.64884	1.58541	1.53468	5.64782	5.65375	1.61075	5.21123	1.9756	1.97504
Os05t0472400-00	Os05g0472400	chr05:23201236-23212773	1205	Similar to Zinc transporter 9.	2.23519	1.94107	7.07277	0.050713	0.737553	0.232024	1.44573	2.60613	0.0893705	0.214122	2.75754	2.45472	1.26956	1.96664	1.38254	1.50893	5.95075	4.40929	1.34736	2.87568	1.58185	1.92337
Os06t0564700-01	Os06g0564700	chr06:21730401-21733637	1517	Similar to Cysteine synthase (EC 4.2.99.8).	2.23412	1.34686	5.79971	0.093889	0.737553	0.282786	0.886521	2.04623	0.0600186	0.276343	2.24163	1.85083	2.13237	1.81888	0.928961	0.844082	3.87087	2.57113	3.28304	2.47612	0.889789	0.83059
Os07t0591700-01	Os07g0591700	chr07:24115633-24116647	798	Conserved hypothetical protein.	2.23296	1.39261	3.67827	0.168402	0.737553	0.445593	0.928883	2.08784	0.0172878	0.445257	2.40268	1.77299	0.650184	0.953285	0.916659	0.941108	4.45394	2.39159	0.537121	0.923077	0.873254	0.964592
Os03t0780600-01	Os03g0780600	chr03:32371757-32374697	1738	Tubulin beta-1 chain (Beta-1 tubulin).	2.23194	5.56066	0.757639	0.581566	0.832345	2.16208	5.01159	6.16989	2.13163	0.361584	6.42557	5.91421	6.27069	6.21994	6.51888	3.5043	82.2546	58.8709	76.6416	72.4461	93.1706	10.5404
Os06t0147300-01	Os06g0147300	chr06:2472737-2473344	607	Similar to cDNA clone:J023088C01, full insert sequence.	2.23145	2.63351	1.47763	0.290074	0.74831	1.10828	2.11741	3.27539	0.642265	0.903208	3.91406	2.63673	4.07855	2.81622	2.57156	1.66326	14.1217	5.12207	15.8977	5.96482	4.85779	2.24832
Os08t0478466-01	Os08g0478466	chr08:23589353-23590687	1334	Protein of unknown function DUF296 domain containing protein.	2.23053	1.39682	1.78895	0.298911	0.751963	0.914943	0.933258	2.09064	0.243238	0.882018	2.71432	1.46696	0.968903	1.00267	0.761263	1.10525	5.7734	1.74104	0.909299	0.990711	0.679266	1.20582
Os07t0553633-01	Os07g0553633	chr07:22036961-22039724	2763	Serine/threonine protein kinase-related domain containing protein.	2.2294	2.2805	1.40539	0.389023	0.778383	1.16392	1.77436	2.93102	1.15573	0.137781	3.02845	2.8336	2.76985	2.58031	2.59159	0.957138	7.34068	6.04482	5.73457	4.93353	4.94474	0.984879
Os01t0367100-03	Os01g0367100	chr01:14993203-14996325	700	Similar to binding / catalytic.	2.2292	0.608908	3.79058	0.0668401	0.737553	0.431483	0.261474	1.418	0.33348	0.273804	1.22439	1.61161	0.00033291	1e-08	0.0256679	0.49728	1.41101	2.03379	0.000149746	2.28742e-11	0.0190772	0.428425
Os06t0306600-02	Os06g0306600	chr06:11586367-11587737	1370	Alpha/beta hydrolase fold-3 domain containing protein.	2.22395	2.84341	2.72313	0.148572	0.737553	0.598857	2.32472	3.47784	0.527497	0.283507	3.67831	3.27737	2.68895	2.42095	2.69772	1.95172	11.9331	8.6137	5.35787	4.29849	5.40526	2.96946
Os11t0164900-00	Os11g0164900	chr11:3152474-3154921	600	Conserved hypothetical protein.	2.22263	3.5507	15.9502	0.00891249	0.737553	0.102165	3.021	4.17327	0.0879436	0.051997	4.13651	4.21004	3.69333	3.88733	3.08319	2.95882	16.6131	17.4403	11.8756	13.5539	7.43951	6.93883
Os08t0103500-02	Os08g0103500	chr08:195907-200234	1559	PLC-like phosphodiesterase, TIM beta/alpha-barrel domain domain containing protein.	2.22158	2.07968	0.713888	0.594108	0.837179	2.2813	1.58213	2.73371	2.21221	0.557166	2.33974	3.12769	1.2034	1.96755	3.1464	0.0178558	4.22713	7.63372	1.24268	2.87712	7.82719	0.0202388
Os10t0451700-01	Os10g0451700	chr10:16476145-16477079	934	Hypothetical protein.	2.21833	0.368657	0.993809	0.501964	0.802709	1.63572	0.108074	1.25755	0.0111912	1.63569	2.41415	0.100941	0.213112	0.0622494	0.100161	0.115987	4.49383	0.0700523	0.146648	0.0398519	0.0716223	0.0931794
Os11t0549695-01	Os11g0549695	chr11:20420038-20423566	1072	Maf-like protein family protein.	2.20912	2.21472	11.1509	0.0474104	0.737553	0.145021	1.71559	2.85906	0.142085	0.029033	2.83853	2.87959	2.94139	3.2881	1.61512	1.81606	6.3297	6.27956	6.58229	8.61175	2.0291	2.60249
Os10t0558725-00	Os10g0558725	chr10:21989348-21990589	1029	Hypothetical protein.	2.20809	3.31995	2.84041	0.214589	0.737553	0.568988	2.79736	3.94016	0.0271233	0.568342	4.34204	3.53828	2.90891	3.31986	2.81654	2.77818	19.2587	10.4864	6.41207	8.81636	5.98119	6.00507
Os07t0413800-04	Os07g0413800	chr07:13037552-13038506	954	Similar to predicted protein.	2.20573	5.35449	6.97854	0.0746302	0.737553	0.231278	4.81418	5.95544	0.0533907	0.225031	6.11456	5.79632	5.59199	5.74104	4.77643	4.85193	65.4781	54.0277	47.5169	51.7643	26.5563	28.3741
Os01t0977250-01	Os01g0977250	chr01:43189155-43193493	1656	Hypothetical gene.	2.20556	3.25479	1.03785	0.488142	0.802709	1.55497	2.73385	3.875	1.55487	0.0178274	3.86239	3.8876	3.65112	3.8717	3.83331	1.63439	13.6198	13.7343	11.4821	13.3889	13.3285	2.18043
Os01t0891800-00	Os01g0891800	chr01:38770440-38771239	650	Non-protein coding transcript.	2.20283	1.13048	11.5639	0.0125565	0.737553	0.139339	0.69623	1.83559	0.116915	0.0758034	1.88919	1.78199	1.50114	1.28023	0.613558	0.778902	2.84684	2.41198	1.76771	1.40343	0.516103	0.743754
Os11t0641500-01	Os11g0641500	chr11:25423700-25426045	2065	Cupredoxin domain containing protein.	2.1991	2.1177	1.64987	0.346524	0.765624	0.974526	1.62421	2.76112	0.0310868	0.97403	3.44986	2.07238	1.84491	1.64848	1.64619	1.60222	10.0941	3.15784	2.51774	2.09281	2.09519	2.1162
Os08t0510500-02	Os08g0510500	chr08:25321581-25325539	1496	ENT domain containing protein.	2.19834	1.90647	1.60176	0.33274	0.761579	1.00335	1.42113	2.55755	0.970293	0.255433	2.73817	2.37693	0.0191655	2.49412	2.10724	0.735034	5.87438	4.12711	0.00937618	4.58018	3.25663	0.687271
Os03t0365800-01	Os03g0365800	chr03:14289592-14293249	1358	Lipase, GDSL domain containing protein.	2.19671	3.27066	2.30666	0.252361	0.742995	0.69608	2.75188	3.88723	0.0995849	0.688919	4.37437	3.40009	1.88301	2.49124	2.8223	2.68147	19.7236	9.47074	2.60189	4.57191	6.01203	5.54799
Os09t0485050-00	Os09g0485050	chr09:18716036-18718409	1604	Hypothetical protein.	2.19593	1.79229	2.58522	0.218424	0.737553	0.620798	1.31255	2.44738	0.127458	0.607573	2.877	2.01776	1.54585	1.24637	1.22242	1.40267	6.53235	3.00858	1.86091	1.35281	1.31024	1.72109
Os07t0538300-01	Os07g0538300	chr07:21160883-21163894	2386	Hypothetical conserved gene.	2.19557	1.0322	3.55588	0.166648	0.737553	0.451241	0.61052	1.74511	0.0642256	0.446647	2.06094	1.42929	0.922086	0.60948	0.565105	0.655934	3.31679	1.66725	0.844142	0.518849	0.466056	0.600376
Os01t0775200-02	Os01g0775200	chr01:32768780-32773128	3136	Conserved hypothetical protein.	2.19502	2.45185	1.47054	0.378074	0.773921	1.09079	1.94947	3.0837	1.08744	0.0854814	3.14415	3.02326	2.79209	3.03725	2.7184	1.18054	8.01865	7.05361	5.83942	7.08426	5.50201	1.32802
Os04t0600300-01	Os04g0600300	chr04:30291462-30293040	1359	Homodimeric diiron-carboxylate protein, Cyanide-resistant respiration in mitochondria, Reactive oxygen species (ROS) scavenging	2.194	2.06926	10.521	0.0548139	0.737553	0.152372	1.57869	2.71226	0.0224958	0.150702	2.6057	2.81882	2.20708	1.34289	1.5946	1.56279	5.27863	5.96465	3.51308	1.50567	1.99467	2.03205
Os12t0503000-03	Os12g0503000	chr12:19180913-19185884	1551	Similar to Ureide permease 4.	2.19055	1.08328	1.28234	0.396111	0.780433	1.24764	0.65642	1.78771	0.360604	1.19439	2.63228	0.943153	0.758467	0.813849	0.911405	0.401434	5.4044	0.908111	0.661878	0.744476	0.866025	0.337492
Os03t0664650-00	Os03g0664650	chr03:26114969-26115966	868	Hypothetical gene.	2.18728	2.57835	1.22955	0.429853	0.790413	1.29872	2.07487	3.204	1.28848	0.162772	3.0889	3.3191	3.15749	3.30898	2.98596	1.16377	7.68609	8.90312	7.8372	8.73193	6.86614	1.30099
Os02t0603900-00	Os02g0603900	chr02:23653451-23658263	2416	Hypothetical protein.	2.18491	4.06715	1.06473	0.451173	0.798187	1.49768	3.54225	4.66982	1.41314	0.496068	4.31905	5.0206	4.70241	4.893	4.54149	2.54301	18.9238	31.3124	25.3419	28.1812	22.4096	4.96778
Os07t0503300-01	Os07g0503300	chr07:19037890-19039599	1709	UDP-glucuronosyl/UDP-glucosyltransferase family protein.	2.18391	2.79811	2.20755	0.268092	0.743182	0.72193	2.29083	3.41774	0.719465	0.059609	3.37559	3.45989	2.90932	3.36401	1.78209	2.79956	9.5444	9.92756	6.4125	9.11114	2.39675	6.11125
Os01t0615050-00	Os01g0615050	chr01:24390675-24391763	641	Proteinase inhibitor I13, potato inhibitor I family protein.	2.18304	3.77305	2.71902	0.224292	0.737553	0.58583	3.25168	4.37802	0.00767436	0.585779	4.79223	3.96381	3.66938	3.13716	3.24626	3.25711	26.5412	14.5243	11.6555	7.67356	8.47652	8.75584
Os01t0793300-01	Os01g0793300	chr01:33601017-33605323	2888	Di-copper centre-containing domain containing protein.	2.18171	1.02633	17.6688	0.0228349	0.737553	0.0900819	0.607745	1.73321	0.025526	0.0863897	1.79429	1.67212	0.844474	0.879238	0.625794	0.589695	2.59874	2.15004	0.753731	0.823278	0.529628	0.528481
Os12t0428700-01	Os12g0428700	chr12:13703309-13703839	530	Hypothetical protein.	2.17874	1.4309	3.50946	0.174893	0.737553	0.452736	0.975474	2.09897	0.0308117	0.451686	2.41836	1.77957	1.31497	1.66901	0.953686	0.997261	4.50932	2.4063	1.42649	2.1371	0.922446	1.04392
Os12t0154800-00	Os12g0154800	chr12:2692633-2693443	690	RmlC-like jelly roll fold domain containing protein.	2.17845	2.05143	12.0724	0.0217428	0.737553	0.131588	1.56528	2.68858	0.0549775	0.119553	2.60404	2.77311	3.55026	1.3243	1.60415	1.5264	5.27318	5.74003	10.612	1.4704	2.00896	1.95545
Os08t0153700-00	Os08g0153700	chr08:3082737-3086049	1801	Hypothetical protein.	2.17183	1.92942	0.85771	0.547425	0.818415	1.84489	1.44944	2.56835	1.83992	0.135331	2.66404	2.47266	2.73966	2.59699	2.75046	0.148423	5.54386	4.471	5.58433	4.99616	5.65605	0.119712
Os04t0677300-01	Os04g0677300	chr04:34597647-34598755	1108	Harpin-induced 1 domain containing protein.	2.17113	1.59498	3.09442	0.15313	0.737553	0.511152	1.13095	2.2494	0.181114	0.47799	2.58739	1.91141	2.98211	1.15045	1.00289	1.25902	5.20429	2.73352	6.81753	1.19887	0.989847	1.45961
Os10t0340100-01	Os10g0340100	chr10:9974283-9976307	927	Conserved hypothetical protein.	2.17103	0.0129702	3.35808	0.184255	0.737553	0.47099	0.0001504	1.11853	0.000125257	0.47099	1.45157	0.785487	2.18154	2.39069	0.00023897	6.183e-05	1.82177	0.717943	3.43046	4.19575	0.000144269	9.54539e-05
Os11t0120300-01	Os11g0120300	chr11:896133-897260	1127	Protein of unknown function DUF567 family protein.	2.17091	2.07835	3.4962	0.174682	0.737553	0.452353	1.5931	2.7114	0.0372693	0.450815	3.03018	2.39263	1.92417	1.99315	1.61946	1.56675	7.35401	4.18563	2.69842	2.93721	2.03993	2.0436
Os05t0574600-01	Os05g0574600	chr05:28625223-28627550	2232	Similar to 3-ketoacyl-CoA synthase.	2.16889	1.85995	7.36756	0.078853	0.737553	0.214401	1.38351	2.50047	0.0326332	0.211903	2.6503	2.35063	1.59804	1.34587	1.40659	1.36044	5.47608	4.03578	1.94958	1.51176	1.62164	1.64336
Os05t0142900-01	Os05g0142900	chr05:2477903-2478474	571	Conserved hypothetical protein.	2.16875	1.81174	1.67502	0.330159	0.760957	0.942963	1.33741	2.45428	0.175548	0.926478	1.79916	3.1094	3.31566	2.41766	1.46155	1.21328	2.6103	7.54436	8.86202	4.28895	1.72153	1.38206
Os11t0117400-00	Os11g0117400	chr11:782470-783485	817	Similar to WRKY DNA binding domain containing protein, expressed.	2.1673	1.83791	4.06229	0.111583	0.737553	0.38848	1.36278	2.47868	0.135745	0.363992	2.2213	2.73606	2.12589	1.78859	1.45877	1.2668	3.80532	5.57334	3.26194	2.40415	1.71578	1.47298
Os03t0266300-03	Os03g0266300	chr03:8805675-8806526	851	Class I low-molecular-weight heat shock protein 17.9.	2.16125	4.78936	1.40988	0.392746	0.779123	1.11529	4.26559	5.37745	0.00286501	1.11528	6.16608	4.58883	4.2849	4.37121	4.26356	4.26761	67.9291	22.9436	18.509	19.4201	18.2937	18.5142
Os05t0166600-00	Os05g0166600	chr05:3970969-3973384	2415	Serine/threonine protein kinase-related domain containing protein.	2.16086	0.557274	10.9683	0.053428	0.737553	0.143327	0.231262	1.34287	0.0191822	0.142038	1.4433	1.24243	0.819417	0.526553	0.217698	0.244825	1.8036	1.33782	0.728259	0.431263	0.157373	0.197536
Os06t0287000-00	Os06g0287000	chr06:10408234-10410280	2046	Similar to NBS-LRR type R protein, Nbs4-Pi.	2.15957	0.736498	6.16422	0.094399	0.737553	0.25483	0.367053	1.4778	0.0397611	0.251709	1.29981	1.65578	1.59934	1.7159	0.338938	0.395168	1.53148	2.11955	1.95192	2.23513	0.260939	0.331056
Os01t0823150-00	Os01g0823150	chr01:35145897-35146832	574	Hypothetical gene.	2.15817	4.38638	10.1549	0.0606476	0.737553	0.154556	3.86644	4.97625	0.012915	0.154016	5.08516	4.86734	3.82377	4.80836	3.87557	3.85731	32.7521	27.9435	13.0857	26.5273	13.7364	13.7613
Os04t0690500-03	Os04g0690500	chr04:35327164-35328327	1054	Similar to CAA30371.1 protein (Fragment).	2.15788	0.79569	1.49609	0.289466	0.748196	1.04889	0.41521	1.52482	0.587196	0.869118	2.13938	0.910265	0.00090537	1.84735	0	0.830421	3.55586	0.868195	0.000302762	2.5552	1.98788e-15	0.812383
Os04t0659850-00	Os04g0659850	chr04:33663301-33663534	233	Hypothetical protein.	2.15628	1.47245	2.08649	0.184866	0.737553	0.751366	1.01904	2.12759	0.609675	0.439144	2.43811	1.81706	0.563561	0.964052	1.45015	0.587937	4.58238	2.49148	0.456995	0.937901	1.69969	0.526715
Os03t0280400-01	Os03g0280400	chr03:9575358-9576627	715	Similar to plant-specific domain TIGR01589 family protein.	2.15501	4.783	3.63945	0.111832	0.737553	0.430426	4.26111	5.3688	0.180106	0.390932	5.64523	5.09237	3.46518	4.48143	4.13375	4.38846	48.0497	32.9853	9.93293	20.9745	16.5841	20.2218
Os12t0596850-00	Os12g0596850	chr12:25053212-25056287	1362	Non-protein coding transcript.	2.15234	1.97276	0.79208	0.570256	0.827712	1.97453	1.49584	2.60174	1.95928	0.244924	2.42855	2.77493	2.856	2.804	2.88126	0.110412	4.54258	5.74824	6.14394	5.9056	6.31189	0.0894229
Os02t0212400-00	Os02g0212400	chr02:6268419-6268818	258	Conserved hypothetical protein.	2.15208	2.9474	1.9211	0.211948	0.737553	0.81398	2.44594	3.55167	0.674189	0.456106	3.22915	3.87418	2.15983	2.95331	1.96922	2.92266	8.52655	13.5953	3.36407	6.64026	2.84409	6.72885
Os03t0790500-01	Os03g0790500	chr03:32851443-32852765	1322	Alpha/beta hydrolase fold-3 domain containing protein.	2.15084	1.67333	2.84001	0.209051	0.737553	0.550198	1.20972	2.31462	0.0701419	0.545708	2.70049	1.92875	2.26272	1.25816	1.25932	1.16012	5.70571	2.77783	3.69967	1.36992	1.37278	1.29553
Os01t0267300-00	Os01g0267300	chr01:9171327-9172907	1580	Hypothetical conserved gene.	2.14981	0.834495	9.0913	0.0652598	0.737553	0.171767	0.448496	1.5527	0.170366	0.0218989	1.56819	1.53722	0.539876	1.59757	0.328029	0.568963	2.05776	1.87004	0.433782	1.97793	0.251082	0.503732
Os07t0111600-03	Os07g0111600	chr07:661934-663081	1147	Similar to hydrolase/ protein serine/threonine phosphatase.	2.14694	2.30959	2.85879	0.104682	0.737553	0.545288	1.8233	2.92558	0.367339	0.402991	3.21054	2.64063	2.2619	3.15253	2.08305	1.56355	8.40852	5.13825	3.69774	7.76676	3.18042	2.03323
Os09t0409100-01	Os09g0409100	chr09:14479032-14479842	810	Conserved hypothetical protein.	2.14595	8.17222	2.60217	0.207203	0.737553	0.598702	7.63995	8.74157	0.156476	0.577892	8.33294	9.1502	6.66829	7.78829	7.5293	7.7506	300.757	585.333	100.234	222.087	190.226	224.38
Os07t0611600-02	Os07g0611600	chr07:25193474-25194901	590	Hypothetical conserved gene.	2.14401	2.69215	1.52499	0.341716	0.763402	1.02038	2.19763	3.29795	0.977431	0.292938	3.09081	3.50509	2.99515	2.76712	2.88878	1.50649	7.69613	10.2511	6.88262	5.73467	6.35591	1.91804
Os04t0527800-02	Os04g0527800	chr04:26379373-26379752	379	Similar to OSIGBa0115K01-H0319F09.13 protein.	2.14348	1.87102	1.17768	0.415973	0.78549	1.32088	1.4002	2.50016	1.24356	0.445293	2.81503	2.18529	2.80585	2.32145	2.27953	0.520866	6.21137	3.50028	5.90018	3.95338	3.77026	0.452245
Os04t0556350-00	Os04g0556350	chr04:27839105-27840400	433	Hypothetical protein.	2.14314	2.00718	0.839125	0.544181	0.816663	1.85342	1.53127	2.631	1.80514	0.420262	2.33383	2.92817	3.4575	2.6138	2.8077	0.254844	4.20763	6.53249	9.88184	5.06546	5.93549	0.204758
Os03t0182900-01	Os03g0182900	chr03:4347083-4348127	900	Non-protein coding transcript.	2.14135	2.1098	1.41748	0.351365	0.765813	1.09599	1.63087	2.72939	0.388795	1.02471	3.45397	2.00481	1.53843	1.52866	1.35595	1.90579	10.1215	2.97068	1.84314	1.83597	1.53737	2.82872
Os12t0291100-02	Os12g0291100	chr12:11263218-11263636	418	Similar to Ribulose bisphosphate carboxylase small chain.	2.14055	8.90866	4.12188	0.139422	0.737553	0.376715	8.37657	9.47455	0.37056	0.0678218	9.42659	9.5225	9.67937	9.65278	8.63859	8.11454	735.743	763.312	794.317	810.777	413.328	285.343
Os12t0258700-01	Os12g0258700	chr12:8960776-8964016	2016	Cupredoxin domain containing protein.	2.13983	2.86389	5.32115	0.0878577	0.737553	0.291684	2.36724	3.46473	0.0896121	0.277578	3.66101	3.26846	2.88096	2.05776	2.4306	2.30387	11.7866	8.54452	6.26717	3.13267	4.31682	4.07582
Os10t0134500-00	Os10g0134500	chr10:2143417-2148422	1503	NB-ARC domain containing protein.	2.13925	0.69047	4.41019	0.105665	0.737553	0.351808	0.333297	1.4304	0.332574	0.114733	1.34927	1.51153	1.16856	0.894091	0.568462	0.0981314	1.62375	1.81881	1.18942	0.841673	0.47003	0.079937
Os12t0438600-01	Os12g0438600	chr12:14487419-14491026	2681	Similar to chloride channel protein.	2.13822	3.78539	1.57474	0.360178	0.768051	0.984642	3.27668	4.37309	0.00419322	0.984633	5.06933	3.67685	2.79853	3.41782	3.27371	3.27964	32.4054	11.6603	5.86762	9.50364	8.65545	8.89954
Os09t0367700-01	Os09g0367700	chr09:12120383-12121335	952	Similar to GST6 protein (EC 2.5.1.18).	2.13744	1.37522	1.88964	0.304742	0.753805	0.820161	0.932422	2.02831	0.0953358	0.814601	2.60432	1.4523	0.158304	0.214868	0.86501	0.999835	5.27358	1.71059	0.107414	0.155704	0.804509	1.04678
Os01t0846300-02	Os01g0846300	chr01:36343992-36346009	1833	Similar to protein phosphatase 2C.	2.13707	0.948102	1.98821	0.291259	0.748521	0.779326	0.547171	1.64281	0.773815	0.0925219	1.57738	1.70823	1.52787	1.80897	1.09434	1.57e-06	2.08293	2.23234	1.82282	2.45527	1.11771	2.45697e-06
Os10t0495300-03	Os10g0495300	chr10:18837745-18839269	957	Similar to ALG2-interacting protein X.	2.13428	2.23505	0.828368	0.559535	0.823378	1.86728	1.7541	2.84785	1.86706	0.0283229	2.82782	2.86788	1.6444	1.33705	0.433892	3.07432	6.27735	6.21794	2.05153	1.49449	0.337355	7.60191
Os01t0962700-01	Os01g0962700	chr01:42429501-42432547	1397	Similar to Peroxidase 12 precursor (EC 1.11.1.7) (Atperox P12) (PRXR6) (ATP4a).	2.13314	6.16033	6.22422	0.0792065	0.737553	0.248338	5.63803	6.73101	0.0665708	0.239249	6.90019	6.56184	6.14141	6.25669	5.6851	5.59096	112.311	92.5468	70.1963	74.6564	51.267	48.1372
Os04t0528400-03	Os04g0528400	chr04:26398071-26403130	1874	Hypothetical gene.	2.13275	2.03031	0.99152	0.494305	0.802709	1.55855	1.55619	2.6489	1.53306	0.280685	2.45042	2.84737	2.80209	2.50293	2.64022	0.472147	4.62996	6.11369	5.88481	4.61865	5.14546	0.403446
Os07t0664600-02	Os07g0664600	chr07:28062529-28063141	612	Similar to predicted protein.	2.13189	1.40854	1.25698	0.401946	0.78162	1.22875	0.964619	2.05675	0.360092	1.1748	2.88746	1.22605	0.624432	1.08756	0.709995	1.21924	6.58559	1.31153	0.51307	1.10988	0.623619	1.39422
Os04t0664666-00	Os04g0664666	chr04:33929255-33930560	1305	Hypothetical protein.	2.13182	0.583406	1.84368	0.313202	0.754855	0.837694	0.253035	1.34512	0.0770154	0.834146	1.93495	0.755289	0.245753	0.547671	0.198577	0.307493	2.97179	0.681435	0.171829	0.45461	0.144153	0.250477
Os09t0332600-01	Os09g0332600	chr09:9970155-9978234	2419	Hypothetical protein.	2.12983	1.69474	5.99755	0.0680569	0.737553	0.257195	1.23496	2.3257	0.240366	0.0915086	2.3904	2.26099	2.55021	2.39156	1.06499	1.40492	4.4082	3.74041	4.76834	4.19731	1.07548	1.72733
Os11t0593700-01	Os11g0593700	chr11:22614876-22616875	1999	Cyclin-like F-box domain containing protein.	2.12588	1.46608	16.2136	0.0340085	0.737553	0.0949047	1.01974	2.1078	0.0155692	0.093619	2.0416	2.174	1.65567	2.17187	1.03075	1.00873	3.26283	3.45408	2.07827	3.45988	1.02608	1.05755
Os12t0569800-00	Os12g0569800	chr12:23445616-23446667	1051	Similar to Heat shock protein 70.	2.12228	3.80052	1.21366	0.430813	0.790778	1.26501	3.29628	4.3819	1.24837	0.204512	4.52651	4.23728	4.05482	4.08723	4.17901	2.41355	21.9795	17.7751	15.6401	15.7391	17.1504	4.48169
Os01t0871600-01	Os01g0871600	chr01:37795605-37797741	1875	Similar to Peptide transporter PTR2-B.	2.12216	3.39196	5.61428	0.112168	0.737553	0.273441	2.89235	3.97788	0.00320554	0.273422	4.17122	3.78454	1.8004	2.29356	2.89461	2.89008	17.0592	12.6877	2.4096	3.86357	6.38284	6.558
Os11t0568401-00	Os11g0568401	chr11:21178796-21179549	537	Non-protein coding transcript.	2.12131	2.20431	13.4916	0.04672	0.737553	0.113727	1.7276	2.81256	0.00465823	0.113632	2.73221	2.89291	2.9727	2.93349	1.7243	1.73089	5.8501	6.341	6.75876	6.53813	2.26122	2.38891
Os03t0637600-04	Os03g0637600	chr03:24401403-24402525	1122	Similar to systemin receptor SR160.	2.11917	0.0329794	4.83843	0.129747	0.737553	0.316694	0.00100289	1.0845	0.000751803	0.316693	0.860568	1.30844	0.283726	1.60856	0.0015345	0.00047129	0.864453	1.44671	0.203394	2.00268	0.000890068	0.000733073
Os11t0490900-01	Os11g0490900	chr11:17352248-17355819	1174	Similar to WRKY transcription factor 72.	2.11715	2.72186	2.88771	0.211499	0.737553	0.529955	2.23406	3.31618	0.0226038	0.529473	3.69057	2.94179	2.99665	2.27231	2.21807	2.25004	12.0263	6.59375	6.89181	3.78204	3.58836	3.87743
Os11t0587600-01	Os11g0587600	chr11:22272840-22282403	5192	Similar to PDR-like ABC transporter.	2.11482	2.94506	5.38699	0.0630775	0.737553	0.283667	2.45394	3.53447	0.123493	0.255375	3.71505	3.3539	2.39759	2.63914	2.54126	2.36661	12.2449	9.1463	4.16987	5.17194	4.73428	4.30348
Os06t0548200-01	Os06g0548200	chr06:20751198-20752955	1757	FAD linked oxidase, N-terminal domain containing protein.	2.11381	1.16905	2.0287	0.290592	0.74831	0.752764	0.74779	1.82763	0.0374898	0.75183	2.35926	1.29601	1.1817	0.845913	0.721281	0.774299	4.28921	1.42563	1.20758	0.782706	0.634526	0.738235
Os01t0104200-00	Os01g0104200	chr01:216211-217345	1020	No apical meristem (NAM) protein domain containing protein.	2.11212	1.5982	1.81196	0.320301	0.757125	0.841907	1.14741	2.2261	0.0374041	0.841076	2.82083	1.63137	1.57383	1.40373	1.12096	1.17386	6.24137	2.07566	1.9081	1.61033	1.15757	1.31842
Os08t0564400-01	Os08g0564400	chr08:28267321-28269900	2579	Hypothetical protein.	2.11147	3.4189	1.31647	0.367506	0.770222	1.1583	2.92202	4.00027	1.06455	0.456497	4.32306	3.67748	3.50988	3.89213	3.67478	2.16927	18.9634	11.6703	10.2914	13.6115	11.809	3.61507
Os09t0540400-01	Os09g0540400	chr09:21270651-21272588	1463	Similar to Anther-specific proline-rich protein APG.	2.10815	1.72517	3.52728	0.0834287	0.737553	0.431397	1.26913	2.3451	0.352129	0.249216	2.16888	2.52132	1.59818	2.19993	1.02013	1.51812	3.64806	4.64894	1.94962	3.55105	1.01232	1.93935
Os10t0450900-02	Os10g0450900	chr10:16428859-16429924	1065	Similar to Glycine-rich cell wall structural protein 2 precursor.	2.10501	5.70982	1.8249	0.314452	0.754916	0.832168	5.1981	6.27192	0.0929128	0.826965	6.85667	5.68717	5.2209	5.50816	5.1324	5.26379	108.798	50.1552	36.716	43.8569	34.4922	38.0523
Os11t0213000-01	Os11g0213000	chr11:5873536-5881813	2542	Similar to Protein kinase domain containing protein, expressed.	2.1033	2.74853	6.96471	0.0521828	0.737553	0.217808	2.26404	3.3367	0.0832963	0.201251	3.479	3.19439	3.08596	3.09453	2.32294	2.20514	10.3179	8.06629	7.39867	7.41598	3.90629	3.73137
Os02t0466400-01	Os02g0466400	chr02:15697842-15699151	1309	Similar to Inositol phosphate kinase.	2.10155	0.762347	2.40926	0.227219	0.737553	0.628933	0.396033	1.46749	0.154188	0.60974	1.89864	1.03633	2.02742	0.319248	0.287005	0.505061	2.87483	1.03024	2.9841	0.239825	0.215465	0.43679
Os11t0181700-02	Os11g0181700	chr11:4094597-4097141	1240	Similar to Short-chain dehydrogenase Tic32.	2.10144	4.02567	5.68524	0.0881571	0.737553	0.266507	3.52547	4.59685	0.0707259	0.256951	4.41516	4.77854	4.73887	4.42632	3.47546	3.57548	20.3173	26.2718	26.0203	20.1851	10.1309	11.1032
Os12t0227450-00	Os12g0227450	chr12:6936127-6936926	610	Non-protein coding transcript.	2.09887	1.87782	1.40671	0.340889	0.763135	1.07532	1.41769	2.4873	0.446904	0.978051	1.79572	3.17889	1.95324	2.26685	1.10168	1.7337	2.60118	7.96685	2.77064	3.76315	1.12771	2.39525
Os02t0158701-00	Os02g0158701	chr02:3196191-3196414	223	Similar to predicted protein.	2.09795	2.26422	2.26847	0.254445	0.743182	0.666425	1.79196	2.86094	0.657975	0.105791	2.78613	2.93574	3.08629	1.95115	2.25722	1.3267	6.0776	6.56837	7.40075	2.83023	3.70829	1.58323
Os04t0339800-00	Os04g0339800	chr04:16021938-16023733	408	Similar to predicted protein.	2.09563	0.909123	5.02365	0.0375928	0.737553	0.30048	0.520505	1.58789	0.217538	0.207281	1.44132	1.73446	1.6529	1.30244	0.674328	0.366683	1.80065	2.29737	2.07154	1.43513	0.587077	0.301933
Os08t0435750-00	Os08g0435750	chr08:21157832-21158034	202	Non-protein coding transcript.	2.09075	1.66709	1.45861	0.378556	0.774311	1.03164	1.21791	2.28193	1.02551	0.112282	2.20254	2.36133	1.37454	2.2816	1.94306	0.492768	3.74733	4.06977	1.52338	3.82084	2.78088	0.423615
Os02t0228300-01	Os02g0228300	chr02:7220632-7224467	3722	Protein kinase, core domain containing protein.	2.0902	3.75207	13.4785	0.0075859	0.737553	0.111601	3.25775	4.32139	0.0899991	0.0659919	4.36806	4.27473	3.11312	3.95386	3.32139	3.19411	19.6381	18.2832	7.55992	14.2634	8.96355	8.32979
Os04t0468600-02	Os04g0468600	chr04:23408575-23410106	1100	Heavy metal transport/detoxification protein domain containing protein.	2.09013	5.69309	7.91303	0.0156292	0.737553	0.190084	5.18608	6.24967	0.136179	0.132618	6.34345	6.1559	5.70635	5.54646	5.08979	5.28237	77.1063	70.0332	52.0126	45.1162	33.3643	38.4934
Os05t0522600-01	Os05g0522600	chr05:26022304-26025796	3292	Leucine-rich repeat, plant specific containing protein.	2.08937	3.14576	2.79196	0.216759	0.737553	0.538475	2.65882	3.72189	0.0398402	0.536999	4.1016	3.34217	3.84035	2.71049	2.68699	2.63065	16.2477	9.06639	13.2578	5.46566	5.34842	5.32589
Os04t0112100-01	Os04g0112100	chr04:692895-695278	2132	NB-ARC domain containing protein.	2.08808	0.777267	5.60645	0.103584	0.737553	0.267932	0.410293	1.47247	0.264449	0.0430591	1.44202	1.50292	1.37603	1.2603	0.597286	0.223299	1.80196	1.80264	1.52658	1.37276	0.498912	0.180867
Os12t0120100-01	Os12g0120100	chr12:954490-955661	1171	Protein of unknown function DUF567 family protein.	2.08794	2.13462	2.94913	0.138322	0.737553	0.509306	1.66865	2.73073	0.230591	0.454115	3.05184	2.40962	2.02235	2.02235	1.5056	1.8317	7.47144	4.24022	2.96857	3.01959	1.81323	2.63713
Os03t0693800-00	Os03g0693800	chr03:27783891-27784581	690	Similar to Oxalate oxidase 1 (EC 1.2.3.4) (Germin).	2.08611	0.335627	1.95849	0.29583	0.7503	0.766007	0.097269	1.15808	0.084949	0.761282	1.69639	0.619776	0.233475	0.0464031	0.037201	0.157337	2.35424	0.525739	0.162844	0.0294079	0.0264337	0.125789
Os05t0298300-00	Os05g0298300	chr05:13309419-13312155	2054	Hypothetical protein.	2.08498	4.22033	0.950846	0.51499	0.806016	1.57661	3.72347	4.7835	1.57335	0.101386	4.85519	4.71181	4.77658	4.90122	4.83599	2.61094	27.6837	25.0438	26.68	28.3463	27.7003	5.24611
Os10t0580800-01	Os10g0580800	chr10:23190160-23192200	1125	Similar to NClpP4 (Fragment).	2.08254	5.39469	0.932212	0.522191	0.807934	1.60557	4.89141	5.94976	1.60513	0.0372947	5.92339	5.97613	5.98388	5.88665	6.02641	3.75641	58.156	61.1274	62.3269	57.1816	65.8444	12.7528
Os02t0730350-00	Os02g0730350	chr02:30421317-30422086	769	Non-protein coding transcript.	2.08246	3.81073	1.26306	0.425818	0.789212	1.18493	3.31815	4.37643	1.18397	0.0477366	4.34268	4.41019	4.55637	4.31355	4.15534	2.48095	19.2681	20.1608	22.6407	18.6018	16.8559	4.73067
Os10t0452300-01	Os10g0452300	chr10:16494318-16495128	810	Eggshell protein family protein.	2.08245	0.815589	1.05373	0.475692	0.802709	1.42032	0.44306	1.50134	0.237854	1.40027	2.49148	0.511206	0.639433	0.659866	0.611248	0.274872	4.79478	0.418963	0.526852	0.57194	0.514009	0.222682
Os02t0774200-01	Os02g0774200	chr02:32686311-32686824	513	Conserved hypothetical protein.	2.08123	3.39284	7.0146	0.0371892	0.737553	0.21319	2.90507	3.96251	0.102185	0.187105	4.09481	3.8302	3.42509	3.10181	2.83282	2.97733	16.1806	13.1151	9.66487	7.45402	6.0573	7.04687
Os04t0370900-02	Os04g0370900	chr04:18042183-18049308	2437	Similar to cDNA, clone: J013067H13, full insert sequence.	2.08091	2.05847	2.04266	0.232984	0.73812	0.731953	1.59665	2.65387	0.294034	0.670298	3.12784	2.1799	1.31178	0.384317	1.38874	1.80456	7.92208	3.47907	1.42081	0.295157	1.59199	2.56644
Os01t0566500-01	Os01g0566500	chr01:21665758-21668304	1787	Similar to Dioxygenase RAMOSUS1.	2.08079	1.48037	31.1234	0.00121365	0.737553	0.0480347	1.04334	2.10046	0.036794	0.0308794	2.07863	2.1223	2.13651	2.00813	1.01732	1.06935	3.37349	3.2919	3.29739	2.97881	1.00978	1.15262
Os07t0694325-00	Os07g0694325	chr07:29561867-29562402	535	Hypothetical protein.	2.07595	3.76273	5.72729	0.0521813	0.737553	0.260204	3.27255	4.32633	0.122006	0.229827	4.48884	4.16381	3.93008	4.14811	3.35882	3.18628	21.4107	16.8309	14.2191	16.5209	9.24707	8.28489
Os04t0541700-01	Os04g0541700	chr04:27124403-27125428	908	Similar to Homeobox-leucine zipper protein HOX22.	2.07452	2.14727	3.42346	0.180276	0.737553	0.434896	1.68446	2.73723	0.0175939	0.43454	3.0445	2.42997	2.55441	2.0764	1.67202	1.6969	7.43263	4.31652	4.78491	3.17778	2.15099	2.3155
Os05t0318166-01	Os05g0318166	chr05:14749810-14754024	2024	Hypothetical gene.	2.07129	1.45658	2.46575	0.242025	0.739909	0.602525	1.02313	2.07367	0.0544293	0.600061	2.49797	1.64936	1.64985	1.16757	1.06162	0.984647	4.82136	2.10894	2.06502	1.22478	1.07086	1.02412
Os05t0592800-03	Os05g0592800	chr05:29538675-29541976	1916	Similar to Protein phosphatase 2C ABI2 (EC 3.1.3.16) (PP2C) (Abscisic acid- insensitive 2).	2.07098	0.977359	2.23062	0.231483	0.737553	0.665899	0.584356	1.63467	0.6323	0.20885	1.78235	1.48699	0.933557	2.05966	1.03146	0.137253	2.57526	1.77693	0.859099	3.13436	1.02764	0.110598
Os03t0132900-01	Os03g0132900	chr03:1860428-1861772	1086	Similar to Chitinase 11.	2.0701	3.62594	4.60565	0.0913388	0.737553	0.322322	3.13888	4.18858	0.119761	0.299247	3.97698	4.40018	4.50794	3.97013	3.0542	3.22357	14.8603	20.0356	21.8654	14.436	7.27567	8.5224
Os11t0432400-02	Os11g0432400	chr11:13941672-13945493	1246	Similar to 2-oxoglutarate/malate translocator.	2.07	4.11554	0.931697	0.518961	0.806966	1.59322	3.62405	4.67368	1.5818	0.190459	4.53901	4.80836	4.3362	4.81545	4.74255	2.50555	22.2017	26.7761	19.2163	26.6714	25.9228	4.81874
Os09t0491740-01	Os09g0491740	chr09:18978152-18983471	2345	Auxin efflux carrier domain containing protein.	2.06813	3.07108	1.64592	0.347389	0.765624	0.900749	2.59132	3.63965	0.0201859	0.900523	4.27642	3.00288	2.38987	2.39909	2.57705	2.6056	18.3589	6.93573	4.14144	4.22234	4.88619	5.21587
Os09t0425200-00	Os09g0425200	chr09:15420765-15421567	694	Conserved hypothetical protein.	2.06794	1.15464	4.37714	0.0818442	0.737553	0.338663	0.743923	1.79212	0.151087	0.303093	1.5778	2.00644	1.05903	1.04482	0.850758	0.637089	2.08347	2.97606	1.02329	1.05049	0.786867	0.578719
Os01t0362800-01	Os01g0362800	chr01:14783392-14785500	1078	Conserved hypothetical protein.	2.06769	1.3806	13.3669	0.0391958	0.737553	0.11088	0.952688	2.00071	0.0219156	0.108693	2.07757	1.92385	0.828137	0.777113	0.937192	0.968185	3.36783	2.76578	0.738432	0.7031	0.902498	0.998833
Os03t0363100-00	Os03g0363100	chr03:14143988-14146663	2553	Armadillo-like helical domain containing protein.	2.06655	0.46604	1.69502	0.339025	0.762861	0.873737	0.17736	1.22458	0.0249062	0.873381	1.84216	0.607011	0.700747	0.53791	0.159749	0.194972	2.72326	0.51296	0.592868	0.444295	0.114023	0.156306
Os05t0142500-00	Os05g0142500	chr05:2467843-2468065	222	Hypothetical conserved gene.	2.06547	3.2047	1.90175	0.307899	0.753846	0.778195	2.72389	3.77037	0.0213302	0.777903	3.22031	4.32043	2.28087	2.44187	2.70881	2.73898	8.47261	18.909	3.75797	4.37692	5.45975	5.8127
Os01t0823100-01	Os01g0823100	chr01:35145516-35147323	1339	Alpha-expansin OsEXPA2.	2.06547	4.53343	8.10907	0.0733347	0.737553	0.182503	4.04029	5.08676	0.181006	0.0233327	5.07026	5.10326	3.98671	4.83272	4.16828	3.9123	32.4277	33.211	14.8433	27.0235	17.0251	14.2557
Os11t0282900-02	Os11g0282900	chr11:10096293-10102730	1938	Hypothetical protein.	2.06486	2.11637	0.617208	0.640786	0.85703	2.39681	1.65702	2.70307	2.34338	0.503272	2.3472	3.05893	3.10918	3.11922	3.31404	6e-08	4.24927	7.25173	7.53796	7.55579	8.92734	1.89366e-07
Os02t0569900-01	Os02g0569900	chr02:21740303-21741960	1657	Cytochrome P450 family protein.	2.06385	0.896043	6.4305	0.0979155	0.737553	0.229894	0.514671	1.56001	0.00689951	0.22979	1.7225	1.39753	0.419513	0.323702	0.51955	0.509793	2.4218	1.61154	0.317694	0.244566	0.421099	0.441762
Os12t0169600-01	Os12g0169600	chr12:3542860-3544916	1546	Similar to Fructose-bisphosphate aldolase.	2.06296	4.75364	10.6611	0.0190663	0.737553	0.138584	4.2599	5.30461	0.121143	0.0673044	5.25702	5.35221	4.24902	4.78623	4.17423	4.34556	36.8072	39.6467	18.0668	26.0433	17.1019	19.5967
Os02t0553200-02	Os02g0553200	chr02:20868335-20869603	690	Similar to thylakoid-bound ascorbate peroxidase APx8.	2.06172	2.62506	0.498222	0.705441	0.88482	2.96299	2.15452	3.19837	2.95965	0.140621	3.09893	3.2978	2.78246	4.61211	0.0617315	4.24731	7.7418	8.7674	5.78969	22.9828	0.0428847	18.2484
Os03t0823400-01	Os03g0823400	chr03:34567108-34568087	874	Similar to Bowman-Birk type trypsin inhibitor (WTI).	2.05973	6.12501	1.48795	0.367084	0.770192	0.990799	5.62592	6.66838	0.16611	0.976776	7.35907	5.9777	5.38167	5.76045	5.50847	5.74338	158.121	61.176	41.3163	52.5031	45.0038	53.4146
Os09t0482650-00	Os09g0482650	chr09:18550730-18553615	2055	Hypothetical protein.	2.0588	1.28827	36.9099	0.000752789	0.737553	0.0399171	0.868695	1.9105	0.0291541	0.0272656	1.89122	1.92978	1.95168	1.2968	0.88931	0.84808	2.85287	2.7796	2.76664	1.42941	0.836771	0.837802
Os01t0585650-00	Os01g0585650	chr01:22768843-22772439	2250	Hypothetical protein.	2.05844	4.39894	0.935169	0.521086	0.80747	1.5751	3.90889	4.95044	1.57436	0.048221	4.98454	4.91634	4.79025	4.99651	5.02213	2.79565	30.441	28.9893	27.0032	30.3509	31.7067	6.08997
Os08t0189400-00	Os08g0189400	chr08:5233863-5234719	675	Germin-like protein precursor.	2.05824	2.31216	21.5612	0.0105587	0.737553	0.0683069	1.84936	2.89078	0.0625502	0.0274464	2.91018	2.87137	2.763	1.15935	1.80514	1.89359	6.68574	6.23284	5.70527	1.21177	2.45079	2.79129
Os02t0316900-01	Os02g0316900	chr02:12569880-12589326	4901	B-block binding subunit of TFIIIC domain containing protein.	2.05703	2.56464	17.8914	0.00371835	0.737553	0.082251	2.0966	3.13717	0.0519066	0.0638039	3.09205	3.18229	2.93872	3.17848	2.13331	2.0599	7.70233	7.99224	6.56851	7.9077	3.33731	3.2606
Os02t0460200-02	Os02g0460200	chr02:15397484-15398565	1081	Similar to OSIGBa0131F24.5 protein.	2.05543	4.70796	5.11623	0.12114	0.737553	0.287319	4.21684	5.25628	0.0200213	0.28662	5.05361	5.45895	4.58227	5.02098	4.231	4.20269	32.0702	42.6257	23.0915	30.8398	17.8143	17.6456
Os12t0281600-01	Os12g0281600	chr12:10624036-10633368	3394	NB-ARC domain containing protein.	2.05528	0.927995	4.96764	0.118536	0.737553	0.295884	0.543924	1.58326	0.292576	0.044123	1.55206	1.61446	1.55761	1.68067	0.750806	0.337042	2.02364	2.04143	1.88281	2.1604	0.66613	0.276254
Os03t0111300-01	Os03g0111300	chr03:652322-652798	476	Nonspecific lipid-transfer protein 2 (nsLTP2) (7 kDa lipid transfer protein).	2.05524	0.555104	3.4044	0.132357	0.737553	0.431737	0.240728	1.28004	0.161374	0.400444	1.56319	0.99688	0.265411	0.143729	0.126619	0.354836	2.04756	0.9767	0.18758	0.100908	0.0907637	0.292886
Os04t0320700-02	Os04g0320700	chr04:14742564-14744275	1639	UDP-glucuronosyl/UDP-glucosyltransferase domain containing protein.	2.05435	2.34769	8.29335	0.0446922	0.737553	0.17712	1.8851	2.92378	0.165272	0.0636916	2.87875	2.96882	2.07773	2.79693	2.00197	1.76824	6.54258	6.74472	3.12357	5.86783	2.9431	2.47609
Os10t0380100-01	Os10g0380100	chr10:12215499-12216409	910	Transferase family protein.	2.05307	2.47086	2.64856	0.223471	0.737553	0.554128	2.00587	3.04365	0.0699675	0.549693	3.43234	2.65495	0.943569	1.3066	1.95639	2.05534	9.97216	5.20909	0.871036	1.4405	2.81085	3.24733
Os11t0655900-01	Os11g0655900	chr11:26269973-26270560	587	Thioredoxin fold domain containing protein.	2.05191	2.20738	1.35375	0.396598	0.780433	1.08328	1.74897	2.78594	0.174398	1.06915	3.54194	2.02993	1.76007	1.32578	1.62565	1.87229	10.8098	3.04218	2.31521	1.47197	2.05128	2.74283
Os04t0178300-01	Os04g0178300	chr04:5318069-5326425	1999	Similar to Isoform 3 of Syn-copalyl diphosphate synthase.	2.05016	1.87152	8.16601	0.0704674	0.737553	0.179372	1.42398	2.45971	0.0281685	0.177146	2.33445	2.58497	1.86584	2.07402	1.40406	1.4439	4.20852	4.90375	2.56386	3.17222	1.61781	1.79948
Os07t0628400-00	Os07g0628400	chr07:26036274-26039311	877	Similar to 40S ribosomal protein S9.	2.0464	1.90718	1.09502	0.467685	0.801251	1.33423	1.45935	2.49244	1.32605	0.147466	2.59671	2.38816	2.29539	2.33678	2.39701	0.52169	5.24461	4.16697	3.80833	4.00813	4.18285	0.453296
Os03t0122300-01	Os03g0122300	chr03:1235459-1244932	1284	Similar to Flavanone 3-hydroxylase-like protein.	2.04346	4.07234	1.41519	0.391512	0.779123	1.03031	3.58933	4.62035	0.0184519	1.03014	5.34877	3.89193	4.56927	2.62579	3.60238	3.57629	39.0989	13.778	22.8637	5.12283	11.1904	11.1118
Os07t0608300-02	Os07g0608300	chr07:25007261-25012581	1574	Alpha/beta hydrolase fold-1 domain containing protein.	2.0434	0.798803	0.882282	0.510628	0.804837	1.65255	0.435205	1.46617	0.600841	1.53945	2.55473	0.377621	0.0958353	0.00749927	0.860063	0.0103461	5.07311	0.29569	0.0642008	0.00174663	0.799187	0.0157181
Os10t0114300-01	Os10g0114300	chr10:923907-926465	1253	Similar to NADPH-dependent codeinone reductase (EC 1.1.1.247).	2.04331	2.77344	15.4301	0.00509192	0.737553	0.0944858	2.30547	3.33638	0.0589067	0.0738754	3.28415	3.38862	3.03489	3.02382	2.26382	2.34713	8.91435	9.38562	7.07827	7.0086	3.72773	4.23355
Os04t0583200-01	Os04g0583200	chr04:29465919-29467005	963	Conserved hypothetical protein.	2.04218	2.41708	3.20169	0.188116	0.737553	0.455007	1.95629	2.9864	0.0490524	0.452355	3.30627	2.66654	2.08522	1.88414	1.92161	1.99098	9.06061	5.26227	3.14172	2.6483	2.72461	3.07412
Os05t0261001-00	Os05g0261001	chr05:10113037-10113510	473	Non-protein coding transcript.	2.04142	1.72897	1.25328	0.428371	0.790151	1.16178	1.28919	2.31877	0.0398429	1.1611	3.13979	1.49775	1.94382	1.78486	1.26102	1.31737	7.98363	1.79382	2.7479	2.39533	1.37525	1.56782
Os01t0584250-01	Os01g0584250	chr01:22683592-22688031	2834	Hypothetical gene.	2.04077	3.50974	0.964944	0.51114	0.804837	1.50827	3.0327	4.06182	1.50763	0.0437906	4.03085	4.09278	3.93687	4.21004	4.09875	1.96664	15.4859	15.9745	14.2799	17.2656	16.1711	3.01013
Os12t0559200-02	Os12g0559200	chr12:22854590-22858110	2744	Similar to Lipoxygenase.	2.04038	3.12075	6.35172	0.0277547	0.737553	0.229071	2.64845	3.67728	0.1401	0.181233	3.80544	3.54913	3.00001	2.94179	2.54938	2.74751	13.0733	10.5691	6.90424	6.58949	4.76735	5.85319
Os04t0608450-00	Os04g0608450	chr04:30791806-30797582	2630	Hypothetical protein.	2.03884	2.35873	1.09029	0.470901	0.801939	1.33309	1.90018	2.92793	1.32928	0.100743	2.99917	2.85669	2.87939	3.187	2.84012	0.960237	7.1803	6.16745	6.26009	7.95527	6.09646	0.98774
Os02t0811800-01	Os02g0811800	chr02:34764347-34766529	1454	Similar to Cinnamoyl-CoA reductase (EC 1.2.1.44).	2.03633	1.26256	0.872154	0.541323	0.8159	1.66363	0.849811	1.87578	0.156983	1.65621	3.04689	0.704666	0.159584	0.105559	0.960815	0.738807	7.45322	0.622629	0.108355	0.0708628	0.933711	0.691638
Os12t0274700-02	Os12g0274700	chr12:10080507-10081440	830	Similar to Petunia ribulose 1,5-bisphosphate carboxylase small subunit mRNA (clone pSSU 51), partial cds. (Fragment).	2.03624	11.1024	9.4602	0.0670456	0.737553	0.153364	10.6013	11.6272	0	0.153364	11.7357	11.5188	11.5929	11.3723	10.6013	10.6013	2816.04	2937.08	2868.11	2794.43	1493.85	1486.29
Os01t0946600-01	Os01g0946600	chr01:41597357-41598689	1139	Conserved hypothetical protein.	2.03592	2.76766	2.00374	0.287076	0.747896	0.723915	2.30193	3.32762	0.10195	0.7167	3.8344	2.82083	2.81099	2.66637	2.22984	2.37402	13.3586	5.97962	5.91968	5.2785	3.6251	4.32688
Os04t0583266-00	Os04g0583266	chr04:29466224-29467027	683	Hypothetical protein.	2.03584	3.27046	2.39968	0.178647	0.737553	0.604435	2.79761	3.82323	0.278597	0.5364	4.20252	3.44394	2.99471	2.58476	2.60061	2.99461	17.4175	9.80414	6.88004	4.94928	4.98478	7.12943
Os12t0441300-00	Os12g0441300	chr12:14714135-14716501	1128	O-methyltransferase, family 2 protein.	2.03501	2.48813	0.996288	0.500761	0.802709	1.45503	2.02785	3.05289	0.0582634	1.45386	2.02486	4.08092	1.96228	3.14344	2.06905	1.98665	3.21641	15.8329	2.79756	7.70801	3.13505	3.06219
Os04t0249600-01	Os04g0249600	chr04:9671367-9674023	1891	Similar to senescence-associated protein DIN1.	2.03445	1.76961	6.09501	0.0640582	0.737553	0.237744	1.32996	2.3546	0.0882248	0.220769	2.5107	2.19849	2.81284	2.83897	1.39234	1.26758	4.87751	3.54173	5.92602	6.07577	1.59752	1.47474
Os04t0649700-02	Os04g0649700	chr04:33109756-33113260	2554	Serine/threonine protein kinase-related domain containing protein.	2.03379	0.0610204	5.80277	0.108504	0.737553	0.249604	0.0036228	1.02779	0.00499768	0.249554	1.20425	0.851332	0.287583	0.00312275	8.891e-05	0.00715669	1.37524	0.795552	0.206695	0.000610732	5.23455e-05	0.0134242
Os11t0666000-01	Os11g0666000	chr11:26874672-26875103	431	Hypothetical gene.	2.03303	1.77885	2.38198	0.175437	0.737553	0.607745	1.3392	2.36283	0.292169	0.532909	2.73966	1.98601	1.69064	1.77683	1.1326	1.54579	5.87907	2.92613	2.15817	2.37449	1.17506	1.99463
Os12t0144401-00	Os12g0144401	chr12:2176989-2180262	652	Hypothetical protein.	2.03281	1.19547	13.9585	0.0362495	0.737553	0.103694	0.788658	1.81213	0.101326	0.0220332	1.79655	1.82771	1.27171	1.25506	0.860306	0.71701	2.6029	2.51352	1.34947	1.36575	0.799442	0.666579
Os01t0232000-00	Os01g0232000	chr01:7297780-7298619	756	Major intrinsic protein family protein.	2.03268	2.5283	1.00601	0.497871	0.802709	1.43864	2.06787	3.09126	1.43804	0.0415761	3.06186	3.12065	3.33171	3.94961	3.08472	1.05102	7.52529	7.60432	8.98289	14.2257	7.44657	1.12543
Os08t0388900-00	Os08g0388900	chr08:18371707-18379608	1359	Similar to para-hydroxybenzoate--polyprenyltransferase.	2.03214	0.859545	4.73467	0.115864	0.737553	0.305563	0.488724	1.51173	0.0662872	0.298287	1.72265	1.30081	0.203322	0.273553	0.535597	0.441852	2.42196	1.4351	0.140523	0.204158	0.435618	0.373538
Os10t0476700-03	Os10g0476700	chr10:17766974-17771917	1015	Esterase, SGNH hydrolase-type, subgroup domain containing protein.	2.03156	1.63517	1.19577	0.443151	0.794942	1.20939	1.20195	2.22453	1.20892	0.0340146	2.24858	2.20048	2.24411	0.854841	2.05678	0.347113	3.8988	3.55026	3.63709	0.792741	3.09852	0.285846
Os12t0133750-00	Os12g0133750	chr12:1654901-1655183	282	Hypothetical protein.	2.02988	1.97353	12.2194	0.010071	0.737553	0.118211	1.52784	2.54923	0.0672936	0.0971873	2.48051	2.61796	2.00365	2.38306	1.48026	1.57543	4.74767	5.03587	2.92012	4.17272	1.7582	2.06048
Os11t0474800-01	Os11g0474800	chr11:16435034-16440299	1569	Similar to Isoform 2 of Stemar-13-ene synthase.	2.02962	2.84248	11.0517	0.0490401	0.737553	0.130677	2.37738	3.39859	0.0244067	0.128378	3.48936	3.30781	3.13452	3.11673	2.36012	2.39463	10.4053	8.83395	7.69115	7.54087	4.04907	4.40433
Os09t0459850-00	Os09g0459850	chr09:17377179-17388304	2000	Hypothetical protein.	2.02721	2.25049	1.14965	0.45532	0.799034	1.2541	1.79775	2.81725	1.25318	0.0479528	2.78334	2.85115	2.73773	2.73451	2.68389	0.911618	6.06581	6.13398	5.57942	5.57579	5.33565	0.921216
Os10t0456800-01	Os10g0456800	chr10:16704969-16708495	1282	Similar to PGPD14 protein.	2.02651	5.84557	1.60938	0.351021	0.765733	0.895429	5.35823	6.37723	0.0808892	0.891768	7.00781	5.74666	4.80587	5.33604	5.30103	5.41543	122.098	52.2012	27.2293	38.6985	38.8671	42.4811
Os01t0102850-00	Os01g0102850	chr01:164576-168921	752	Similar to nitrilase 2.	2.02614	4.15108	6.63717	0.0846749	0.737553	0.217067	3.67285	4.69158	0.0397169	0.213403	4.54069	4.84248	4.05566	4.21669	3.64476	3.70093	22.2435	27.4694	15.649	17.3592	11.5542	12.2357
Os02t0626100-02	Os02g0626100	chr02:24973449-24974875	1426	Similar to Phenylalanine ammonia-lyase.	2.02614	6.95454	3.20189	0.0908115	0.737553	0.449956	6.4638	7.48254	0.280332	0.351958	7.73141	7.23367	6.99441	7.15137	6.66203	6.26558	202.537	146.105	126.331	140.797	103.766	78.7667
Os02t0580366-00	Os02g0580366	chr02:22335323-22336980	750	Non-protein coding transcript.	2.02477	6.56721	1.05295	0.483496	0.802709	1.36694	6.07801	7.09577	1.36672	0.0243163	7.07858	7.11297	7.25069	7.16917	7.04443	5.11159	128.459	135.489	146.653	141.904	134.81	33.9608
Os01t0825800-02	Os01g0825800	chr01:35320839-35322892	1467	Similar to Amino acid-polyamine transporter.	2.02334	2.06084	1.82639	0.318762	0.756587	0.787284	1.61425	2.63099	0.0156509	0.787128	3.18757	2.07441	1.30704	1.74571	1.62532	1.60318	8.26081	3.16377	1.41251	2.30052	2.0504	2.11817
Os06t0559400-01	Os06g0559400	chr06:21372399-21374070	1175	Conserved hypothetical protein.	2.02275	3.21384	2.23254	0.23741	0.73942	0.643793	2.74561	3.76193	0.183274	0.617155	4.19832	3.32553	2.25977	2.879	2.61601	2.8752	17.3677	8.95102	3.69151	6.25673	5.05	6.49112
Os11t0600600-01	Os11g0600600	chr11:23063475-23064575	1100	Hypothetical conserved gene.	2.02241	2.23878	8.53552	0.0723531	0.737553	0.168349	1.78766	2.80373	0.167796	0.0136331	2.81337	2.79409	2.71132	2.97052	1.66901	1.90631	6.20386	5.84477	5.45052	6.73264	2.1437	2.82973
Os03t0625300-00	Os03g0625300	chr03:23781011-23782726	1578	Similar to nucleotide binding protein.	2.02236	0.921609	2.57846	0.169534	0.737553	0.557271	0.544332	1.56038	0.502042	0.241877	1.38934	1.73141	1.56503	1.83465	0.89933	0.189335	1.69397	2.28887	1.89558	2.519	0.851028	0.151335
Os08t0211750-01	Os08g0211750	chr08:6553983-6585906	632	Conserved hypothetical protein.	2.02232	0.280564	2.86616	0.213328	0.737553	0.501318	0.0723268	1.08834	0.0154335	0.50108	0.73402	1.44265	2.21117	2.18913	0.0832399	0.0614136	0.699537	1.69115	3.52371	3.5148	0.0596168	0.0515314
Os10t0569600-00	Os10g0569600	chr10:22582332-22582812	246	Similar to RIR1b protein precursor.	2.02151	3.7365	12.5009	0.0432412	0.737553	0.114875	3.26312	4.27855	0.0211024	0.11292	4.1987	4.3584	3.72502	3.12396	3.2482	3.27804	17.3708	19.4176	12.1651	7.58186	8.48709	8.89262
Os07t0232800-00	Os07g0232800	chr07:7394485-7397577	1244	Similar to Zinc transporter protein ZIP1.	2.02124	2.8288	15.0471	0.00450229	0.737553	0.0954187	2.36637	3.38161	0.0647428	0.0700935	3.33204	3.43117	3.36624	2.68817	2.41215	2.32059	9.24183	9.71327	9.21486	5.37148	4.24179	4.13678
Os12t0459300-03	Os12g0459300	chr12:16092446-16101732	2021	Nucleic acid-binding, OB-fold domain containing protein.	2.02058	1.82571	3.28697	0.129303	0.737553	0.436602	1.38752	2.40229	0.39792	0.17967	2.52934	2.27525	2.31474	1.82223	1.10615	1.66889	4.96274	3.78881	3.87942	2.48551	1.13375	2.2597
Os05t0143550-01	Os05g0143550	chr05:2516122-2520599	4477	Similar to Blast and wounding induced mitogen-activated protein kinase.	2.01925	2.74267	0.768461	0.581834	0.83252	1.86575	2.28221	3.29603	1.86105	0.132348	3.20245	3.38962	3.88627	3.178	3.59817	0.966254	8.36219	9.39522	13.7388	7.9047	11.1503	0.995886
Os11t0118350-00	Os11g0118350	chr11:823618-825272	1654	Hypothetical gene.	2.01919	4.09323	6.32471	0.0307001	0.737553	0.226682	3.61761	4.63138	0.131596	0.184573	4.7619	4.50087	3.51849	4.33668	3.52456	3.71066	25.9734	21.513	10.3742	18.972	10.5122	12.3226
Os03t0638200-02	Os03g0638200	chr03:24449563-24453890	2108	Similar to Transporter-like protein.	2.01773	3.15782	2.16485	0.264723	0.743182	0.661582	2.69179	3.70453	0.110076	0.65236	4.16581	3.24324	2.58497	2.77409	2.76963	2.61395	16.9704	8.38182	4.91408	5.76373	5.75269	5.25952
Os06t0579100-01	Os06g0579100	chr06:22556191-22558566	2034	Conserved hypothetical protein.	2.01763	3.73677	6.50261	0.0938542	0.737553	0.220237	3.26459	4.27725	0.0221197	0.219124	4.43219	4.1223	5.05588	4.15228	3.24894	3.28023	20.5385	16.3169	32.5344	16.5835	8.49155	8.90099
Os11t0701000-01	Os11g0701000	chr11:28727507-28728821	1314	Class III chitinase homologue (OsChib3H-c).	2.01599	0.718394	0.914151	0.528326	0.810471	1.5648	0.372815	1.38431	0.0454772	1.56414	2.49032	0.278293	0.108091	0.116931	0.340658	0.404972	4.78823	0.209805	0.0730554	0.0795901	0.262188	0.341687
Os04t0419100-01	Os04g0419100	chr04:20716593-20717566	973	Conserved hypothetical protein.	2.01584	1.20635	1.60122	0.335819	0.76216	0.893259	0.80236	1.81374	0.211367	0.867892	2.42743	1.20005	0.791629	0.757522	0.951819	0.652901	4.53997	1.26571	0.697075	0.682178	0.919486	0.598268
Os03t0821250-00	Os03g0821250	chr03:34464251-34465038	787	Conserved hypothetical protein.	2.01516	4.09463	49.881	0.000416968	0.737553	0.0286605	3.62027	4.63116	0.0194812	0.0210216	4.64602	4.61629	4.51883	4.65478	3.60649	3.63404	23.8553	23.4781	22.0579	23.6416	11.2239	11.6239
Os10t0528300-01	Os10g0528300	chr10:20556395-20557613	990	Tau class GST protein 4.	2.01456	4.03115	2.01243	0.293519	0.749191	0.710092	3.55746	4.56792	0.00973424	0.710025	5.06999	4.06586	3.25007	3.12731	3.55058	3.56434	32.4193	15.6533	8.42768	7.60674	10.7362	11.0219
Os06t0218600-01	Os06g0218600	chr06:6086858-6088128	886	Cupredoxin domain containing protein.	2.01451	6.65414	0.944254	0.51797	0.806966	1.51333	6.16807	7.17851	1.51249	0.0502255	7.14299	7.21402	6.81538	7.05538	7.23757	5.09858	135.8	143.991	111.653	131.61	153.793	33.667
Os06t0316800-01	Os06g0316800	chr06:12252281-12253365	780	Similar to Glycine-rich protein (Fragment).	2.01044	5.88085	1.87839	0.29782	0.751568	0.758538	5.39863	6.40614	0.144683	0.744612	6.93266	5.87962	5.08516	5.4807	5.29632	5.50093	115.487	57.3544	33.29	42.979	38.6721	45.1337
Os04t0481200-01	Os04g0481200	chr04:24064725-24067935	2225	Similar to H0510A06.2 protein.	2.00855	2.53155	0.778808	0.577432	0.830538	1.82704	2.07798	3.08413	1.82127	0.145079	2.98155	3.18672	3.27094	3.25634	3.36581	0.790143	7.07157	8.02153	8.56708	8.39463	9.30007	0.759733
Os05t0185525-00	Os05g0185525	chr05:5238126-5239023	897	Non-protein coding transcript.	2.00703	2.9522	6.1154	0.0471532	0.737553	0.232426	2.49213	3.4972	0.109296	0.205125	3.64224	3.35215	2.66116	2.56306	2.41485	2.56942	11.6253	9.13337	5.24416	4.86046	4.25482	5.06874
Os06t0662550-01	Os06g0662550	chr06:27319481-27322589	3108	Conserved hypothetical protein.	2.00372	0.731576	3.08366	0.167612	0.737553	0.459844	0.385534	1.38821	0.133829	0.439939	1.6993	1.07713	0.502385	0.363371	0.480165	0.290902	2.36192	1.0847	0.395625	0.277836	0.378952	0.235375
Os09t0572700-02	Os09g0572700	chr09:22907856-22908793	850	Cupredoxin domain containing protein.	2.00275	4.00941	5.09255	0.122406	0.737553	0.278253	3.5396	4.54158	0.0149118	0.277853	4.73805	4.34511	3.69422	3.52906	3.52906	3.55015	25.5255	19.2265	11.8848	10.3991	10.5451	10.9144
Os02t0252400-01	Os02g0252400	chr02:8590317-8593735	1537	Dof zinc finger transcriptional activator, Dof zinc finger transcription factor, Grain filling, GA response in aleurone cell	2.00246	0.131613	5.55053	0.112365	0.737553	0.255241	0.0170027	1.01878	0.0144108	0.254834	1.19897	0.838583	1.17664	0.702634	0.0271927	0.00681273	1.36726	0.779477	1.20025	0.621015	0.0199249	0.0129905
Os04t0679400-02	Os04g0679400	chr04:34694366-34695965	1499	Similar to H0801D08.15 protein.	2.00135	3.09402	2.44714	0.242143	0.739909	0.578468	2.63375	3.63473	0.0636729	0.574953	4.04128	3.22818	3.02953	2.9012	2.67878	2.58873	15.6014	8.28987	7.04898	6.38562	5.3138	5.14593
Os02t0614600-02	Os02g0614600	chr02:24279190-24280992	1479	Hypothetical conserved gene.	-2.00002	3.66959	-1.06535	0.444638	0.795506	1.32749	4.20351	3.20349	1.2338	0.489861	2.85711	3.54988	3.18009	2.90675	3.33108	5.07594	6.42313	10.5794	7.97201	6.40911	9.03769	33.1363
Os10t0497750-00	Os10g0497750	chr10:18976328-18978820	1205	Hypothetical protein.	-2.0009	2.35511	-9.59898	0.066073	0.737553	0.147425	2.90799	1.90734	0.000900211	0.147422	1.8031	2.01158	5.0617	2.98513	2.90735	2.90863	2.61833	2.9911	32.675	6.80774	6.45924	6.66309
Os03t0758100-01	Os03g0758100	chr03:31332032-31337809	3049	Similar to Phosphorylase (Fragment).	-2.00111	6.27048	-2.89142	0.204555	0.737553	0.489496	6.79082	5.79002	0.0668566	0.484909	5.44714	6.1329	6.51057	6.64953	6.83809	6.74354	41.8038	68.9377	90.3862	97.9463	116.937	110.507
Os09t0552500-01	Os09g0552500	chr09:21891810-21893285	1380	RmlC-like jelly roll fold domain containing protein.	-2.0029	1.95777	-1.40221	0.392975	0.779123	1.01067	2.52192	1.51983	0.0656461	1.00854	0.806684	2.23297	2.4958	2.67473	2.4755	2.56834	0.793222	3.65728	4.55596	5.31574	4.47157	5.06508
Os12t0435200-01	Os12g0435200	chr12:14232904-14234854	1950	Similar to Zeaxanthin cleavage oxygenase.	-2.00347	1.08034	-2.71567	0.223579	0.737553	0.522062	1.69221	0.689711	0.0265048	0.521388	0.321034	1.05839	1.24617	1.40747	1.67347	1.71095	0.262171	1.06114	1.30959	1.61614	2.15474	2.34295
Os06t0267900-01	Os06g0267900	chr06:8913930-8917864	3826	NB-ARC domain containing protein.	-2.0058	1.65733	-6.13973	0.0905503	0.737553	0.2313	2.2338	1.22962	0.0449723	0.226886	1.06919	1.39006	2.50609	2.706	2.2656	2.202	1.15972	1.59724	4.59104	5.43859	3.73413	3.72385
Os11t0668300-00	Os11g0668300	chr11:26967536-26977525	1824	Hypothetical conserved gene.	-2.00583	1.49372	-4.96294	0.102397	0.737553	0.286152	2.07795	1.07375	0.275775	0.0763599	1.01975	1.12774	3.44683	2.64616	2.27295	1.88295	1.08437	1.15845	9.81192	5.20109	3.75092	2.76866
Os05t0512301-00	Os05g0512301	chr05:25387144-25387923	779	Similar to CLE family OsCLE508 protein.	-2.00667	1.39915	-8.13652	0.0177616	0.737553	0.174646	1.98902	0.984213	0.10644	0.138461	1.08212	0.886306	2.57065	1.15286	1.91375	2.06428	1.17915	0.837076	4.84945	1.20281	2.70254	3.27723
Os03t0170100-00	Os03g0170100	chr03:3757542-3758135	593	Conserved hypothetical protein.	-2.00743	3.55404	-6.09475	0.079927	0.737553	0.233279	4.09208	3.08673	0.224234	0.064328	3.04125	3.13222	5.14226	3.29105	3.93353	4.25064	7.41641	7.65506	34.5565	8.63189	14.3472	18.2915
Os01t0732801-01	Os01g0732801	chr01:30573183-30574499	1316	Conserved hypothetical protein.	-2.00775	2.34145	-4.32293	0.0500603	0.737553	0.328967	2.89761	1.89204	0.241149	0.223755	1.73382	2.05025	3.91178	1.87339	2.7271	3.06813	2.44899	3.095	14.0262	2.62186	5.54385	7.56597
Os12t0230133-01	Os12g0230133	chr12:7103231-7106397	1576	Conserved hypothetical protein.	-2.01157	1.186	-12.133	0.0204062	0.737553	0.117529	1.79287	0.784551	0.106095	0.0505673	0.748795	0.820308	0.769201	0.875981	1.86789	1.71785	0.71703	0.757735	0.672315	0.819307	2.59547	2.36166
Os06t0697000-02	Os06g0697000	chr06:29156456-29157874	1253	Similar to Xyloglucan endo-transglucosylase/hydrolase 1.	-2.01425	6.8379	-2.14751	0.208122	0.737553	0.665283	7.36166	6.35141	0.299207	0.594203	6.77158	5.93125	6.4383	5.81882	7.15009	7.57323	102.852	59.4808	85.4531	54.641	145.755	199.748
Os04t0617900-01	Os04g0617900	chr04:31393339-31395182	970	Similar to germin-like protein subfamily 1 member 11.	-2.01469	0.879671	-5.95172	0.027132	0.737553	0.240123	1.51974	0.509181	0.171999	0.167556	0.390701	0.627661	1.5436	2.00411	1.64136	1.39812	0.339472	0.534951	1.85428	2.96729	2.08522	1.7126
Os02t0162600-01	Os02g0162600	chr02:3362046-3362944	898	Conserved hypothetical protein.	-2.01499	2.46739	-2.62339	0.223511	0.737553	0.544884	3.02401	2.01323	0.0788927	0.539142	1.632	2.39447	3.57842	2.33844	2.96822	3.07979	2.20642	4.19257	10.8587	4.01687	6.76817	7.62929
Os01t0856500-04	Os01g0856500	chr01:37000256-37004643	1494	Similar to auxin transporter-like protein 1.	-2.01623	2.68166	-1.00503	0.48704	0.802709	1.42354	3.23478	2.22312	1.39217	0.297194	2.43327	2.01297	2.31745	2.06249	2.25037	4.2192	4.56071	2.99325	3.89084	3.14178	3.6889	17.8629
Os04t0631200-01	Os04g0631200	chr04:32145680-32147446	1279	Similar to cDNA clone:J033024P08, full insert sequence.	-2.01677	3.33588	-4.28538	0.118748	0.737553	0.333984	3.88006	2.86802	0.32093	0.0924637	2.9334	2.80264	3.61092	3.47486	3.65313	4.107	6.81225	5.87476	11.1232	9.94906	11.6092	16.4777
Os07t0553600-02	Os07g0553600	chr07:22037469-22040184	2433	Hypothetical protein.	-2.01693	0.688637	-1.03872	0.486692	0.802709	1.37806	1.36068	0.348518	1.37497	0.0921555	0.413682	0.283354	0.262994	0.419611	0.388426	2.33293	0.362603	0.214399	0.185213	0.329189	0.298894	4.18433
Os05t0498400-02	Os05g0498400	chr05:24537944-24539858	1408	Similar to Protein translation factor SUI1.	-2.01773	1.60042	-25.0554	0.0140568	0.737553	0.0571621	2.18498	1.17225	0.0544841	0.0172912	1.16003	1.18448	2.98968	1.56082	2.22351	2.14646	1.3011	1.24023	6.85028	1.89971	3.6059	3.5398
Os03t0240800-01	Os03g0240800	chr03:7449796-7453031	927	Similar to AGL157Cp.	-2.01889	2.5813	-1.04611	0.467848	0.801308	1.37021	3.13736	2.12379	0.354423	1.32358	1.18789	3.0597	1.37637	2.99056	2.88674	3.38797	1.34825	7.25553	1.52802	6.83678	6.34188	9.67215
Os04t0448200-02	Os04g0448200	chr04:22344352-22346461	1344	Similar to OSIGBa0152K17.9 protein.	-2.01974	1.41081	-0.814211	0.563844	0.825257	1.76153	2.00626	0.992089	1.75702	0.126019	0.902981	1.0812	1.00383	0.75732	0.763863	3.24866	0.921778	1.08954	0.952629	0.682066	0.6819	8.69734
Os01t0685800-02	Os01g0685800	chr01:28277993-28281871	1687	Similar to ATP synthase subunit beta, mitochondrial.	-2.02083	5.5476	-1.41136	0.391765	0.779123	1.017	6.07824	5.06329	1.01599	0.0452771	5.03127	5.09531	4.97305	5.16681	5.35983	6.79665	31.5615	33.0336	30.5817	34.3	40.5105	114.874
Os03t0191100-03	Os03g0191100	chr03:4737764-4741208	1918	Mitochondrial carrier protein domain containing protein.	-2.02415	0.0360723	-0.998746	0.500399	0.802709	1.44051	1.01859	0.00127746	1.44051	0.000156985	0.00116645	0.00138846	0.00218932	0.0141556	2.03719	4.8e-07	0.000567522	0.000453368	0.000456206	0.00483565	3.04708	1.00378e-06
Os06t0317400-01	Os06g0317400	chr06:12287596-12288808	709	Glycine rich family protein.	-2.02425	4.88276	-2.21465	0.242591	0.740368	0.649677	5.41788	4.40049	0.174438	0.625821	3.95797	4.84302	4.52524	4.3403	5.29454	5.54123	14.6329	27.4742	22.1328	18.9993	38.5894	46.3565
Os10t0528900-01	Os10g0528900	chr10:20574828-20576053	1134	Similar to Tau class GST protein 3.	-2.02435	3.33271	-1.38819	0.397357	0.780433	1.03653	3.88005	2.86259	0.013996	1.03644	2.12972	3.59546	3.54376	3.1102	3.88994	3.87015	3.52864	10.9692	10.5695	7.50207	13.8918	13.8689
Os01t0929200-01	Os01g0929200	chr01:40786740-40790609	1744	Serine/threonine protein kinase domain containing protein.	-2.02445	3.95102	-7.29062	0.0481826	0.737553	0.197378	4.49241	3.47488	0.076734	0.181851	3.60346	3.34629	3.09123	3.73863	4.54667	4.43815	11.296	9.09832	7.43812	12.1171	22.4965	20.9517
Os01t0574500-02	Os01g0574500	chr01:22086828-22088142	1314	Similar to Cell division protease ftsH homolog 5, mitochondrial.	-2.02526	3.1344	-0.869059	0.544363	0.816663	1.65676	3.68453	2.66642	1.65618	0.0438649	2.6354	2.69743	2.34851	2.60412	2.51343	4.85562	5.41656	5.40843	3.99399	5.03525	4.61502	28.4772
Os11t0670800-00	Os11g0670800	chr11:27107883-27109125	1242	Similar to EAP30 family protein.	-2.0253	0.703678	-10.7791	0.0300791	0.737553	0.133579	1.37758	0.359444	0.123768	0.0502481	0.394974	0.323913	0.382688	0.571618	1.29006	1.4651	0.344635	0.248888	0.28607	0.481508	1.42507	1.84017
Os01t0339500-01	Os01g0339500	chr01:13342968-13345864	1976	Similar to No apical meristem protein.	-2.02615	1.33644	-6.73386	0.0747084	0.737553	0.213951	1.93959	0.920853	0.207035	0.0539588	0.882698	0.959007	0.843677	0.942034	1.7932	2.08599	0.897534	0.927958	0.752852	0.905371	2.4248	3.35072
Os03t0659200-03	Os03g0659200	chr03:25800527-25801213	686	Similar to ferredoxin.	-2.02792	1.00539	-1.41174	0.314736	0.754916	1.02179	1.63735	0.617343	0.542945	0.865604	1.22942	0.00526854	0.00038613	2.23843	2.02127	1.25343	1.41948	0.00139396	0.000166613	3.67689	3.00321	1.44974
Os11t0539200-01	Os11g0539200	chr11:19675011-19677815	975	Similar to Xyloglucan endotransglycosylase XET2 (Fragment).	-2.03203	4.46668	-8.74807	0.0363827	0.737553	0.165366	5.00733	3.98441	0.151575	0.0661132	4.03115	3.93766	4.19909	5.10234	4.90015	5.11451	15.4872	14.2534	17.4177	32.6625	29.112	34.0383
Os02t0727300-04	Os02g0727300	chr02:30270906-30271853	947	Similar to ubiquitin-protein ligase.	-2.03211	0	-1	0.5	0.802709	1.44671	1.02298	0	1.44671	0	0	0	0	0	0	2.04595	8.7828e-79	1.46734e-49	7.53249e-56	6.94573e-56	7.12702e-83	3.21738
Os02t0560200-01	Os02g0560200	chr02:21259108-21260369	1261	E3 ubiquitin ligase EL5 (EC 6.3.2.-).	-2.03316	0.771558	-6.09103	0.0268619	0.737553	0.237687	1.43777	0.414046	0.178146	0.157351	0.302782	0.52531	2.61612	0.207297	1.3118	1.56374	0.247172	0.430359	5.04067	0.149341	1.46091	2.03389
Os08t0504200-00	Os08g0504200	chr08:24917367-24918193	826	Similar to H0315A08.1 protein.	-2.03386	0.425808	-4.57736	0.127135	0.737553	0.316442	1.17812	0.1539	0.312159	0.0518856	0.117211	0.190588	0.144587	0.248536	1.39885	0.957391	0.0879985	0.138866	0.0982508	0.183937	1.60822	0.985071
Os06t0166500-01	Os06g0166500	chr06:3342463-3346318	997	Similar to Auxin-responsive protein IAA20 (Indoleacetic acid-induced protein 20).	-2.03454	3.05136	-5.19771	0.105378	0.737553	0.278805	3.60642	2.58172	0.0595115	0.27238	2.77432	2.38912	2.96236	2.91941	3.56434	3.64851	6.02856	4.17088	6.69775	6.4749	10.8428	11.7671
Os02t0559800-01	Os02g0559800	chr02:21250082-21251343	1261	E3 ubiquitin ligase EL5 (EC 6.3.2.-).	-2.03539	0.788219	-5.1666	0.0387567	0.737553	0.280649	1.45292	0.427614	0.218168	0.17654	0.302782	0.552447	2.61344	0.250614	1.29865	1.60719	0.247172	0.453997	5.0279	0.185516	1.43883	2.12633
Os09t0423400-02	Os09g0423400	chr09:15333039-15338556	1904	Biopterin transport-related protein BT1 family protein.	-2.03697	0.0488559	-5.6139	0.112199	0.737553	0.258569	1.02874	0.00232021	0.25856	0.00215434	0.00384356	0.00079686	0.708287	0.929104	0.845913	1.21157	0.00210865	0.000312668	0.599127	0.889486	0.778838	1.3795
Os06t0720500-02	Os06g0720500	chr06:30604202-30610503	4658	Similar to CORONA.	-2.03797	0.377369	-1.04217	0.485686	0.802709	1.3938	1.15087	0.123738	1.39082	0.0911306	0.188177	0.0592993	0.151651	0.221625	0.167413	2.13433	0.148419	0.0398696	0.103648	0.160925	0.119153	3.49828
Os03t0251800-02	Os03g0251800	chr03:8003073-8006766	1902	Similar to Possible OmpA family member precursor.	-2.03854	0.078412	-4.69419	0.133351	0.737553	0.309564	1.03348	0.00594925	0.309451	0.00837374	2.812e-05	0.0118704	1.06731	0.485168	1.2523	0.814668	1.91356e-05	0.00479097	1.03683	0.392713	1.36	0.791383
Os01t0874700-02	Os01g0874700	chr01:37948918-37951936	2386	GOLD domain containing protein.	-2.04293	3.77861	-2.34547	0.173382	0.737553	0.621431	4.32891	3.29827	0.313187	0.53674	3.6778	2.91873	3.49888	4.11812	4.10745	4.55036	11.9215	6.4789	10.1995	16.1452	16.2689	22.7994
Os01t0949500-01	Os01g0949500	chr01:41826110-41827156	1046	Similar to Calmodulin (CaM).	-2.04311	5.62622	-6.85175	0.0408904	0.737553	0.212753	6.16516	5.13439	0.098467	0.188595	5.26775	5.00103	7.24316	4.8055	6.09553	6.23478	37.0312	30.8127	145.851	26.4522	68.8718	76.7067
Os10t0560000-02	Os10g0560000	chr10:22056621-22056950	329	Similar to predicted protein.	-2.04391	1.36336	-0.98127	0.459847	0.799769	1.48637	1.97329	0.941958	0.666555	1.32853	0.00254709	1.88137	0.00010604	0.448859	1.50197	2.44462	0.0012162	2.65302	5.28732e-05	0.35702	1.80731	4.597
Os03t0215000-01	Os03g0215000	chr03:6013160-6017199	2156	Similar to integral membrane family protein.	-2.04549	1.86636	-3.05544	0.144705	0.737553	0.47787	2.45266	1.42021	0.191029	0.438027	1.11048	1.72994	1.64259	1.03806	2.58773	2.31758	1.22398	2.28626	2.04818	1.04159	4.92732	4.12186
Os02t0560600-01	Os02g0560600	chr02:21268134-21269395	1261	E3 ubiquitin ligase EL5 (EC 6.3.2.-).	-2.04788	0.773866	-5.40748	0.0367205	0.737553	0.270455	1.44778	0.413648	0.213016	0.166643	0.295813	0.531482	2.58425	0.224382	1.29715	1.5984	0.241529	0.435657	4.90868	0.163254	1.43674	2.10692
Os02t0561400-01	Os02g0561400	chr02:21286186-21287447	1261	E3 ubiquitin ligase EL5 (EC 6.3.2.-).	-2.04916	0.771841	-5.85219	0.0297695	0.737553	0.250122	1.4468	0.411764	0.190916	0.161592	0.297501	0.526026	2.58641	0.207297	1.3118	1.58179	0.242657	0.431582	4.9223	0.149341	1.46091	2.07109
Os05t0524100-01	Os05g0524100	chr05:26094862-26095836	974	Conserved hypothetical protein.	-2.05178	3.87976	-3.8501	0.0684502	0.737553	0.380865	4.43269	3.39581	0.230231	0.303401	3.61034	3.18127	5.50123	3.14246	4.26989	4.59548	11.3613	7.98395	44.8871	7.70272	18.3836	23.5578
Os06t0542100-01	Os06g0542100	chr06:20374174-20374723	549	Conserved hypothetical protein.	-2.05362	3.11523	-2.5792	0.189313	0.737553	0.569245	3.67726	2.63909	0.532601	0.200936	2.78118	2.49701	3.30351	3.64846	3.30066	4.05387	6.05624	4.56644	8.79218	11.3566	8.82569	15.8104
Os02t0702500-02	Os02g0702500	chr02:28939807-28943683	1790	Similar to B0403H10-OSIGBa0105A11.22 protein.	-2.0537	1.17474	-2.15419	0.187074	0.737553	0.68159	1.80344	0.765215	0.363895	0.576321	0.357695	1.17274	1.21702	1.38611	1.54613	2.06076	0.303464	1.22244	1.26346	1.57974	1.8993	3.2628
Os01t0934100-01	Os01g0934100	chr01:40973409-40974780	1371	C2 calcium-dependent membrane targeting domain containing protein.	-2.05453	5.03559	-29.6306	0.0207309	0.737553	0.0495804	5.58171	4.54291	0.00367942	0.0494436	4.50794	4.57787	7.0309	4.42679	5.57911	5.58431	21.6809	22.7529	127.999	20.1854	47.4588	47.8958
Os04t0168300-01	Os04g0168300	chr04:4689041-4689554	513	Conserved hypothetical protein.	-2.05466	0.784949	-3.59949	0.0693427	0.737553	0.408175	1.46071	0.421812	0.284489	0.292699	0.628782	0.214843	0.339652	0.13077	1.25955	1.66187	0.583085	0.158013	0.249954	0.0898074	1.37299	2.24456
Os01t0816550-01	Os01g0816550	chr01:34738320-34746452	777	Non-protein coding transcript.	-2.05467	0.453482	-14.9971	0.0359595	0.737553	0.097968	1.209	0.170095	0.0963917	0.0175036	0.157718	0.182472	0.200096	0.270148	1.27716	1.14084	0.122388	0.132611	0.139022	0.201136	1.40097	1.2624
Os12t0226900-01	Os12g0226900	chr12:6916184-6918431	1268	Similar to Allyl alcohol dehydrogenase.	-2.05738	2.13548	-3.40791	0.156449	0.737553	0.431915	2.71838	1.67757	0.111639	0.417238	1.38254	1.9726	1.41585	1.67943	2.63944	2.79732	1.68206	2.89113	1.59916	2.15661	5.14205	6.10143
Os05t0368100-00	Os05g0368100	chr05:17680493-17681105	612	Conserved hypothetical protein.	-2.05857	1.62188	-2.60028	0.23191	0.737659	0.56652	2.22427	1.18263	0.565235	0.038135	1.15566	1.20959	1.9915	1.79888	1.82459	2.62395	1.2946	1.28103	2.88602	2.42786	2.49448	5.29401
Os03t0574600-02	Os03g0574600	chr03:20961328-20962088	521	Conserved hypothetical protein.	-2.0589	3.29973	-2.18773	0.160865	0.737553	0.673497	3.86153	2.81966	0.458526	0.493308	2.47084	3.16848	2.96031	4.05493	3.53731	4.18576	4.70978	7.89228	6.6857	15.3507	10.6287	17.4057
Os12t0112000-01	Os12g0112000	chr12:623581-626113	1318	Similar to Peroxidase precursor (EC 1.11.1.7) (Fragment).	-2.0594	3.41073	-3.56812	0.172384	0.737553	0.413083	3.97142	2.9292	0.0261195	0.412256	2.63769	3.2207	3.89967	4.31555	3.98989	3.95295	5.4255	8.24659	13.9044	18.6249	14.9516	14.6799
Os04t0103300-02	Os04g0103300	chr04:227087-229835	1158	Protein of unknown function DUF1751, integral membrane, eukaryotic domain containing protein.	-2.06175	5.5775	-1.05111	0.473389	0.802709	1.40446	6.1238	5.07993	1.37632	0.279753	4.88212	5.27775	5.12148	5.41922	5.1506	7.097	28.1805	37.5321	34.101	40.9973	34.9602	142.098
Os10t0374600-00	Os10g0374600	chr10:11880132-11883412	3204	Hypothetical conserved gene.	-2.06338	0.472229	-0.981025	0.505435	0.803601	1.50645	1.22678	0.181776	1.50453	0.0759754	0.128054	0.235499	0.161062	0.207749	0.16292	2.29065	0.0969751	0.175048	0.109445	0.149458	0.116344	4.0324
Os01t0814400-01	Os01g0814400	chr01:34639785-34642794	2160	Conserved hypothetical protein.	-2.06433	5.10873	-11.2951	0.0102841	0.737553	0.130924	5.65825	4.61258	0.0779273	0.105207	4.68697	4.53819	5.00039	4.38258	5.60315	5.71335	24.5747	22.0653	31.1938	19.5901	48.1711	52.4049
Os03t0762500-01	Os03g0762500	chr03:31537854-31538761	832	Conserved hypothetical protein.	-2.06619	3.38622	-9.19666	0.0236148	0.737553	0.160998	3.94993	2.90295	0.140439	0.0787225	2.95862	2.84729	4.32534	2.68147	3.85062	4.04923	6.95043	6.11359	19.088	5.34298	13.4944	15.7393
Os02t0244700-02	Os02g0244700	chr02:8177819-8184167	3309	Similar to Phosphoenolpyruvate carboxylase 1 (EC 4.1.1.31) (PEPCase 1) (CP21).	-2.06899	0.264502	-6.64527	0.0928235	0.737553	0.223228	1.11185	0.062923	0.222447	0.0186583	0.0497296	0.0761165	0.346727	0.012693	0.954559	1.26915	0.0366453	0.0520253	0.255986	0.00415368	0.923533	1.47727
Os01t0276700-04	Os01g0276700	chr01:9694471-9695737	1193	Similar to Pyruvate kinase.	-2.06945	1.69946	-1.05472	0.476014	0.802709	1.40687	2.30321	1.25397	1.38866	0.225637	1.41352	1.09442	2.51255	3.4333	3.28514	1.32128	1.74244	1.11064	4.62363	9.61575	8.71352	1.57411
Os03t0788300-02	Os03g0788300	chr03:32749180-32750970	1790	Hypothetical conserved gene.	-2.07163	1.68404	-0.837234	0.535671	0.81387	1.77491	2.28947	1.2387	1.6878	0.549195	1.62704	0.850363	0.897181	0.950143	1.09602	3.48293	2.19581	0.79363	0.81514	0.917757	1.11884	10.365
Os04t0119000-02	Os04g0119000	chr04:1126010-1126711	552	Similar to H0716A07.5 protein.	-2.07259	5.61875	-1.93325	0.303183	0.753729	0.769149	6.16901	5.11757	0.0332396	0.76843	4.57421	5.66094	6.12579	5.93943	6.14551	6.19251	22.735	49.294	69.2923	59.2016	71.1437	74.3962
Os03t0259100-01	Os03g0259100	chr03:8396568-8397410	733	Similar to Basic blue protein (Cusacyanin) (Plantacyanin) (CBP).	-2.07296	5.27379	-1.81277	0.31268	0.754855	0.820467	5.82579	4.7741	0.121999	0.811347	4.20039	5.3478	4.43304	5.6214	5.73952	5.91205	17.3908	39.549	20.6678	47.5363	53.4071	60.7394
Os03t0107700-01	Os03g0107700	chr03:470349-471075	726	Similar to EL2 protein.	-2.07656	4.68734	-2.90479	0.206561	0.737553	0.513242	5.24398	4.18979	0.0545353	0.510337	4.55065	3.82892	6.30272	3.6026	5.28255	5.20542	22.4283	13.0937	78.5147	10.9915	38.2821	36.5272
Os09t0509300-01	Os09g0509300	chr09:19760480-19766335	2260	Similar to HRGP.	-2.07745	3.23903	-1.00511	0.497684	0.802709	1.48414	3.80909	2.75428	1.4822	0.07577	2.70071	2.80786	2.5819	2.78315	2.76102	4.85717	5.70781	5.91502	4.89449	5.80645	5.70997	28.4958
Os01t0714600-01	Os01g0714600	chr01:29708353-29709366	1013	Similar to cDNA clone:J023088C01, full insert sequence.	-2.07787	4.16328	-52.3764	0.00102777	0.737553	0.0284888	4.72412	3.66902	0.0240668	0.0152447	3.6798	3.65824	5.69726	3.88852	4.7071	4.74114	11.9433	11.4801	51.5215	13.5679	25.2585	26.1031
Os04t0107600-01	Os04g0107600	chr04:463737-467257	2119	Arginine decarboxylase (EC 4.1.1.19).	-2.07944	0.276732	-1.30989	0.414242	0.784759	1.14031	1.12431	0.0681135	1.13879	0.0588553	0.0264965	0.10973	0.649217	0.399861	0.319058	1.92955	0.0190606	0.076441	0.536597	0.309961	0.243507	2.89663
Os07t0115500-01	Os07g0115500	chr07:848965-849761	681	Hypothetical protein.	-2.08077	3.75335	-1.64474	0.293427	0.749191	0.908954	4.31894	3.26182	0.369052	0.830661	2.67446	3.84919	3.83626	4.18891	4.05798	4.5799	5.58602	13.3171	13.2074	17.0021	15.6595	23.2882
Os02t0662700-02	Os02g0662700	chr02:26841980-26844331	2301	Similar to Scl1 protein (Fragment).	-2.08361	0.439719	-0.86974	0.54428	0.816663	1.7221	1.21785	0.158765	1.72209	0.00297983	0.156658	0.160872	0.174484	0.202672	0.00014829	2.43556	0.121619	0.115525	0.118988	0.145434	8.30869e-05	4.57263
Os08t0109100-02	Os08g0109100	chr08:455809-458150	1555	Similar to predicted protein.	-2.08625	2.02114	-0.992608	0.495184	0.802709	1.51153	2.62005	1.55913	1.49052	0.251157	1.38154	1.73673	1.68128	1.6076	1.56609	3.674	1.68046	2.30348	2.13677	2.00026	1.93792	11.9957
Os05t0541750-01	Os05g0541750	chr05:26897933-26898364	431	Hypothetical gene.	-2.09015	6.2541	-3.32554	0.106202	0.737553	0.452307	6.80848	5.74487	0.227872	0.390713	6.02115	5.4686	5.81713	6.69447	6.64735	6.96961	61.9711	42.9514	56.0018	101.153	102.764	128.895
Os07t0131725-00	Os07g0131725	chr07:1669512-1671074	1469	Hypothetical protein.	-2.09104	3.03018	-8.04187	0.0418854	0.737553	0.18715	3.60866	2.54444	0.172187	0.0733261	2.49259	2.59629	2.17693	2.80737	3.4869	3.73041	4.80064	4.95394	3.41622	5.91838	10.2214	12.514
Os11t0435900-01	Os11g0435900	chr11:14161908-14162140	232	Non-protein coding transcript.	-2.09184	2.21989	-4.38242	0.142019	0.737553	0.343604	2.81522	1.75045	0.0158633	0.343238	1.50774	1.99315	2.26446	1.95711	2.82644	2.804	1.93502	2.94583	3.70706	2.85136	6.02915	6.13599
Os12t0454701-00	Os12g0454701	chr12:15759919-15760383	464	Hypothetical gene.	-2.09478	4.71085	-2.05668	0.287853	0.747896	0.733553	5.27435	4.20755	0.733311	0.0188654	4.19421	4.22089	4.00469	4.49236	4.75582	5.79288	17.3206	17.5756	15.0569	21.1288	26.1925	55.4418
Os05t0591900-06	Os05g0591900	chr05:29486872-29488491	1020	Similar to Hypersensitive-induced response protein.	-2.09493	3.43059	-1.56696	0.340563	0.763135	0.962905	4.00528	2.93837	0.237708	0.933103	3.59817	2.27857	4.53943	4.00177	4.17336	3.83719	11.2557	3.80213	22.3487	14.767	17.0889	13.5867
Os11t0241700-01	Os11g0241700	chr11:7567980-7568787	807	Protein of unknown function DUF538 family protein.	-2.09578	2.90888	-17.8857	0.0316535	0.737553	0.0844059	3.49119	2.4237	0.0123053	0.0835041	2.36465	2.48275	3.26376	3.60621	3.49989	3.48249	4.31256	4.50427	8.51424	11.0144	10.3292	10.3618
Os06t0583400-01	Os06g0583400	chr06:22794358-22800196	2117	Class-I type histone deacetylase, Seedling root growth	-2.09758	3.75113	-0.912441	0.528113	0.810421	1.65645	4.32336	3.25463	1.653	0.106712	3.33009	3.17918	3.09974	3.07313	3.15451	5.49221	9.22392	7.96965	7.4762	7.27519	7.88491	44.7536
Os11t0689100-01	Os11g0689100	chr11:27984696-27989128	3777	NB-ARC domain containing protein.	-2.09788	0.239163	-14.6303	0.00464929	0.737553	0.103327	1.12	0.0510704	0.0738926	0.0722241	2.5e-07	0.102141	4.1e-07	5.9e-07	1.17225	1.06775	1.40039e-07	0.0707581	1.69609e-07	2.53386e-07	1.23779	1.15106
Os06t0720500-01	Os06g0720500	chr06:30604215-30610503	3946	Similar to Class III homeodomain-leucine zipper protein.	-2.09832	1.99736	-0.96742	0.508966	0.804678	1.56305	2.60229	1.53305	1.55825	0.12242	1.61962	1.44649	1.50071	1.49913	1.50044	3.70414	2.17935	1.69874	1.76696	1.78202	1.80526	12.2673
Os11t0569300-00	Os11g0569300	chr11:21243402-21246824	3216	Serine/threonine protein kinase domain containing protein.	-2.09855	0.508923	-9.94861	0.0616691	0.737553	0.152016	1.27287	0.203479	0.151413	0.0135239	0.193916	0.213042	0.366207	0.231272	1.37994	1.16581	0.152938	0.156921	0.272529	0.168717	1.57781	1.30391
Os10t0361900-00	Os10g0361900	chr10:11185581-11186269	688	Lipoxygenase, LH2 domain containing protein.	-2.10492	0.652767	-4.07059	0.0708653	0.737553	0.373051	1.38208	0.308308	0.312458	0.203806	0.164195	0.45242	1.40436	1.13835	1.16113	1.60302	0.127755	0.363403	1.58039	1.18092	1.22072	2.11803
Os03t0809000-01	Os03g0809000	chr03:33834637-33835499	862	Plant disease resistance response protein family protein.	-2.10572	2.0973	-25.9003	0.0195622	0.737553	0.0586599	2.70215	1.62784	0.0575885	0.0111601	1.63573	1.61995	1.8435	2.10304	2.74288	2.66143	2.21527	2.05174	2.51382	3.25912	5.62023	5.45518
Os07t0185900-01	Os07g0185900	chr07:4567729-4568349	620	Conserved hypothetical protein.	-2.10602	8.57543	-3.14559	0.195867	0.737553	0.483088	9.1295	8.05499	0.00705717	0.483036	7.71343	8.39654	8.6553	8.51883	9.12451	9.13449	200.85	337.105	387.782	371.699	562.925	571.227
Os01t0680600-02	Os01g0680600	chr01:28012726-28013713	987	Conserved hypothetical protein.	-2.10775	1.54256	-0.97665	0.503111	0.802785	1.55765	2.17149	1.09578	0.203742	1.54427	0.00382211	2.18775	1.6705	2.40258	2.31556	2.02742	0.00209468	3.50777	2.11039	4.2373	3.88119	3.16694
Os12t0223300-02	Os12g0223300	chr12:6677691-6679750	1907	Similar to Cytochrome b5.	-2.10798	0.835832	-7.25896	0.0600438	0.737553	0.209603	1.5319	0.456043	0.199077	0.0655878	0.409666	0.502421	0.376491	0.344638	1.67267	1.39114	0.357744	0.410644	0.280131	0.261377	2.15234	1.70206
Os02t0224800-02	Os02g0224800	chr02:7010000-7010488	488	Similar to predicted protein.	-2.1082	1.99268	-0.752819	0.584473	0.833607	2.02134	2.60203	1.52602	1.99759	0.308953	1.74449	1.30756	1.68172	1.483	1.18952	4.01454	2.47403	1.44509	2.13752	1.7523	1.26488	15.3178
Os06t0318800-01	Os06g0318800	chr06:12359509-12360112	603	Non-protein coding transcript.	-2.10871	6.83049	-8.16467	0.0157417	0.737553	0.186438	7.38984	6.31348	0.121099	0.141754	6.41372	6.21325	8.47252	6.28714	7.30421	7.47547	81.6754	72.9442	351.24	76.2169	161.814	184.554
Os01t0833400-02	Os01g0833400	chr01:35686539-35687796	1070	Conserved hypothetical protein.	-2.10927	1.67462	-2.98481	0.125742	0.737553	0.510165	2.2974	1.22066	0.253459	0.44275	0.907585	1.53373	3.10257	1.5505	2.47662	2.11818	0.929837	1.86232	7.49744	1.87811	4.47544	3.44365
Os04t0400700-00	Os04g0400700	chr04:19820746-19822949	714	Similar to OSIGBa0113L04.5 protein.	-2.11161	2.32894	-2.41687	0.245098	0.74101	0.630986	2.92971	1.85136	0.068262	0.627283	1.4078	2.29492	1.54893	2.33059	2.88144	2.97797	1.73228	3.853	1.86593	3.98921	6.31269	7.04811
Os11t0687200-02	Os11g0687200	chr11:27841516-27845125	2181	von Willebrand factor, type A domain containing protein.	-2.11383	3.7517	-4.53453	0.137776	0.737553	0.336784	4.33028	3.25042	0.0111051	0.3366	3.01241	3.48843	3.34809	3.62128	4.32243	4.33813	7.25129	10.1348	9.0866	11.1451	19.1005	19.4886
Os03t0268200-05	Os03g0268200	chr03:8896281-8897471	1007	Similar to Protein kinase domain containing protein, expressed.	-2.1153	0.868767	-1.09408	0.470455	0.801873	1.39713	1.56358	0.482711	1.39476	0.0812793	0.425238	0.540185	0.409858	0.213361	0.577332	2.54982	0.372047	0.443204	0.308555	0.154584	0.478959	4.99491
Os06t0142300-00	Os06g0142300	chr06:2205749-2206509	580	Early nodulin 93 ENOD93 protein family protein.	-2.11536	2.29481	-1.50949	0.372158	0.771288	1.01268	2.89804	1.81714	0.0308836	1.0122	2.53288	1.1014	2.33561	1.64985	2.91988	2.8762	4.9824	1.11951	3.94967	2.09657	6.53017	6.49567
Os07t0680700-00	Os07g0680700	chr07:28850591-28851245	654	Hypothetical protein.	-2.11781	3.4974	-11.3344	0.0461093	0.737553	0.135075	4.08033	2.99776	0.0277635	0.132191	3.09123	2.90428	4.93455	2.58047	4.0607	4.09996	7.69895	6.39646	29.8547	4.93405	15.6943	16.3738
Os12t0605800-01	Os12g0605800	chr12:25576491-25581974	2609	Similar to 3-methylcrotonyl CoA carboxylase biotin-containing subunit (Fragment).	-2.11965	0.85564	-0.924214	0.522266	0.807934	1.65845	1.55473	0.470899	1.64902	0.176658	0.595815	0.345983	0.446641	0.434045	0.388696	2.72076	0.547259	0.267835	0.343959	0.344636	0.298977	5.7348
Os02t0767800-00	Os02g0767800	chr02:32330768-32332114	1291	Similar to DNA binding protein.	-2.12012	1.44542	-4.60833	0.0948825	0.737553	0.332704	2.0858	1.00165	0.117648	0.311209	1.22171	0.781594	2.6223	1.16385	2.00261	2.16899	1.40574	0.713798	5.07082	1.21851	2.94365	3.61402
Os06t0299300-01	Os06g0299300	chr06:11132810-11134650	1210	Short-chain dehydrogenase/reductase SDR domain containing protein.	-2.12041	2.52231	-5.25686	0.0370715	0.737553	0.291713	3.12209	2.03775	0.22526	0.18535	2.16881	1.90668	2.36465	2.40228	2.96281	3.28137	3.64791	2.72	4.04923	4.23424	6.74279	8.90392
Os07t0448200-00	Os07g0448200	chr07:15369151-15370242	909	Similar to cDNA clone:J023132K03, full insert sequence.	-2.12312	0.733441	-24.4687	0.0250642	0.737553	0.0627782	1.45572	0.369532	0.0048992	0.0625868	0.325276	0.413788	0.112576	0.172411	1.45226	1.45918	0.267476	0.326013	0.0758465	0.12364	1.70363	1.83061
Os01t0768333-00	Os01g0768333	chr01:32390304-32390673	369	Auxin responsive SAUR protein family protein.	-2.12405	1.66819	-4.66336	0.100213	0.737553	0.329588	2.29787	1.21106	0.105223	0.31234	1.43191	0.990197	4.86525	0.846133	2.37227	2.22347	1.78044	0.965766	28.4967	0.783078	4.08975	3.79465
Os09t0542900-01	Os09g0542900	chr09:21386017-21387018	1001	Conserved hypothetical protein.	-2.12491	2.36038	-9.26958	0.068359	0.737553	0.1659	2.96589	1.87849	0.165883	0.00232335	1.88013	1.87685	5.04403	1.83784	2.84859	3.08319	2.82144	2.63838	32.2816	2.52613	6.15171	7.64267
Os04t0414500-01	Os04g0414500	chr04:20485796-20487086	711	Similar to H0622F05.2 protein.	-2.12551	0.755997	-8.78475	0.0698834	0.737553	0.175122	1.47523	0.387418	0.0156725	0.174419	0.510751	0.264086	2.75815	0.301382	1.46415	1.48631	0.458428	0.198701	5.68167	0.226007	1.72671	1.879
Os11t0282900-01	Os11g0282900	chr11:10101658-10102857	1199	Hypothetical protein.	-2.12591	1.65647	-0.80446	0.556699	0.822	1.91281	2.28757	1.19948	1.85771	0.455806	0.877181	1.52179	1.36628	1.15511	0.973967	3.60116	0.889066	1.84352	1.51198	1.2061	0.948717	11.3314
Os02t0167600-01	Os02g0167600	chr02:3655251-3656179	576	Hypothetical gene.	-2.1292	4.05306	-6.33241	0.0995863	0.737553	0.243499	4.63471	3.5444	0.243454	0.00469753	3.54772	3.54108	4.41752	3.7359	4.80686	4.46257	10.8626	10.5093	20.4389	12.1005	27.1309	21.3538
Os03t0292100-01	Os03g0292100	chr03:10163440-10165442	1704	Hypothetical conserved gene.	-2.13163	4.79375	-12.7759	0.0190227	0.737553	0.120872	5.37072	4.27877	0.0519221	0.109152	4.35595	4.20158	5.61423	4.14402	5.33401	5.40744	19.4508	17.3199	48.446	16.4741	39.8727	42.1713
Os04t0586500-01	Os04g0586500	chr04:29636177-29637984	1807	Malectin-like carbohydrate-binding domain domain containing protein.	-2.13168	2.5555	-5.62286	0.104919	0.737553	0.274649	3.15918	2.06718	0.0396827	0.271767	2.25935	1.87501	5.77979	1.69921	3.18724	3.13112	3.93246	2.6337	54.5854	2.20206	8.11206	7.93703
Os07t0628301-00	Os07g0628301	chr07:26036372-26039287	744	Hypothetical gene.	-2.13199	1.23444	-0.879391	0.537265	0.814543	1.75645	1.89594	0.80374	1.74319	0.215341	0.956009	0.651471	0.548688	0.520866	0.663314	3.12856	0.992965	0.56136	0.441568	0.425695	0.573914	7.91957
Os11t0179700-00	Os11g0179700	chr11:3959110-3959687	577	Similar to Dirigent-like protein.	-2.13316	3.8209	-8.55771	0.0200459	0.737553	0.180624	4.40628	3.31328	0.10007	0.150369	3.20696	3.41961	2.38494	4.44671	4.33552	4.47704	8.38673	9.6205	4.11932	20.5195	19.2629	21.5644
Os04t0538900-00	Os04g0538900	chr04:26975482-26976420	682	Glyoxalase/bleomycin resistance protein/dioxygenase domain containing protein.	-2.13494	2.34902	-11.2547	0.0527621	0.737553	0.137491	2.95898	1.86479	0.136467	0.0167499	1.87663	1.85294	2.72532	3.00964	2.86248	3.05548	2.81171	2.57409	5.51505	6.93077	6.2299	7.49192
Os03t0293700-00	Os03g0293700	chr03:10230814-10231357	543	Hypothetical conserved gene.	-2.13525	1.28316	-4.14376	0.0891904	0.737553	0.373506	1.94217	0.847762	0.33504	0.16509	0.964498	0.731026	0.113054	1.81756	1.70526	2.17907	1.00363	0.652699	0.0763958	2.47344	2.22411	3.64508
Os10t0475100-00	Os10g0475100	chr10:17682791-17689465	2639	Similar to oxidoreductase.	-2.13542	2.19824	-4.06855	0.0732571	0.737553	0.38045	2.81259	1.71807	0.202781	0.321904	1.49045	1.94569	2.21044	3.18114	2.6692	2.95598	1.89781	2.81955	3.52242	7.92006	5.27088	6.92127
Os07t0456400-03	Os07g0456400	chr07:15869781-15871423	762	Similar to predicted protein.	-2.13764	1.53223	-1.49642	0.299777	0.752362	1.0358	2.17529	1.07928	0.527295	0.891544	1.70969	0.448859	1.40586	1.5677	1.80244	2.54815	2.39216	0.359933	1.58326	1.91211	2.44398	4.98595
Os09t0568000-01	Os09g0568000	chr09:22682527-22686735	2423	Single-stranded nucleic acid binding R3H domain containing protein.	-2.13818	2.72189	-0.960252	0.511622	0.804837	1.61471	3.32474	2.22835	1.61064	0.114549	2.30935	2.14735	1.94921	2.56876	2.18584	4.46363	4.11363	3.36716	2.7608	4.8849	3.49058	21.3701
Os02t0736900-01	Os02g0736900	chr02:30765564-30766141	577	Conserved hypothetical protein.	-2.13861	2.14654	-2.71465	0.198167	0.737553	0.571319	2.76381	1.66713	0.149791	0.551332	2.05698	1.27728	3.78028	1.30107	2.65789	2.86973	3.30572	1.39331	12.707	1.43335	5.22267	6.45614
Os12t0203200-01	Os12g0203200	chr12:5399051-5401325	514	Conserved hypothetical protein.	-2.13999	4.31406	-5.27191	0.0760601	0.737553	0.294437	4.89763	3.80003	0.110851	0.272773	3.60715	3.99291	4.14209	4.28696	4.81925	4.97601	11.3364	14.8091	16.6965	18.2664	27.3782	31.0193
Os02t0614250-00	Os02g0614250	chr02:24242210-24242651	441	Hypothetical genes.	-2.14153	3.41427	-2.54117	0.210317	0.737553	0.611418	4.0075	2.90885	0.588436	0.166056	3.02627	2.79143	3.32586	3.73838	3.59141	4.42358	7.32645	5.83216	8.93953	12.1102	11.1009	20.7269
Os12t0227500-00	Os12g0227500	chr12:6945205-6948234	888	Similar to Beta-glucosidase aggregating factor.	-2.1447	1.052	-3.64037	0.0686383	0.737553	0.42763	1.73766	0.636888	0.315261	0.288926	0.432587	0.841189	2.99372	2.40419	1.96059	1.51474	0.37865	0.783191	6.87311	4.24311	2.82164	1.93403
Os05t0126800-01	Os05g0126800	chr05:1521684-1522793	962	Mss4-like domain containing protein.	-2.1453	3.96085	-8.54291	0.0388621	0.737553	0.182292	4.54953	3.44835	0.167843	0.071128	3.49864	3.39805	5.71762	3.57404	4.43084	4.66821	10.4751	9.45714	52.3113	10.7604	20.6851	24.759
Os07t0680600-02	Os07g0680600	chr07:28848873-28850108	1235	Hypothetical conserved gene.	-2.14592	1.64824	-1.93758	0.277676	0.745919	0.804041	2.28863	1.18703	0.21139	0.775756	1.73558	0.638492	2.99352	0.988783	2.13916	2.43811	2.45499	0.547858	6.87209	0.971454	3.35443	4.58027
Os04t0550200-01	Os04g0550200	chr04:27539877-27540865	988	Pathogenesis-related transcriptional factor and ERF domain containing protein.	-2.14679	4.42095	-23.2576	0.00327681	0.737553	0.06702	5.00626	3.90407	0.0379781	0.0552208	3.94312	3.86503	5.47914	3.94414	5.03311	4.9794	14.4542	13.5016	44.2269	14.1723	31.9539	31.0806
Os04t0461100-02	Os04g0461100	chr04:23028505-23028940	435	Similar to H0219H12.12 protein.	-2.14731	4.47492	-2.35862	0.195914	0.737553	0.661067	5.06001	3.95748	0.603598	0.269591	3.76685	4.14811	4.47621	2.51046	5.48682	4.6332	12.6989	16.6353	21.3742	4.65473	44.2462	24.1858
Os10t0537800-01	Os10g0537800	chr10:20956883-20958287	1404	Peptidase aspartic, catalytic domain containing protein.	-2.14742	4.59945	-3.61975	0.138466	0.737553	0.43078	5.18368	4.08107	0.129563	0.410834	4.37158	3.79057	5.33081	5.56729	5.09206	5.27529	19.6818	12.7443	39.8259	45.6847	33.416	38.3194
Os10t0136200-01	Os10g0136200	chr10:2243001-2245973	1724	Cyclin-like F-box domain containing protein.	-2.14839	0.462202	-15.0745	0.0421009	0.737553	0.103502	1.27129	0.168042	0.103485	0.00186398	0.166724	0.16936	0.514762	0.553354	1.19812	1.34447	0.129659	0.122447	0.407467	0.460509	1.27707	1.61221
Os01t0795300-03	Os01g0795300	chr01:33693516-33696504	872	Non-protein coding transcript.	-2.14998	0.536015	-0.991988	0.502009	0.802709	1.57436	1.3217	0.217381	1.57271	0.0720935	0.268358	0.166403	0.069238	8e-08	0.209629	2.43377	0.217738	0.120186	0.0454447	1.16133e-08	0.151403	4.56125
Os03t0212800-01	Os03g0212800	chr03:5876409-5883222	1828	Similar to Beta-glucosidase.	-2.15041	3.41764	-6.31567	0.0998485	0.737553	0.247347	4.01429	2.90968	0.00472388	0.247302	3.08455	2.73481	2.70196	3.13155	4.01763	4.01095	7.66112	5.56954	5.40898	7.63657	15.2627	15.2764
Os01t0121500-01	Os01g0121500	chr01:1217318-1218116	632	Conserved hypothetical protein.	-2.15083	2.54331	-4.41266	0.0511615	0.737553	0.354108	3.15506	2.05017	0.274131	0.224152	2.20867	1.89167	4.19768	1.98401	2.96122	3.3489	3.76674	2.68251	17.4041	2.91795	6.7367	9.39159
Os05t0566800-01	Os05g0566800	chr05:28213967-28216045	920	Cold acclimation protein COR413-TM1.	-2.15189	4.49343	-2.64698	0.178197	0.737553	0.590697	5.08011	3.97451	0.222416	0.547224	3.58756	4.36145	4.5987	4.60924	4.92284	5.23738	11.1664	19.4493	23.386	22.9407	29.5906	37.354
Os12t0235800-03	Os12g0235800	chr12:7434308-7434646	338	Similar to Argininosuccinate synthase.	-2.15327	0.00916016	-1.00101	0.49968	0.802709	1.5633	1.10661	7.5825e-05	1.5633	9.43917e-05	0.00014257	9.08e-06	0.00586789	0.00072606	2.21203	0.00118764	9.46863e-05	5.16211e-06	0.00117208	0.000249405	3.57167	0.00254234
Os10t0125600-01	Os10g0125600	chr10:1643421-1646902	2950	Hypothetical gene.	-2.15457	0.391363	-1.07168	0.477951	0.802709	1.46135	1.23175	0.124348	1.46127	0.0154142	0.113448	0.135247	0.232213	0.17492	0.198472	2.26502	0.0843077	0.0943363	0.161855	0.125618	0.143875	3.94097
Os03t0241900-03	Os03g0241900	chr03:7500166-7501320	541	Similar to Senescence-associated protein, expressed.	-2.15518	4.44846	-3.53036	0.101919	0.737553	0.443773	5.03672	3.92891	0.214016	0.388756	3.65402	4.2038	7.51464	4.25816	5.18805	4.88539	11.7313	17.3532	178.515	17.8542	35.7988	29.104
Os01t0327100-02	Os01g0327100	chr01:12568430-12569866	1015	Similar to Peroxidase 8.	-2.15572	2.42039	-1.26855	0.383817	0.776179	1.23541	3.03709	1.92892	1.14525	0.46331	1.60131	2.25653	1.60056	2.27672	2.22727	3.8469	2.14128	3.7285	1.95529	3.79991	3.61674	13.6818
Os04t0651000-01	Os04g0651000	chr04:33179646-33181417	1364	Similar to Peroxidase.	-2.15641	2.37949	-8.19517	0.0772406	0.737553	0.191314	2.99752	1.88888	0.00271002	0.191294	2.02415	1.75362	3.11688	3.98271	2.9956	2.99944	3.21567	2.34454	7.57947	14.5612	6.91768	7.15669
Os09t0566050-00	Os09g0566050	chr09:22564043-22565353	1310	Similar to Prephenate dehydratase.	-2.15759	0.232781	-1.15762	0.453532	0.798551	1.35533	1.15628	0.0468631	1.35523	0.0161757	0.058301	0.0354251	0.14388	0.0843749	0.197992	2.11458	0.0431923	0.023394	0.0977527	0.0532474	0.143517	3.4289
Os02t0516301-00	Os02g0516301	chr02:18639595-18639889	294	Hypothetical protein.	-2.15899	0.868536	-1.31863	0.398096	0.780433	1.19084	1.58599	0.475636	1.16241	0.258671	0.658544	0.292728	0.588869	0.594499	0.764047	2.40794	0.614001	0.222325	0.479087	0.503775	0.681903	4.46014
Os07t0545800-01	Os07g0545800	chr07:21614975-21619678	2161	Similar to Chitin-inducible gibberellin-responsive protein.	-2.16156	4.94284	-9.76371	0.0607307	0.737553	0.161077	5.53005	4.41798	0.0203554	0.159786	4.30499	4.53096	7.07858	4.21075	5.51566	5.54445	18.7549	21.9564	131.806	17.2853	45.1878	46.4594
Os07t0516700-01	Os07g0516700	chr07:19916968-19917631	663	Conserved hypothetical protein.	-2.16348	1.46851	-20.0229	0.0263028	0.737553	0.0786359	2.12715	1.0138	0.0142503	0.0773339	1.06848	0.959116	1.59787	1.17689	2.13723	2.11708	1.15862	0.928025	1.94923	1.2417	3.34852	3.43895
Os05t0584600-02	Os05g0584600	chr05:29093560-29098854	2988	ATPase, AAA-type, core domain containing protein.	-2.1647	4.11517	-3.67525	0.161114	0.737553	0.428724	4.70979	3.59562	0.424257	0.0617259	3.55198	3.63927	3.61809	4.21268	4.40979	5.00978	10.8953	11.3102	11.1879	17.3068	20.3411	31.7556
Os11t0578700-01	Os11g0578700	chr11:21850234-21852086	1852	Similar to F-box domain containing protein, expressed.	-2.1666	0.300072	-6.05465	0.101552	0.737553	0.260537	1.19104	0.0756006	0.259508	0.02314	0.0592381	0.091963	0.0282267	0.0567354	1.37454	1.00754	0.0438181	0.0632818	0.0165054	0.036015	1.5691	1.05522
Os05t0155050-00	Os05g0155050	chr05:3230465-3232571	578	Hypothetical gene.	-2.1678	4.80836	-1.22329	0.433142	0.791637	1.29044	5.39875	4.28252	1.28384	0.130321	4.19037	4.37468	4.2306	4.38137	4.49094	6.30657	17.2812	19.6231	17.8285	19.5653	21.5828	80.8071
Os01t0814400-03	Os01g0814400	chr01:34639785-34641368	1180	Similar to 91A protein (Fragment).	-2.17244	5.22119	-10.93	0.0162794	0.737553	0.144827	5.81076	4.69144	0.124547	0.0739114	4.74371	4.63918	5.06348	4.58227	5.89883	5.72269	25.6411	23.8561	32.716	22.557	59.7534	52.7852
Os09t0482761-00	Os09g0482761	chr09:18611276-18613048	1209	Conserved hypothetical protein.	-2.17259	2.1297	-6.62598	0.0832129	0.737553	0.238923	2.76173	1.64232	0.234235	0.0470926	1.60902	1.67562	1.98749	2.31827	2.5961	2.92736	2.15767	2.15756	2.87212	3.94604	4.96351	6.75709
Os11t0211800-01	Os11g0211800	chr11:5808713-5809427	714	Similar to Specific abundant protein-like protein 1.	-2.17292	3.44346	-6.12158	0.0875158	0.737553	0.258659	4.04849	2.92885	0.0570483	0.252289	3.10725	2.75046	2.72103	2.7184	4.00815	4.08883	7.79528	5.6313	5.49412	5.50623	15.1505	16.2598
Os03t0306700-01	Os03g0306700	chr03:10905601-10907007	1406	Conserved hypothetical protein.	-2.17292	3.13871	-8.13942	0.0407847	0.737553	0.194535	3.74806	2.62843	0.0768215	0.178724	2.50205	2.7548	3.43229	3.57584	3.69374	3.80238	4.83778	5.65014	9.70655	10.7747	11.9731	13.2219
Os05t0143500-01	Os05g0143500	chr05:2511546-2518008	2713	Similar to Mitogen-activated protein kinase 14.	-2.17352	2.07868	-1.29799	0.416495	0.785865	1.22032	2.71281	1.59278	1.21763	0.0809937	1.53551	1.65005	2.30527	1.74243	1.85181	3.5738	1.98838	2.11033	3.84393	2.29609	2.55397	11.0893
Os04t0631200-02	Os04g0631200	chr04:32145682-32147370	1197	Similar to Xyloglucan endotransglycosylase (Fragment).	-2.17384	5.43825	-6.3321	0.0455184	0.737553	0.250196	6.02714	4.9069	0.116448	0.221445	5.06348	4.75031	5.63839	5.68301	5.9448	6.10949	32.271	25.7214	49.3316	49.5817	61.8296	70.1916
Os04t0127200-01	Os04g0127200	chr04:1705450-1710216	3111	Hypothetical conserved gene.	-2.17986	0.00169814	-18.5265	0.0343293	0.737553	0.0858179	1.12424	2.565e-06	0.0858179	7.70746e-07	2.02e-06	3.11e-06	3.08e-06	4.37e-06	1.06355	1.18492	1.50511e-06	1.61627e-06	1.64975e-06	2.07885e-06	1.07295	1.33527
Os02t0732200-01	Os02g0732200	chr02:30518061-30522415	2337	Armadillo-like helical domain containing protein.	-2.18025	2.96854	-3.4833	0.177347	0.737553	0.456541	3.58356	2.45907	0.0182265	0.456177	2.78164	2.13651	3.59141	2.46013	3.57068	3.59645	6.05925	3.33658	10.9612	4.45442	10.8998	11.289
Os10t0144700-00	Os10g0144700	chr10:2709162-2711992	1626	Cytochrome P450 domain containing protein.	-2.18033	1.79148	-1.65466	0.343064	0.76385	0.961136	2.43991	1.31537	0.0876063	0.957135	0.638571	1.99216	2.80112	3.34854	2.37797	2.50186	0.590971	2.94458	5.87945	9.01359	4.11412	4.80459
Os11t0684100-02	Os11g0684100	chr11:27683639-27690288	4259	NB-ARC domain containing protein.	-2.18108	0.826334	-15.8663	0.0119433	0.737553	0.100279	1.56215	0.437107	0.0460249	0.0890931	0.374109	0.500105	0.582738	0.418632	1.52961	1.5947	0.322001	0.408751	0.473858	0.32853	1.86844	2.09852
Os06t0295500-03	Os06g0295500	chr06:10912192-10914635	2364	Non-protein coding transcript.	-2.18491	0.73907	-9.78744	0.061027	0.737553	0.162927	1.49335	0.365772	0.161762	0.0194488	0.352019	0.379524	0.723274	0.81154	1.60773	1.37897	0.297504	0.297313	0.619573	0.741581	2.01555	1.68023
Os06t0696400-01	Os06g0696400	chr06:29133105-29134569	1208	Xyloglycan endo-transglycosylase precursor.	-2.18572	4.20259	-2.1213	0.28002	0.745919	0.752081	4.80433	3.67622	0.0246036	0.751678	4.20773	3.1447	4.25916	3.6088	4.78693	4.82172	17.4899	7.73036	18.205	11.041	26.7345	27.7461
Os02t0106201-00	Os02g0106201	chr02:343382-346491	1731	Hypothetical protein.	-2.18607	2.2183	-5.36188	0.0564446	0.737553	0.297603	2.85309	1.72475	0.141344	0.261896	1.53956	1.90994	2.02325	2.79863	2.75314	2.95303	1.99944	2.72847	2.97175	5.88119	5.66683	6.90289
Os04t0604300-01	Os04g0604300	chr04:30482210-30483492	1070	Similar to Xyloglucan endotransglucosylase/hydrolase protein 24 precursor (EC 2.4.1.207) (At-XTH24) (XTH-24) (Meristem protein 5) (MERI-5 protein) (MERI5 protein) (Endo-xyloglucan transferase) (Xyloglucan endo-1,4-beta-D-glucanase).	-2.18681	4.06483	-1.17712	0.411602	0.783677	1.3562	4.66824	3.53942	0.491152	1.26413	4.43329	2.64554	5.489	3.17812	5.01554	4.32095	20.5525	5.16553	44.55	7.90475	31.5368	19.246
Os12t0106900-02	Os12g0106900	chr12:374665-376851	1020	Hypothetical conserved gene.	-2.18985	0.0803249	-0.995822	0.501332	0.802709	1.60594	1.13651	0.00567712	1.60594	0.00179254	0.00694464	0.00440961	0.00062843	0.00865266	0.00093329	2.27208	0.00551377	0.00110806	0.000244368	0.00226864	0.000623929	3.96599
Os05t0170250-01	Os05g0170250	chr05:4213221-4216654	3433	Hypothetical gene.	-2.19068	0.752695	-1.10292	0.468072	0.801311	1.45071	1.50726	0.37588	1.44869	0.0765685	0.321738	0.430022	0.303004	0.423644	0.482882	2.53164	0.262948	0.341741	0.220425	0.333469	0.382718	4.9227
Os02t0686700-01	Os02g0686700	chr02:28132757-28133637	770	Protein of unknown function DUF581 family protein.	-2.19291	2.01097	-2.74268	0.205484	0.737553	0.584133	2.65564	1.52279	0.121938	0.571264	1.11885	1.92674	3.72259	1.88286	2.56942	2.74186	1.23834	2.77302	12.1452	2.64565	4.84704	5.82174
Os01t0112600-01	Os01g0112600	chr01:677028-677602	574	Conserved hypothetical protein.	-2.19338	0.63512	-8.2912	0.0715558	0.737553	0.19328	1.41769	0.284532	0.191649	0.0250604	0.302252	0.266811	3.29432	0.209876	1.5532	1.28217	0.24672	0.200551	8.72382	0.152019	1.91353	1.50445
Os11t0598800-01	Os11g0598800	chr11:22876402-22884442	3400	Tetratricopeptide-like helical domain containing protein.	-2.1969	0.416284	-23.378	0.00183756	0.737553	0.0686884	1.27173	0.136265	0.0494715	0.0476515	0.10257	0.169959	0.0896849	0.110801	1.30672	1.23675	0.0758974	0.1233	0.0599538	0.0748631	1.45409	1.42166
Os01t0313300-01	Os01g0313300	chr01:11783909-11784899	908	Similar to EREBP-3 protein (Fragment).	-2.19851	4.49302	-2.63909	0.125766	0.737553	0.609031	5.09708	3.96055	0.374595	0.480206	4.30011	3.62099	5.55469	3.65266	4.8322	5.36195	18.682	11.1722	46.5959	11.3905	27.6291	40.7142
Os08t0122000-02	Os08g0122000	chr08:1205890-1209490	2284	Similar to Protein phosphatase 2A B' regulatory subunit.	-2.19867	0.125864	-1.64532	0.347668	0.765624	0.976972	1.1504	0.0137706	0.976965	0.00346689	0.0113191	0.0162221	0.0144498	0.00753938	0.45958	1.84122	0.00984054	0.00887866	0.00537237	0.00176914	0.361926	2.65878
Os02t0613900-02	Os02g0613900	chr02:24223304-24228713	1064	Similar to adenine phosphoribosyltransferase 2.	-2.20026	3.70938	-9.83494	0.0110596	0.737553	0.163591	4.32158	3.18391	0.106015	0.124591	3.27201	3.09581	4.07086	4.05452	4.39654	4.24661	8.82247	7.46063	15.8122	15.3458	20.1437	18.2383
Os12t0247900-00	Os12g0247900	chr12:8239521-8240926	895	Hypothetical protein.	-2.20227	1.39902	-2.16927	0.269714	0.743707	0.742543	2.07999	0.940999	0.0861768	0.737526	1.46251	0.41949	0.22396	0.230302	2.14093	2.01905	1.84069	0.332377	0.154673	0.168069	3.36048	3.14298
Os11t0702700-01	Os11g0702700	chr11:28774434-28777987	1911	Homeodomain-like containing protein.	-2.20257	0.0226587	-2.6767	0.227615	0.737553	0.60188	1.13964	0.00045051	0.60188	0.00013674	0.00035382	0.0005472	0.00058854	0.00079686	0.714045	1.56523	0.000212094	0.000230686	0.000239089	0.000262865	0.62626	2.03722
Os06t0534200-01	Os06g0534200	chr06:19972816-19973562	746	Conserved hypothetical protein.	-2.20279	1.88607	-5.21516	0.0831597	0.737553	0.308956	2.53989	1.40056	0.106415	0.290051	1.60565	1.19546	0.949709	2.13049	2.46464	2.61514	2.15103	1.25862	0.880002	3.34056	4.43218	5.26126
Os08t0129300-00	Os08g0129300	chr08:1645264-1647486	1539	BTB/POZ-like domain containing protein.	-2.2047	2.37091	-1.91634	0.303351	0.753756	0.841723	3.00882	1.86824	0.838591	0.072545	1.91954	1.81694	2.31071	2.43297	2.41585	3.6018	2.9281	2.49066	3.85995	4.34072	4.25767	11.3371
Os04t0528400-01	Os04g0528400	chr04:26399027-26404710	1625	Similar to ABC transporter.	-2.20481	0.00866631	-1.42495	0.38956	0.778383	1.13206	1.14072	6.584e-05	1.13206	6.41063e-05	2.051e-05	0.00011117	5.4e-06	0.00513774	0.340232	1.94121	1.41253e-05	4.39825e-05	2.86829e-06	0.00100868	0.261797	2.93338
Os08t0345800-04	Os08g0345800	chr08:15666396-15666960	309	Similar to Isoform 2 of Glucose-1-phosphate adenylyltransferase small subunit, chloroplastic/amyloplastic.	-2.20501	0.958319	-1.468	0.279988	0.745919	1.09898	1.68561	0.544831	0.791545	0.762379	1.08391	0.00574747	1.54538	2.09722	2.24532	1.12591	1.18222	0.00151541	1.86024	3.24214	3.67548	1.23716
Os04t0639000-01	Os04g0639000	chr04:32476493-32477199	594	Conserved hypothetical protein.	-2.20524	2.51561	-3.80633	0.148879	0.737553	0.423906	3.14995	2.00901	0.0834891	0.415603	1.71514	2.30289	3.50417	2.28593	3.09091	3.20898	2.40748	3.88197	10.2414	3.83523	7.48165	8.42861
Os10t0552300-01	Os10g0552300	chr10:21674706-21675375	669	Conserved hypothetical protein.	-2.20792	4.5475	-36.3419	0.0175111	0.737553	0.0444668	5.1546	4.01191	0.000184272	0.0444664	4.04335	3.98047	4.91726	5.53032	5.15473	5.15447	15.6246	14.667	29.5008	44.6464	35.0609	35.0457
Os01t0973100-01	Os01g0973100	chr01:42960109-42964990	1362	Hypothetical conserved gene.	-2.20897	1.47368	-25.5986	0.0190073	0.737553	0.0631666	2.15237	1.00899	0.0618067	0.0130365	0.999774	1.01821	1.3551	1.60204	2.19607	2.10866	1.05305	1.0065	1.4951	1.9855	3.52185	3.41297
Os07t0176200-02	Os07g0176200	chr07:4024792-4027426	1433	Similar to Transcription factor CPP.	-2.21132	3.70219	-1.44834	0.37789	0.773894	1.11793	4.31864	3.17373	1.10664	0.158487	3.2858	3.06166	4.37987	3.34551	3.53613	5.10115	8.92612	7.26673	19.8582	8.99579	10.6187	33.7428
Os03t0766600-01	Os03g0766600	chr03:31755905-31756587	682	Conserved hypothetical protein.	-2.21411	3.66003	-1.76271	0.328208	0.76026	0.920014	4.27803	3.1313	0.0264877	0.919632	2.48102	3.78158	4.77738	3.99543	4.29676	4.2593	4.75083	12.6603	26.6928	14.698	18.7434	18.3988
Os07t0258501-00	Os07g0258501	chr07:8969211-8970359	714	Hypothetical protein.	-2.21606	3.63328	-5.44619	0.0329439	0.737553	0.2981	4.25234	3.10435	0.222019	0.198924	2.96369	3.24501	3.28372	4.43949	4.09535	4.40933	6.97472	8.39756	8.65583	20.3955	16.11	20.5215
Os03t0284100-02	Os03g0284100	chr03:9761283-9764048	1119	Similar to Two-component response regulator-like PRR73.	-2.21653	3.89231	-0.766239	0.58321	0.832944	2.11937	4.50858	3.36028	2.11651	0.110096	3.28243	3.43813	3.32735	3.45733	3.01198	6.00517	8.89894	9.76082	8.9535	9.81399	7.01494	65.2421
Os02t0759200-00	Os02g0759200	chr02:31959582-31959938	356	Hypothetical protein.	-2.21906	1.85377	-3.18329	0.14759	0.737553	0.510877	2.51586	1.36592	0.477292	0.182176	1.49473	1.2371	2.37984	2.34138	2.17837	2.85336	1.90727	1.33037	4.09801	4.02625	3.47525	6.37956
Os05t0119300-02	Os05g0119300	chr05:1000601-1002756	1481	Similar to ESTs AA754121.	-2.22081	3.02007	-5.46869	0.115137	0.737553	0.297673	3.64997	2.49888	0.297672	0.000835913	2.49947	2.49829	4.64902	2.574	3.43948	3.86045	4.82619	4.56986	24.3235	4.90925	9.86646	13.7879
Os01t0723500-00	Os01g0723500	chr01:30173441-30179045	1209	Transcriptional factor B3 family protein.	-2.2221	1.71985	-2.7669	0.167097	0.737553	0.588772	2.38969	1.23777	0.226667	0.543391	0.853531	1.622	1.95088	1.87693	2.22942	2.54997	0.853585	2.05482	2.76475	2.6307	3.62415	4.99512
Os03t0686500-02	Os03g0686500	chr03:27394696-27395660	964	Conserved hypothetical protein.	-2.2239	0.0722802	-1.14458	0.457145	0.799529	1.42473	1.1576	0.00451313	1.42472	0.00116976	0.00368599	0.00534028	0.00875896	1.19998	0.150172	2.16504	0.00194123	0.00142962	0.00213204	1.27785	0.107602	3.59814
Os11t0666200-00	Os11g0666200	chr11:26878082-26880047	1614	Similar to Protein kinase domain containing protein.	-2.22599	2.40173	-18.8284	0.0190766	0.737553	0.0867111	3.04735	1.8929	0.0270681	0.082378	1.83465	1.95115	3.4966	2.18024	3.06649	3.02821	2.70712	2.83087	10.1764	3.48442	7.34471	7.34071
Os10t0538200-01	Os10g0538200	chr10:20971239-20972640	1401	Peptidase aspartic, catalytic domain containing protein.	-2.2276	4.13948	-6.89145	0.0887992	0.737553	0.237121	4.75735	3.60186	0.0227908	0.236023	3.76875	3.43497	4.81945	5.2116	4.74123	4.77346	12.7136	9.74411	27.4866	35.3969	25.9039	26.7968
Os01t0382900-01	Os01g0382900	chr01:15992758-15996844	1526	Conserved hypothetical protein.	-2.22854	1.40237	-18.3728	0.00963368	0.737553	0.0889888	2.09488	0.938784	0.0407814	0.0790942	0.882856	0.994712	1.29791	0.942352	2.12372	2.06605	0.89778	0.972473	1.39466	0.90558	3.31444	3.2806
Os03t0245300-01	Os03g0245300	chr03:7677692-7679130	1025	Similar to Hydroxyproline-rich glycoprotein DZ-HRGP precursor.	-2.23	1.74817	-6.69534	0.0290975	0.737553	0.244394	2.41993	1.26289	0.138552	0.201326	1.12053	1.40524	2.04602	2.16976	2.5179	2.32196	1.24091	1.62572	3.04138	3.45069	4.63493	4.14008
Os10t0578800-02	Os10g0578800	chr10:23075423-23079071	1640	LrgB-like protein family protein.	-2.23032	3.73369	-1.61867	0.351779	0.766029	1.01108	4.35689	3.19964	0.0386513	1.01034	2.48522	3.91406	3.95449	4.37383	4.38422	4.32956	4.76671	14.0236	14.4944	19.4563	19.9848	19.3723
Os11t0703400-01	Os11g0703400	chr11:28786111-28788237	1015	Similar to BRI1-KD interacting protein 109.	-2.23278	3.72335	-14.2758	0.00854962	0.737553	0.114799	4.34758	3.18874	0.0629934	0.0959723	3.12088	3.2566	4.31242	3.70357	4.39212	4.30304	7.87419	8.47081	18.939	11.811	20.0904	18.9884
Os04t0635100-00	Os04g0635100	chr04:32301932-32302446	514	Similar to H0315F07.12 protein.	-2.23305	3.78104	-3.59953	0.158793	0.737553	0.455364	4.4047	3.24568	0.0861172	0.447147	3.56186	2.9295	4.7706	3.65071	4.3438	4.46559	10.9731	6.53805	26.5815	11.3717	19.4063	21.3908
Os03t0126800-00	Os03g0126800	chr03:1515354-1518947	1437	Similar to CBL-interacting protein kinase 9.	-2.23704	2.89416	-1.22799	0.434648	0.791657	1.33774	3.53265	2.37106	1.33681	0.0500588	2.33567	2.40646	4.82007	2.0604	2.58739	4.47792	4.21383	4.22793	27.4963	3.1361	4.92514	21.5751
Os11t0687200-03	Os11g0687200	chr11:27842043-27846793	3743	Hypothetical conserved gene.	-2.24178	0.000642999	-11.7423	0.0540855	0.737553	0.140267	1.16464	3.55e-07	0.140267	7.77817e-08	3e-07	4.1e-07	4.3e-07	5.8e-07	1.06546	1.26383	1.59086e-07	1.28551e-07	1.8582e-07	2.48605e-07	1.07611	1.46647
Os04t0688200-01	Os04g0688200	chr04:35192193-35193779	1412	Similar to Peroxidase (EC 1.11.1.7).	-2.245	2.27735	-24.997	0.00160692	0.737553	0.0660071	2.93423	1.76752	0.0458372	0.0474961	1.8011	1.73393	2.93964	3.12592	2.96664	2.90182	2.61516	2.29628	6.57393	7.59599	6.75838	6.62181
Os02t0674233-00	Os02g0674233	chr02:27473959-27475760	699	Hypothetical conserved gene.	-2.24561	4.53629	-1.99842	0.294779	0.749989	0.825922	5.15722	3.99012	0.825292	0.0322515	3.96731	4.01292	4.63126	4.53771	4.57365	5.74079	14.7258	15.0424	24.0012	21.8489	22.964	53.3085
Os01t0343200-02	Os01g0343200	chr01:13565772-13566871	912	AT-IMP (Arabidopsis thaliana importin alpha)%3B protein transporter.	-2.24797	1.68816	-4.70125	0.0466825	0.737553	0.351542	2.37073	1.20211	0.275436	0.218441	1.04765	1.35657	1.5549	0.88187	2.56549	2.17597	1.12802	1.53487	1.87561	0.825557	4.82822	3.63577
Os02t0523100-00	Os02g0523100	chr02:19084412-19085860	1009	Hypothetical conserved gene.	-2.2484	1.10213	-36.4225	0.00322372	0.737553	0.045386	1.83196	0.66306	0.0212357	0.0401115	0.634697	0.691423	1.26064	2.08065	1.81694	1.84698	0.588273	0.605447	1.33344	3.19074	2.4761	2.67158
Os04t0412300-02	Os04g0412300	chr04:20373144-20377754	1981	Glycoside hydrolase, family 17 protein.	-2.24905	1.94008	-28.0118	0.0220173	0.737553	0.0590345	2.61092	1.44161	0.0588878	0.00415883	1.43867	1.44455	5.13344	1.33097	2.56928	2.65256	1.79697	1.69567	34.3427	1.48306	4.84668	5.41354
Os11t0695800-01	Os11g0695800	chr11:28451237-28454914	3565	Similar to Receptor kinase MRKc.	-2.25004	0.238065	-42.9357	0.000796105	0.737553	0.0385357	1.21654	0.0465871	0.0235051	0.030537	0.0681801	0.0249941	0.0622494	0.117875	1.19992	1.23316	0.0505404	0.0156392	0.0407353	0.080119	1.27932	1.41515
Os03t0764125-00	Os03g0764125	chr03:31605877-31606144	267	Hypothetical protein.	-2.25367	5.50274	-5.79365	0.107318	0.737553	0.28615	6.12001	4.94773	0.0188621	0.285527	4.74583	5.14963	7.22273	4.30697	6.10667	6.13334	25.6881	34.4082	143.878	18.5111	69.5075	71.3864
Os01t0971800-00	Os01g0971800	chr01:42874272-42875515	1243	Similar to Two-component response regulator ARR11 (Receiver-like protein 3).	-2.25455	5.87622	-3.16559	0.184178	0.737553	0.523962	6.49182	5.31898	0.0860803	0.516843	4.95352	5.68445	6.36349	6.29777	6.55269	6.43096	29.7944	50.1039	81.3751	76.9974	95.2121	88.2951
Os01t0814800-01	Os01g0814800	chr01:34647145-34650771	1672	Similar to Cysteine synthase, chloroplast precursor (EC 2.5.1.47) (O-acetylserine sulfhydrylase) (O-acetylserine (Thiol)-lyase) (CSase B) (CS-B) (OAS-TL B).	-2.25681	3.2537	-11.4567	0.00978233	0.737553	0.144954	3.89339	2.7191	0.0870901	0.115875	2.80104	2.63717	2.83725	2.75221	3.95497	3.83181	6.1533	5.1229	6.0494	5.66945	14.5543	13.5221
Os07t0657600-01	Os07g0657600	chr07:27686535-27688834	1608	Hypothetical conserved gene.	-2.25743	2.02826	-7.37543	0.0723547	0.737553	0.225241	2.69893	1.52425	0.0480887	0.220047	1.36865	1.67985	1.62557	1.57047	2.73293	2.66492	1.65844	2.16678	2.01033	1.91814	5.56715	5.46992
Os03t0742800-01	Os03g0742800	chr03:30476517-30480139	2777	Similar to Auxin-responsive protein IAA14 (Indoleacetic acid-induced protein 14) (SOLITARY-ROOT protein).	-2.25899	0.289346	-1.00949	0.496956	0.802709	1.64702	1.24303	0.0673524	1.64691	0.0192961	0.0809968	0.053708	0.0225295	0.0482367	0.0784884	2.40757	0.0598164	0.0363102	0.0118273	0.0307429	0.0563043	4.45725
Os02t0732250-00	Os02g0732250	chr02:30520915-30522141	1115	Hypothetical protein.	-2.25907	4.33534	-2.41985	0.249465	0.741105	0.68712	4.96287	3.78715	0.00342052	0.687111	4.27301	3.30129	5.10284	3.84792	4.96529	4.96046	18.3138	8.78933	33.7136	13.1534	30.5428	30.6121
Os05t0515500-01	Os05g0515500	chr05:25564516-25566222	1354	Similar to O-methyltransferase ZRP4 (EC 2.1.1.-) (OMT).	-2.25966	2.68694	-1.47382	0.379279	0.774311	1.12854	3.33859	2.16248	0.030094	1.12814	1.36477	2.9602	1.78859	2.60849	3.31731	3.35987	1.65268	6.69935	2.37557	5.04876	8.9451	9.46805
Os01t0582600-01	Os01g0582600	chr01:22604527-22606674	2147	Phospholipase A2, active site domain containing protein.	-2.26053	4.70971	-14.8104	0.00765577	0.737553	0.112357	5.33465	4.15799	0.0626109	0.0932947	4.22396	4.09202	6.23422	3.75156	5.29038	5.37892	17.6961	15.9657	74.9608	12.2332	38.5087	41.2562
Os03t0815100-01	Os03g0815100	chr03:34166099-34167521	1293	Similar to OsNAC6 protein.	-2.26056	4.73123	-2.2615	0.230504	0.737553	0.735829	5.35601	4.17933	0.222853	0.701271	4.67521	3.68346	6.7903	3.51634	5.19843	5.5136	24.337	11.7328	110.042	10.2982	36.0375	45.5059
Os02t0506500-02	Os02g0506500	chr02:18039126-18040245	891	Similar to predicted protein.	-2.264	1.05205	-7.62171	0.0763265	0.737553	0.218741	1.79536	0.616485	0.0328148	0.216266	0.769408	0.463562	0.890307	0.889112	1.77216	1.81856	0.743298	0.373545	0.807819	0.834273	2.37446	2.60892
Os11t0275200-01	Os11g0275200	chr11:9754958-9759732	894	Similar to Endo-1,3%3B1,4-beta-D-glucanase precursor (EC 3.2.1.-).	-2.26585	4.02118	-3.54522	0.173242	0.737553	0.470731	4.65426	3.47421	0.0316879	0.469663	3.14211	3.80631	4.02193	4.12456	4.63185	4.67667	8.00454	12.8884	15.276	16.2203	23.9532	24.9329
Os12t0180900-01	Os12g0180900	chr12:4082385-4085396	1816	Conserved hypothetical protein.	-2.27166	3.21279	-22.9414	0.00605716	0.737553	0.0729719	3.85873	2.67498	0.0349356	0.0640656	2.72028	2.62968	3.40239	2.84267	3.83402	3.88343	5.79911	5.09295	9.49729	6.09142	13.3329	13.9862
Os04t0569400-00	Os04g0569400	chr04:28645461-28649501	2138	Similar to OSIGBa0139P06.9 protein.	-2.27349	0.840392	-1.03092	0.489858	0.802709	1.62546	1.62069	0.435777	1.62411	0.0662197	0.388953	0.482602	0.394358	0.476541	0.472272	2.7691	0.336833	0.391853	0.295924	0.384522	0.373038	5.95914
Os05t0495250-00	Os05g0495250	chr05:24323477-24323891	414	Non-protein coding transcript.	-2.27408	2.71362	-15.2293	0.00891865	0.737553	0.110067	3.37022	2.18494	0.0938898	0.057441	2.22555	2.14432	4.97487	1.56483	3.43661	3.30383	3.82047	3.35922	30.6323	1.90782	9.84334	9.05445
Os08t0375400-01	Os08g0375400	chr08:17613570-17614371	801	Plant disease resistance response protein family protein.	-2.27544	3.94296	-1.32294	0.329116	0.760771	1.26798	4.58039	3.39424	0.731171	1.03594	2.66173	4.12676	3.94182	4.13061	4.06337	5.0974	5.53083	16.363	14.3429	16.2937	15.7298	33.6275
Os09t0249750-00	Os09g0249750	chr09:3793010-3796214	464	Hypothetical gene.	-2.27632	2.12506	-1.35684	0.400825	0.781387	1.23688	2.79969	1.61299	1.23024	0.128004	1.52247	1.7035	1.8993	1.70145	1.92978	3.66961	1.96243	2.22008	2.63984	2.20749	2.74218	11.9545
Os02t0529400-02	Os02g0529400	chr02:19440659-19442080	1181	Similar to Alkaline/neutral invertase.	-2.27675	3.36807	-1.26553	0.425723	0.789212	1.32643	4.01345	2.82647	1.32643	0.00290164	2.82442	2.82852	2.87335	2.70803	3.07552	4.95137	6.2603	6.01956	6.23418	5.45294	7.39243	30.3952
Os04t0166000-02	Os04g0166000	chr04:4484999-4487183	1861	Hypothetical conserved gene.	-2.27893	0.507659	-4.53977	0.0452595	0.737553	0.370193	1.37569	0.187337	0.260628	0.262899	0.00143867	0.373234	0.457688	0.164457	1.55999	1.1914	0.000660716	0.290977	0.355163	0.117415	1.9267	1.34686
Os04t0121900-01	Os04g0121900	chr04:1325251-1327635	2297	Hypothetical conserved gene.	-2.28094	0.550109	-22.0518	0.0026863	0.737553	0.0762926	1.40501	0.215386	0.046998	0.0600978	0.257881	0.17289	0.171975	0.197101	1.37178	1.43825	0.20771	0.124984	0.117289	0.142272	1.56551	1.78766
Os04t0571600-01	Os04g0571600	chr04:28772447-28774623	2176	Multi antimicrobial extrusion protein MatE family protein.	-2.28173	2.53195	-15.7331	0.00531754	0.737553	0.106978	3.196	2.00587	0.064824	0.0851006	1.94569	2.06605	4.85296	1.44938	3.24184	3.15016	2.99833	3.14149	28.1576	1.68991	8.45739	8.05744
Os01t0778400-00	Os01g0778400	chr01:32946647-32946942	295	Hypothetical protein.	-2.28468	1.79034	-2.44313	0.24159	0.739897	0.689988	2.48293	1.29094	0.684987	0.0829247	1.34958	1.2323	1.00205	1.82675	1.99858	2.96729	1.62443	1.32341	0.950385	2.49906	2.93154	6.99579
Os06t0295500-01	Os06g0295500	chr06:10910595-10918688	3981	Hypothetical gene.	-2.2862	0.283064	-17.181	0.0252016	0.737553	0.0981951	1.25671	0.0637582	0.094745	0.0258004	0.0820019	0.0455146	3.83e-06	0.0887303	1.18971	1.3237	0.0604681	0.0310505	2.07767e-06	0.0573093	1.26512	1.57798
Os02t0584800-01	Os02g0584800	chr02:22553379-22554242	716	Heavy metal transport/detoxification protein domain containing protein.	-2.2862	5.71309	-4.33879	0.0747892	0.737553	0.388839	6.34062	5.14767	0.189081	0.339771	4.90742	5.38793	7.35907	4.5905	6.20692	6.47433	28.749	40.5522	158.836	22.6709	74.4143	91.0915
Os07t0258400-01	Os07g0258400	chr07:8966024-8970856	2082	OsNramp1 (Integral membrane protein).	-2.29189	5.86262	-13.2773	0.0184191	0.737553	0.127448	6.49134	5.2948	0.0541449	0.115375	5.21322	5.37638	5.43704	6.77744	6.45305	6.52962	35.6879	40.2489	42.7636	108.202	88.6914	94.7842
Os04t0310200-00	Os04g0310200	chr04:14040506-14041461	689	Similar to H0211A12.13 protein.	-2.29513	0.926418	-40.4934	0.000886055	0.737553	0.0418598	1.70265	0.504068	0.0331579	0.0255499	0.486002	0.522135	1.52386	1.50729	1.72609	1.6792	0.43033	0.427459	1.81295	1.79739	2.2645	2.28005
Os09t0515200-02	Os09g0515200	chr09:20066960-20069392	1005	Beta 7 subunit of 20S proteasome.	-2.29711	1.517	-0.489579	0.690171	0.879182	3.46585	2.23122	1.0314	3.15374	1.43737	2.04777	0.0150289	0.0114848	0.0340258	4.46125	0.00119301	3.28068	0.00765156	0.00349147	0.0204146	21.1335	0.0025438
Os07t0518500-04	Os07g0518500	chr07:20013102-20015490	1408	Similar to cDNA clone:J013020I02, full insert sequence.	-2.29828	1.7454	-1.6158	0.279643	0.745919	1.05077	2.44601	1.24546	0.513054	0.917005	1.89388	0.597037	1.44969	1.66217	2.8088	2.08323	2.86335	0.50031	1.66851	2.12089	5.94033	3.3416
Os09t0495500-01	Os09g0495500	chr09:19185854-19187966	915	Conserved hypothetical protein.	-2.29986	2.72535	-3.14657	0.177779	0.737553	0.540031	3.39155	2.19	0.11667	0.527278	1.81716	2.56285	3.13743	3.18925	3.30905	3.47405	2.653	4.81447	7.7106	7.97126	8.88963	10.2975
Os03t0780600-02	Os03g0780600	chr03:32374325-32374722	397	Non-protein coding transcript.	-2.30003	5.3918	-1.55275	0.327679	0.759883	1.09444	6.026	4.82435	1.03287	0.361899	5.08025	4.56844	4.89748	4.56864	5.29564	6.75635	32.6397	22.591	29.1636	22.3189	38.6657	111.225
Os05t0503650-01	Os05g0503650	chr05:24784942-24785394	452	Non-protein coding transcript.	-2.30059	4.88095	-1.88102	0.300567	0.75293	0.903707	5.51882	4.31681	0.151032	0.890997	4.94684	3.68678	4.14689	5.07175	5.41202	5.62561	29.6502	11.7776	16.745	31.9206	42.0379	49.2366
Os02t0581200-01	Os02g0581200	chr02:22401333-22402012	679	Similar to OSIGBa0115M15.3 protein.	-2.3015	2.95247	-3.4469	0.122308	0.737553	0.493399	3.61437	2.41179	0.201664	0.450305	2.09338	2.73021	3.74662	2.98175	3.47177	3.75697	3.41375	5.54893	12.3728	6.7919	10.1031	12.7593
Os02t0625500-02	Os02g0625500	chr02:24940869-24946494	1158	Similar to Adenosine kinase-like protein (Fragment).	-2.30455	4.99993	-3.01638	0.132481	0.737553	0.564717	5.63832	4.43383	0.501398	0.259818	4.61755	4.25011	3.39969	4.29333	5.99286	5.28377	23.4308	17.9612	9.47594	18.3357	63.9643	38.5254
Os02t0181300-01	Os02g0181300	chr02:4544305-4544841	536	Similar to WRKY transcription factor.	-2.30572	5.36199	-5.61969	0.109698	0.737553	0.303297	5.99835	4.79313	0.025308	0.30224	5.00685	4.57942	8.04393	3.51107	5.98046	6.01625	31.0374	22.773	253.819	10.2548	63.4152	65.7052
Os01t0973150-00	Os01g0973150	chr01:42960463-42964671	1059	Hypothetical protein.	-2.30677	1.04356	-7.50309	0.081818	0.737553	0.227288	1.80816	0.602283	0.0206615	0.226347	0.442231	0.762335	1.35411	1.2361	1.82277	1.79355	0.388435	0.691324	1.49315	1.33389	2.48928	2.54068
Os09t0528000-03	Os09g0528000	chr09:20657323-20659183	1547	Hypothetical conserved gene.	-2.30763	0.232479	-1.0217	0.492805	0.802709	1.66989	1.24966	0.0432488	1.66876	0.061163	0.0864976	6e-08	0.181109	0	0.0696682	2.42966	0.0638787	1.6111e-08	0.125078	4.49493e-19	0.0492332	4.54298
Os01t0814550-00	Os01g0814550	chr01:34641170-34641617	447	Non-protein coding transcript.	-2.30796	6.47784	-14.7071	0.0111076	0.737553	0.116026	7.10918	5.90256	0.100945	0.0572041	5.94301	5.86211	6.32645	5.82505	7.18056	7.0378	58.945	56.7324	79.5778	54.8532	148.447	135.569
Os01t0389700-01	Os01g0389700	chr01:16435857-16436778	921	Protein of unknown function DUF679 family protein.	-2.30832	3.40202	-63.9905	0.000546924	0.737553	0.0266716	4.05854	2.8517	0.0151072	0.0219807	2.86724	2.83616	5.37181	3.15749	4.04786	4.06923	6.4803	6.0586	41.0006	7.78531	15.5588	16.0213
Os02t0728001-00	Os02g0728001	chr02:30295602-30296265	663	Similar to G-box-binding factor 1.	-2.30834	1.09294	-1.3103	0.414329	0.784762	1.30257	1.85189	0.645031	1.3012	0.0595972	0.602889	0.687172	1.13717	0.959977	0.931796	2.77198	0.554124	0.600487	1.1466	0.931275	0.89294	5.97292
Os12t0225100-02	Os12g0225100	chr12:6799606-6800188	582	Similar to RNA binding protein.	-2.30867	0.00420376	-2.87058	0.213404	0.737553	0.594668	1.20708	1.464e-05	0.594668	4.94975e-07	1.499e-05	1.429e-05	1.786e-05	1.463e-05	1.62757	0.786583	1.01327e-05	8.26472e-06	9.46248e-06	7.79984e-06	2.05512	0.753842
Os01t0793900-01	Os01g0793900	chr01:33625286-33626043	757	Conserved hypothetical protein.	-2.31008	3.93078	-6.6227	0.0256914	0.737553	0.257945	4.58088	3.37294	0.157867	0.203994	3.22869	3.51718	5.5723	3.30075	4.46925	4.69251	8.5252	10.335	47.0422	8.68713	21.2258	25.2332
Os02t0778300-03	Os02g0778300	chr02:32950355-32950690	335	Non-protein coding transcript.	-2.3108	0.252204	-5.15135	0.10614	0.737553	0.331743	1.25892	0.0505252	0.323968	0.0714014	0.101014	3.681e-05	2.38896	1.07106	1.02984	1.488	0.0745375	1.85257e-05	4.13472	1.08557	1.02506	1.88234
Os06t0255400-01	Os06g0255400	chr06:8069203-8069983	780	Similar to Nudix hydrolase 18, mitochondrial precursor (EC 3.6.1.-) (AtNUDT18).	-2.31144	4.19053	-9.31807	0.0594864	0.737553	0.18346	4.83828	3.62949	0.180481	0.0329237	3.60621	3.65277	5.68141	3.48219	4.71066	4.9659	11.3254	11.4357	50.9032	10.0068	25.3167	30.7902
Os01t0880200-01	Os01g0880200	chr01:38197021-38202612	2648	Glycosyl transferase, family 8 protein.	-2.31345	3.00635	-1.50869	0.371474	0.771288	1.13427	3.67165	2.46161	1.13237	0.0655697	2.50797	2.41524	3.4572	2.47594	2.87095	4.47236	4.86565	4.26059	9.87639	4.51649	6.26765	21.4849
Os02t0153300-02	Os02g0153300	chr02:2947022-2949245	2223	Hypothetical protein.	-2.31463	0.447275	-1.21551	0.43826	0.792591	1.40871	1.35809	0.147307	1.40869	0.00688248	0.14244	0.152173	0.320185	0.217343	0.361994	2.35418	0.109319	0.107195	0.234985	0.157727	0.277752	4.25981
Os04t0442300-02	Os04g0442300	chr04:22024129-22027482	1312	A-type response regulator, Cytokinin signaling	-2.31637	2.65798	-36.0047	0.0166003	0.737553	0.0476003	3.33211	2.12024	0.00456529	0.0473809	2.15375	2.08674	2.63273	2.58114	3.33534	3.32888	3.60277	3.19903	5.11593	4.93749	9.06788	9.24574
Os03t0221500-01	Os03g0221500	chr03:6369451-6373695	2073	Glycoside hydrolase, family 17 protein.	-2.31661	2.56364	-2.1907	0.186644	0.737553	0.78242	3.2403	2.02828	0.669578	0.404779	2.31451	1.74206	3.1657	3.32798	3.71376	2.76683	4.13236	2.31691	7.8849	8.86843	12.1565	5.94596
Os09t0376400-00	Os09g0376400	chr09:12606915-12607552	637	Hypothetical conserved gene.	-2.31687	3.02597	-2.9498	0.104977	0.737553	0.58115	3.69216	2.47998	0.457666	0.358158	2.73324	2.22673	2.5242	3.1062	3.36854	4.01578	5.85476	3.63387	4.66683	7.47793	9.31692	15.3308
Os01t0685800-01	Os01g0685800	chr01:28277698-28281938	2049	Similar to ATP synthase beta chain, mitochondrial precursor (EC 3.6.3.14).	-2.32155	3.79346	-1.71402	0.33101	0.760957	1.00255	4.44935	3.23426	0.995399	0.119548	3.31879	3.14973	3.5673	3.75847	3.7455	5.15321	9.14884	7.76752	10.7664	12.2839	12.4541	35.0034
Os04t0672900-02	Os04g0672900	chr04:34342694-34345315	1573	Similar to H0322F07.6 protein.	-2.3218	0.836886	-2.60178	0.172603	0.737553	0.660554	1.64183	0.426584	0.273502	0.601272	0.851748	0.00142017	3.38604	2.1778	1.83522	1.44843	0.851321	0.000457172	9.37304	3.47677	2.51575	1.80781
Os03t0323900-01	Os03g0323900	chr03:11751958-11753399	693	Bifunctional inhibitor/plant lipid transfer protein/seed storage domain containing protein.	-2.32629	2.80648	-4.19475	0.0784697	0.737553	0.410646	3.48082	2.26279	0.358666	0.199972	2.40419	2.12138	2.59813	2.9233	3.2272	3.73443	4.45968	3.2903	4.96456	6.49058	8.35698	12.5517
Os02t0115700-03	Os02g0115700	chr02:825040-825872	483	Similar to Catalase.	-2.3266	7.0161	-1.80618	0.230354	0.737553	0.95385	7.65161	6.43338	0.53162	0.791966	5.87338	6.99339	6.05285	6.16932	8.02752	7.27569	56.3991	125.559	65.4602	70.1226	273.155	161.499
Os04t0679200-02	Os04g0679200	chr04:34681371-34685033	1667	Similar to H0801D08.12 protein.	-2.33927	1.90928	-0.863061	0.534626	0.813269	2.00903	2.61831	1.39225	0.4638	1.95476	2.77447	0.010026	2.77478	3.00798	2.29035	2.94626	6.02932	0.00304786	5.75682	6.92475	3.79944	6.87294
Os10t0149100-00	Os10g0149100	chr10:2950256-2951031	665	Similar to proline-rich protein.	-2.34448	1.60544	-5.07371	0.106904	0.737553	0.342638	2.33371	1.10444	0.0760584	0.334089	0.868206	1.34068	2.2314	2.24607	2.38749	2.27993	0.877944	1.50411	3.59684	3.69952	4.14995	3.98977
Os01t0371500-01	Os01g0371500	chr01:15291668-15294409	919	Similar to Glutathione-S-transferase 19E50.	-2.35434	3.82232	-11.9238	0.0168643	0.737553	0.146515	4.48957	3.25424	0.0696608	0.128895	3.34539	3.1631	3.58232	4.45087	4.44031	4.53882	9.33438	7.86169	10.8859	20.5729	20.8254	22.5993
Os07t0170800-01	Os07g0170800	chr07:3745384-3749974	981	Similar to F-box domain containing protein.	-2.35696	2.2792	-12.1107	0.0221593	0.737553	0.144441	2.98009	1.74316	0.059586	0.131578	1.8362	1.65012	2.72659	2.56722	2.93796	3.02222	2.70904	2.1105	5.52074	4.8778	6.60831	7.30551
Os04t0684900-01	Os04g0684900	chr04:34980600-34981819	1099	Ribonuclease CAF1 family protein.	-2.35764	1.81982	-11.7988	0.0442999	0.737553	0.148309	2.54078	1.30343	0.145196	0.0302256	1.3248	1.28206	3.79076	0.928596	2.43811	2.64345	1.57957	1.402	12.7943	0.888967	4.34077	5.3787
Os01t0838350-01	Os01g0838350	chr01:35958634-35959019	385	Conserved hypothetical protein.	-2.358	4.33704	-4.79741	0.111184	0.737553	0.364818	4.99974	3.76218	0.0865495	0.354403	3.51158	4.01278	4.4463	4.71985	4.93854	5.06094	10.5769	15.0418	20.8665	24.8952	29.9687	32.7741
Os05t0380900-01	Os05g0380900	chr05:18406498-18407456	958	Similar to Polcalcin Jun o 2 (Calcium-binding pollen allergen Jun o 2).	-2.35829	3.68161	-6.26683	0.0543117	0.737553	0.279317	4.35213	3.11439	0.254064	0.116058	3.03232	3.19645	5.58983	2.93812	4.17248	4.53178	7.36386	8.07978	47.465	6.56657	17.0772	22.4916
Os03t0109400-03	Os03g0109400	chr03:554063-557870	1573	Similar to cDNA clone:J033091P14, full insert sequence.	-2.36233	2.88232	-1.71244	0.333484	0.761599	1.02422	3.56837	2.32816	1.02004	0.0924724	2.39355	2.26278	2.78795	2.88646	2.8471	4.28965	4.41732	3.74451	5.82054	6.30165	6.14032	18.82
Os01t0338100-00	Os01g0338100	chr01:13291657-13294473	498	Similar to Transcription initiation factor IID, 18kD subunit family protein.	-2.3635	2.23718	-0.964945	0.511228	0.804837	1.81869	2.94209	1.70117	1.81823	0.0406932	1.72994	1.67239	1.57981	1.76551	1.65641	4.22778	2.44134	2.15026	1.91993	2.35002	2.11353	17.9668
Os01t0699500-01	Os01g0699500	chr01:28939656-28941009	1353	Serine/threonine protein kinase domain containing protein.	-2.3639	2.55124	-5.23538	0.0519809	0.737553	0.335273	3.24622	2.00505	0.172229	0.287655	2.20845	1.80164	4.8845	1.23597	3.12443	3.368	3.76592	2.45664	28.8725	1.3338	7.6968	9.52113
Os01t0852000-01	Os01g0852000	chr01:36683926-36684766	840	Hypothetical protein.	-2.36501	0.913557	-1.19395	0.436172	0.791657	1.47094	1.72552	0.483672	1.45196	0.235528	0.317129	0.650216	0.567084	0.875876	0.698827	2.75221	0.258417	0.559975	0.460919	0.819076	0.613407	5.87457
Os09t0419100-03	Os09g0419100	chr09:15067782-15072059	4054	Hypothetical gene.	-2.3686	0.00213236	-41.2002	0.0154488	0.737553	0.0427019	1.24404	3.655e-06	0.0427019	7.77817e-08	3.6e-06	3.71e-06	1.85e-06	6.29e-06	1.27423	1.21384	2.96631e-06	1.95996e-06	7.47079e-07	3.35207e-06	1.39557	1.38384
Os01t0848700-01	Os01g0848700	chr01:36467918-36470441	1130	Similar to Ras-related protein Rab11C.	-2.37756	2.3565	-2.0676	0.277086	0.745915	0.854633	3.06265	1.81317	0.843816	0.135542	1.90901	1.71732	2.84909	1.99621	2.46598	3.65932	2.90153	2.25312	6.10675	2.94379	4.43673	11.8713
Os12t0267200-01	Os12g0267200	chr12:9531873-9540793	2846	Cyclopropane-fatty-acyl-phospholipid synthase domain containing protein.	-2.3782	1.07956	-13.2672	0.0168825	0.737553	0.133229	1.87233	0.622457	0.0590319	0.119437	0.538002	0.706912	0.923934	0.804682	1.83058	1.91407	0.485767	0.625385	0.848385	0.73453	2.50712	2.84961
Os03t0152000-01	Os03g0152000	chr03:2866378-2868145	1400	Heavy metal transport/detoxification protein domain containing protein.	-2.38133	3.73352	-8.54848	0.0135962	0.737553	0.207085	4.4115	3.15974	0.14139	0.151304	3.26673	3.05275	5.26432	2.72319	4.31153	4.51148	8.78275	7.21654	37.9538	5.52476	18.9453	22.0962
Os11t0681400-00	Os11g0681400	chr11:27571043-27574081	1829	Similar to protein kinase.	-2.38252	0.521923	-12.2262	0.0146666	0.737553	0.144876	1.44146	0.188977	0.125842	0.0717831	0.239735	0.138218	0.28052	0.337275	1.53045	1.35248	0.192523	0.0962449	0.200831	0.255616	1.86978	1.62622
Os07t0220466-00	Os07g0220466	chr07:6650300-6650982	682	Similar to H0315A08.1 protein.	-2.38271	0.367937	-9.83478	0.0593982	0.737553	0.180121	1.35268	0.100081	0.178365	0.0250883	0.117821	0.0823408	0.113657	0.0221479	1.47881	1.22656	0.088472	0.0563891	0.0769042	0.0119496	1.75628	1.40297
Os02t0184400-03	Os02g0184400	chr02:4708555-4716111	3256	Sucrose-phosphate synthase 9 (EC 2.4.1.14).	-2.38352	1.42771	-1.37308	0.400714	0.781387	1.29063	2.18569	0.932592	0.00850077	1.29061	1.84519	0.0199959	2.64577	2.59525	2.1917	2.17967	2.73396	0.0117411	5.17318	4.98837	3.50912	3.64787
Os05t0553000-01	Os05g0553000	chr05:27511272-27513335	1070	Similar to ATP synthase subunit beta, mitochondrial.	-2.38819	4.51394	-1.25619	0.427557	0.789764	1.41391	5.18537	3.92945	1.41286	0.0543829	3.891	3.96791	4.24108	4.32335	4.18633	6.18442	13.8942	14.5524	17.9687	18.7414	17.2536	73.9667
Os11t0672300-01	Os11g0672300	chr11:27155345-27157693	1829	Similar to Protein kinase domain containing protein, expressed.	-2.39438	5.58373	-9.65305	0.0303881	0.737553	0.184545	6.24897	4.98932	0.0760192	0.16816	5.10822	4.87041	4.4699	4.74977	6.19521	6.30272	33.3212	28.0233	21.2713	25.3607	73.6186	80.5461
Os07t0508250-00	Os07g0508250	chr07:19310106-19311340	610	Hypothetical gene.	-2.3955	1.32102	-0.808002	0.566101	0.826069	2.2059	2.09379	0.833462	2.19956	0.167144	0.715273	0.95165	0.626688	0.28035	0.538466	3.64911	0.678568	0.919252	0.515469	0.209064	0.438553	11.7733
Os11t0703100-01	Os11g0703100	chr11:28783184-28783983	799	Thaumatin, pathogenesis-related family protein.	-2.39707	2.01619	-4.07167	0.128924	0.737553	0.438077	2.74315	1.48188	0.423114	0.11352	1.56215	1.40161	1.48617	1.28217	2.44396	3.04234	2.0463	1.62025	1.74281	1.40664	4.35924	7.42114
Os09t0323100-01	Os09g0323100	chr09:9445001-9449751	2000	Zinc finger, RING/FYVE/PHD-type domain containing protein.	-2.40037	1.30463	-0.876062	0.541168	0.8159	2.03926	2.08112	0.817863	2.03567	0.120949	0.732339	0.903386	0.792159	0.68012	0.641686	3.52056	0.697836	0.85833	0.697428	0.595633	0.549913	10.6593
Os10t0550800-00	Os10g0550800	chr10:21615389-21616752	1291	Hypothetical conserved gene.	-2.40074	0.688677	-18.0652	0.0225337	0.737553	0.0989099	1.56628	0.302804	0.0949649	0.0276556	0.322359	0.283248	1.15123	1.59664	1.63343	1.49913	0.263576	0.214139	1.16828	1.97669	2.06785	1.90212
Os12t0630750-00	Os12g0630750	chr12:27003067-27005249	1512	Similar to cDNA clone:J023055K12, full insert sequence.	-2.40122	1.26236	-11.4816	0.0181502	0.737553	0.155661	2.04356	0.779792	0.0735007	0.137215	0.876817	0.682766	0.709645	0.832768	1.99159	2.09553	0.888871	0.595562	0.601045	0.768214	2.90773	3.37778
Os08t0478700-01	Os08g0478700	chr08:23613109-23614397	587	Similar to Mitochondrial uncoupling protein 4.	-2.4015	5.72349	-6.12872	0.0793943	0.737553	0.291656	6.39024	5.12631	0.0804789	0.280333	4.92808	5.32453	7.25743	5.17238	6.33334	6.44715	29.2043	38.7717	147.22	34.4442	80.7939	89.0564
Os03t0820400-01	Os03g0820400	chr03:34427703-34428391	688	Similar to ZPT2-13.	-2.4045	2.34133	-4.9673	0.0414778	0.737553	0.360362	3.05822	1.79248	0.279601	0.227341	1.95324	1.63173	5.15227	1.49203	2.86051	3.25593	3.01821	2.07659	34.7685	1.77138	6.20973	8.74764
Os10t0552200-01	Os10g0552200	chr10:21670509-21671244	735	Plant lipid transfer protein and hydrophobic protein, helical domain containing protein.	-2.40988	3.06685	-49.097	0.00233428	0.737553	0.0365518	3.76627	2.49731	0.032606	0.0165191	2.50899	2.48563	2.70714	4.07759	3.78933	3.74322	4.8695	4.51589	5.43496	15.6264	12.8786	12.6536
Os01t0618900-02	Os01g0618900	chr01:24630688-24632327	949	Similar to polygalacturonase.	-2.41029	0.691156	-3.70678	0.097623	0.737553	0.48423	1.57291	0.303702	0.227718	0.427344	0.60588	0.00152401	2.26641	0.635764	1.73393	1.41189	0.5572	0.000490695	3.71155	0.546486	2.28923	1.74164
Os09t0248100-02	Os09g0248100	chr09:3655017-3658584	1488	FAS1 domain domain containing protein.	-2.41162	4.6334	-5.45178	0.0321789	0.737553	0.329443	5.31171	4.04171	0.238128	0.227658	3.88073	4.20269	4.23585	4.733	5.48009	5.14333	13.8003	17.34	17.8963	25.0804	44.0262	34.7463
Os11t0184100-01	Os11g0184100	chr11:4252443-4255806	2191	3-oxo-5-alpha-steroid 4-dehydrogenase, C-terminal domain containing protein.	-2.41229	1.46707	-18.2885	0.0332867	0.737553	0.0982377	2.23388	0.963479	0.00879093	0.0978436	0.894293	1.03266	1.07145	1.16021	2.22766	2.2401	0.91102	1.0262	1.04271	1.21306	3.61873	3.84513
Os02t0134200-01	Os02g0134200	chr02:1799749-1800811	1062	Protein of unknown function DUF1645 family protein.	-2.41407	2.98881	-18.248	0.0233944	0.737553	0.0985382	3.6914	2.41994	0.0950294	0.0260614	2.40151	2.43837	4.89541	2.46293	3.62421	3.7586	4.45185	4.34356	29.1347	4.46532	11.3628	12.7801
Os10t0349900-01	Os10g0349900	chr10:10587297-10587959	662	Similar to NT16 polypeptide.	-2.41578	1.92762	-8.75982	0.0350202	0.737553	0.205435	2.66616	1.39367	0.0841702	0.1874	1.52618	1.26116	1.87501	2.17983	2.72567	2.60664	1.96868	1.36756	2.58524	3.48393	5.53647	5.22341
Os11t0180300-01	Os11g0180300	chr11:4014841-4017984	2619	Conserved hypothetical protein.	-2.42512	2.84476	-56.382	0.00969092	0.737553	0.0320572	3.55468	2.27662	0.0317419	0.00448536	2.27345	2.27979	1.93385	2.15095	3.57713	3.53224	3.98532	3.80467	2.72382	3.39241	10.9517	10.768
Os07t0573900-00	Os07g0573900	chr07:23202738-23203255	517	Hypothetical conserved gene.	-2.43226	8.38777	-2.72668	0.144588	0.737553	0.665072	9.05338	7.77109	0.32517	0.58016	8.18132	7.36085	8.68496	8.05568	8.82345	9.28331	270.032	160.602	394.824	268.384	455.014	631.995
Os03t0146800-01	Os03g0146800	chr03:2609008-2609572	564	Non-protein coding transcript.	-2.43358	3.3749	-2.29319	0.256527	0.743182	0.791278	4.07687	2.79379	0.0913004	0.785993	2.23801	3.34957	3.17536	3.27228	4.14143	4.01231	3.85979	9.12124	7.94152	8.49916	16.6859	15.2937
Os04t0669200-01	Os04g0669200	chr04:34133717-34134538	821	Similar to Ethylene response factor 2 (Ethylene response factor 3).	-2.43661	4.65562	-4.47773	0.116074	0.737553	0.405806	5.34217	4.0573	0.39189	0.105358	4.1318	3.9828	5.50512	3.70899	5.06507	5.61928	16.5709	14.7012	45.0036	11.8523	32.7551	49.0056
Os07t0680600-01	Os07g0680600	chr07:28848893-28852236	2511	Protein of unknown function DUF3133 domain containing protein.	-2.44052	3.92422	-13.1443	0.028925	0.737553	0.13849	4.62024	3.33305	0.0439846	0.13132	3.42591	3.24019	5.43595	2.83326	4.58913	4.65134	9.93356	8.3636	42.7226	6.04783	23.2236	24.4826
Os01t0127600-01	Os01g0127600	chr01:1515836-1516714	878	Similar to Bowman-Birk type proteinase inhibitor D-II precursor (IV).	-2.44316	6.32594	-15.1463	0.0309388	0.737553	0.120331	7.00305	5.7143	0.0289672	0.116793	5.63172	5.79689	7.20986	7.21402	6.98257	7.02354	47.6578	54.0554	142.884	146.949	128.787	133.985
Os02t0256100-02	Os02g0256100	chr02:8834505-8837476	1660	Pectin lyase fold/virulence factor domain containing protein.	-2.44742	1.67885	-1.09941	0.452255	0.798461	1.66101	2.44435	1.15309	0.418766	1.60735	2.28966	0.0165199	1.99917	2.38987	2.74046	2.14824	4.0434	0.00944128	2.90875	4.19415	5.60868	3.54479
Os07t0505300-01	Os07g0505300	chr07:19099674-19103297	1465	Hypothetical gene.	-2.46	2.44245	-4.60543	0.098121	0.737553	0.398786	3.17662	1.87796	0.134654	0.375364	1.61254	2.14338	3.32765	2.89797	3.0814	3.27183	2.16557	3.35404	8.95929	6.37001	7.4269	8.84612
Os05t0508700-02	Os05g0508700	chr05:25181079-25182208	614	Similar to Math domain containing protein (Fragment).	-2.46405	0.000470293	-1	0.5	0.802709	1.83994	1.30103	1.7e-07	1.83994	1.69706e-07	5e-08	2.9e-07	1.4e-07	4.2e-07	1.8e-07	2.60206	1.70725e-08	9.62964e-08	4.13449e-08	1.45286e-07	6.96662e-08	5.20141
Os02t0676800-01	Os02g0676800	chr02:27621221-27622912	1691	Similar to Dehydration responsive element binding protein 1E (DREB1E protein).	-2.47169	1.30737	-6.89097	0.0916266	0.737553	0.267924	2.11401	0.808513	0.00512493	0.267875	0.997929	0.619096	5.80042	0.752257	2.11764	2.11039	1.05038	0.525111	55.4577	0.677373	3.2931	3.41988
Os05t0186300-03	Os05g0186300	chr05:5293620-5293838	218	Non-protein coding transcript.	-2.47481	0.0153388	-1.82577	0.319001	0.756601	1.01263	1.3075	0.000179945	1.01263	7.09582e-05	0.00023012	0.00012977	9.31e-06	0.519265	2.02353	0.591463	0.000153297	5.21446e-05	4.57146e-06	0.424268	3.00903	0.529748
Os12t0209700-01	Os12g0209700	chr12:5736997-5739519	1831	Hypothetical conserved gene.	-2.47586	3.57698	-38.0297	0.0166461	0.737553	0.0486382	4.29024	2.9823	0.0486191	0.00136069	2.98134	2.98327	2.72184	2.84737	4.32462	4.25586	7.07035	6.82512	5.49943	6.10912	19.1257	18.3691
Os05t0419050-00	Os05g0419050	chr05:20542373-20542911	538	Hypothetical gene.	-2.47673	0.373133	-1.00442	0.498587	0.802709	1.84226	1.40736	0.0989283	1.84223	0.0106097	0.0914261	0.10643	0.114571	0.1224	0.10471	2.71002	0.0678359	0.073528	0.0774688	0.08359	0.075165	5.68849
Os04t0554500-00	Os04g0554500	chr04:27740063-27740809	746	Similar to RCc3 protein.	-2.48365	5.14566	-14.912	0.0423372	0.737553	0.12447	5.84357	4.53111	0.0045916	0.124385	4.44316	4.61906	3.46402	5.29454	5.84682	5.84032	20.6929	23.5097	9.92447	37.5681	57.5945	57.4251
Os01t0688600-01	Os01g0688600	chr01:28417329-28418601	1086	Protein of unknown function DUF1639 family protein.	-2.48511	1.29461	-5.58708	0.0305825	0.737553	0.332428	2.10828	0.794966	0.236388	0.233729	0.960237	0.629695	1.70436	0.682267	1.94113	2.27543	0.9986	0.536876	2.19877	0.59842	2.77388	3.97521
Os02t0105900-01	Os02g0105900	chr02:316836-319120	1016	Similar to 40S ribosomal protein S4.	-2.48512	6.77618	-1.13426	0.459312	0.799747	1.63747	7.46458	6.15126	1.63553	0.0798451	6.20772	6.0948	6.20076	6.30765	6.30809	8.62107	70.0618	66.9594	73.1531	77.6646	79.4136	406.279
Os08t0116900-01	Os08g0116900	chr08:940887-944407	1478	Similar to Avr9 elicitor response-like protein.	-2.48749	3.70134	-31.7913	0.0199214	0.737553	0.0584831	4.4166	3.10191	0.0584614	0.00159368	3.10304	3.10078	3.08904	3.10348	4.37526	4.45794	7.76704	7.4966	7.42307	7.46561	19.8501	21.2635
Os11t0549665-03	Os11g0549665	chr11:20382910-20385384	924	Hypothetical conserved gene.	-2.49005	2.76641	-14.2161	0.0144047	0.737553	0.130933	3.50169	2.18552	0.059501	0.116632	2.10304	2.26799	1.80835	3.01348	3.45962	3.54376	3.44423	3.76166	2.42913	6.9446	10.0177	10.8569
Os02t0667300-01	Os02g0667300	chr02:27097793-27098562	769	Alcohol dehydrogenase superfamily, zinc-containing protein.	-2.49053	3.55547	-4.09581	0.077016	0.737553	0.454549	4.27411	2.95765	0.231193	0.391362	3.23439	2.68092	3.99811	2.90884	4.11063	4.43759	8.55899	5.33142	14.9842	6.42145	16.3063	20.9459
Os10t0136950-00	Os10g0136950	chr10:2291930-2293020	1090	Hypothetical protein.	-2.49167	1.40805	-11.3592	0.00788007	0.737553	0.163979	2.213	0.895887	0.121003	0.110668	0.974141	0.817632	0.819729	0.827961	2.12744	2.29856	1.01851	0.754938	0.728669	0.759938	3.32501	4.05897
Os08t0346400-01	Os08g0346400	chr08:15695537-15703923	1202	Similar to Phosphate starvation regulator protein (Regulatory protein of P- starvation acclimation response Psr1).	-2.49269	1.2474	-1.72414	0.322399	0.758	1.08084	2.06956	0.751851	0.197767	1.06259	0.00048474	1.50322	0.991574	0.00138846	2.2094	1.92971	0.000313755	1.80334	0.93822	0.000363939	3.56346	2.89715
Os07t0654700-00	Os07g0654700	chr07:27501836-27507177	2974	Similar to BLE2 protein.	-2.4931	0.756429	-10.2174	0.0577326	0.737553	0.182419	1.66218	0.344237	0.180872	0.0237129	0.361005	0.32747	0.276312	0.186266	1.79008	1.53428	0.307564	0.252596	0.197436	0.132994	2.41738	1.97416
Os01t0905200-01	Os01g0905200	chr01:39408312-39410217	1798	Exo70 exocyst complex subunit family protein.	-2.49924	1.86281	-15.177	0.00703954	0.737553	0.123139	2.63727	1.31578	0.101624	0.0695388	1.26661	1.36495	4.29827	1.32877	2.56541	2.70913	1.48	1.54769	18.7154	1.47955	4.8277	5.68325
Os05t0516700-01	Os05g0516700	chr05:25624025-25624868	843	Conserved hypothetical protein.	-2.50181	1.873	-4.76424	0.0503329	0.737553	0.39271	2.64786	1.32489	0.227383	0.320184	1.5513	1.09849	5.4686	1.13676	2.48708	2.80865	2.02127	1.1149	43.8805	1.17778	4.51874	6.16578
Os01t0273850-00	Os01g0273850	chr01:9492586-9492992	406	Hypothetical gene.	-2.50462	2.0143	-2.18032	0.268925	0.743182	0.859167	2.78268	1.45809	0.0954149	0.853853	0.854323	2.06185	2.0576	2.66213	2.85015	2.71521	0.854712	3.12838	3.07333	5.26387	6.15863	5.70955
Os03t0173700-02	Os03g0173700	chr03:3936680-3940785	2506	Domain of unknown function DUF1618 domain containing protein.	-2.50634	0.151488	-0.988449	0.503696	0.802944	1.89656	1.34267	0.0170917	1.89655	0.00562119	0.0210665	0.013117	1.71629	2.54439	2.68374	0.00160662	0.0152547	0.00625875	2.21924	4.78141	5.33455	0.00367904
Os12t0636200-03	Os12g0636200	chr12:27271746-27274075	1898	Similar to Benzothiadiazole-induced homeodomain protein 1.	-2.5077	3.46906	-1.41332	0.388434	0.778383	1.32721	4.19507	2.8687	1.32011	0.137092	2.96564	2.77176	1.91562	2.71771	3.26161	5.12852	6.98566	5.7302	2.67791	5.50411	8.57942	34.3945
Os02t0754700-02	Os02g0754700	chr02:31749370-31754433	1757	Similar to Histidyl-tRNA synthetase (EC 6.1.1.21).	-2.51143	2.3796	-2.22909	0.165907	0.737553	0.842853	3.13483	1.80632	0.503493	0.675941	1.32835	2.28428	3.0485	2.1493	3.49085	2.7788	1.58415	3.81432	7.16988	3.38697	10.2534	6.00802
Os09t0385700-01	Os09g0385700	chr09:13155092-13155832	740	Zinc finger, AN1-type domain containing protein.	-2.51487	2.47708	-3.35143	0.150336	0.737553	0.561427	3.23009	1.89961	0.534891	0.170563	1.77901	2.02022	2.91184	1.37178	2.85187	3.60832	2.56528	3.01522	6.42395	1.55411	6.1653	11.3847
Os08t0124050-00	Os08g0124050	chr08:1310806-1313159	2240	Hypothetical protein.	-2.51587	2.97946	-13.058	0.0390534	0.737553	0.144157	3.71842	2.38736	0.0305086	0.140892	2.48699	2.28774	2.10201	2.42163	3.69685	3.73999	4.77694	3.82532	3.19203	4.30081	11.9991	12.6146
Os03t0659200-01	Os03g0659200	chr03:25800414-25801209	795	Similar to Ferredoxin.	-2.51663	4.32881	-8.97329	0.0486546	0.737553	0.209847	5.04545	3.71396	0.200396	0.0622655	3.75799	3.66993	4.8333	4.4777	5.18715	4.90375	12.6218	11.5962	27.7775	20.9266	35.7823	29.4017
Os10t0181600-01	Os10g0181600	chr10:5592942-5595468	1236	Methyltransferase type 11 domain containing protein.	-2.52089	3.13163	-3.62364	0.140804	0.737553	0.5206	3.86884	2.5349	0.498507	0.150049	2.4288	2.641	3.19993	3.94559	3.51634	4.22133	4.54436	5.14065	8.10413	14.1849	10.4489	17.8945
Os07t0448300-00	Os07g0448300	chr07:15369181-15370133	776	Hypothetical protein.	-2.52143	1.03275	-4.00749	0.10876	0.737553	0.470845	1.89661	0.562364	0.174814	0.43719	0.253224	0.871503	0.215624	0.906967	1.77299	2.02022	0.204321	0.819135	0.14854	0.856257	2.37658	3.14653
Os01t0955100-01	Os01g0955100	chr01:42074191-42074866	675	Similar to Calmodulin-like protein (Fragment).	-2.52496	4.41066	-4.09345	0.0566276	0.737553	0.461654	5.12911	3.79285	0.302817	0.348463	4.03925	3.54644	6.03844	3.6661	4.91498	5.34323	15.5837	10.5479	64.9394	11.5118	29.4095	40.1734
Os07t0551400-01	Os07g0551400	chr07:21894864-21898610	1351	Rossmann-like alpha/beta/alpha sandwich fold domain containing protein.	-2.52562	2.97328	-1.18576	0.446021	0.795971	1.59417	3.71578	2.37914	1.59415	0.00683857	2.37431	2.38398	2.40532	2.46189	2.58855	4.84302	4.35358	4.151	4.19363	4.46236	4.93124	28.1835
Os07t0131600-01	Os07g0131600	chr07:1669309-1671321	1918	Similar to Monosaccharide transporter.	-2.52917	1.42432	-38.1863	0.00219274	0.737553	0.0495769	2.24308	0.904418	0.0251613	0.0427173	0.874212	0.934623	0.666464	0.950577	2.26087	2.22529	0.885287	0.898005	0.555721	0.918212	3.71951	3.79956
Os02t0260900-00	Os02g0260900	chr02:9095707-9096382	675	Similar to H0315A08.1 protein.	-2.5318	0.363761	-9.02742	0.0694438	0.737553	0.209947	1.43253	0.0923692	0.209653	0.0111143	0.100228	0.0845102	0.184545	0.0225295	1.58078	1.28429	0.0737398	0.0577115	0.127716	0.0121177	1.96488	1.50804
Os07t0537000-02	Os07g0537000	chr07:21108966-21109959	772	Similar to receptor-like serine-threonine protein kinase.	-2.53476	0.508422	-5.87085	0.0285048	0.737553	0.323234	1.51273	0.170879	0.216404	0.240104	0.00109999	0.340658	1.79369	1.31747	1.35971	1.66575	0.000546581	0.263721	2.39055	1.45812	1.54425	2.25322
Os06t0546500-01	Os06g0546500	chr06:20676205-20677666	1279	Similar to Class III peroxidase GvPx2b (Fragment).	-2.53623	3.05764	-15.7244	0.00403401	0.737553	0.120758	3.80182	2.45913	0.0866057	0.0841547	2.39963	2.51864	3.86315	4.25791	3.74058	3.86306	4.44079	4.64214	13.4943	17.8471	12.4193	13.8119
Os11t0695900-01	Os11g0695900	chr11:28462111-28469811	3584	Armadillo-like helical domain containing protein.	-2.5389	2.99238	-13.458	0.0223992	0.737553	0.141253	3.73903	2.39482	0.0532516	0.130831	2.30231	2.48734	2.52038	2.42775	3.77668	3.70137	4.08889	4.52432	4.65164	4.32148	12.7457	12.2378
Os08t0379300-03	Os08g0379300	chr08:17854677-17855905	716	Similar to 5'-AMP-activated protein kinase beta-1 subunit-related.	-2.54569	0.865243	-2.97852	0.141862	0.737553	0.640064	1.77083	0.422767	0.275641	0.577671	0.831242	0.0142916	0.0299029	0.375249	1.57592	1.96573	0.824839	0.00702023	0.0175432	0.28777	1.95573	3.00743
Os01t0910900-01	Os01g0910900	chr01:39682841-39683433	592	Conserved hypothetical protein.	-2.54686	9.37103	-2.00824	0.262284	0.743182	0.949776	10.0696	8.7209	0.27844	0.908045	8.07882	9.36299	9.42659	9.28877	9.87274	10.2665	255.421	690.427	636.112	610.851	980.382	1225.28
Os02t0805900-02	Os02g0805900	chr02:34378711-34379478	394	Similar to mRNA decapping enzyme 2.	-2.5492	2.23192	-0.785013	0.560704	0.823821	2.43213	3.00678	1.65674	0.671952	2.33747	3.30957	0.00389966	3.07447	3.06359	2.53164	3.48193	9.08626	0.000939452	7.32827	7.22621	4.69703	10.3569
Os04t0481050-01	Os04g0481050	chr04:24065117-24067994	2877	Hypothetical gene.	-2.5504	0.770958	-1.0791	0.475525	0.802709	1.77019	1.7003	0.349572	1.76935	0.0544496	0.31107	0.388074	0.333506	0.390972	0.449174	2.95142	0.253685	0.304195	0.245451	0.301609	0.35118	6.89821
Os08t0414500-00	Os08g0414500	chr08:19814566-19815027	461	Hypothetical conserved gene.	-2.55774	2.48716	-2.90241	0.205977	0.737553	0.660167	3.2552	1.90033	0.0757541	0.655807	2.36406	1.43661	2.76886	1.71319	3.30877	3.20163	4.31115	1.68264	5.73158	2.23075	8.88671	8.38128
Os01t0835500-03	Os01g0835500	chr01:35814673-35817706	2194	Similar to Respiratory burst oxidase-like protein J.	-2.55903	2.13077	-3.21668	0.0849553	0.737553	0.595988	2.91377	1.55817	0.40875	0.433734	1.25148	1.86487	2.09228	1.54203	2.62474	3.2028	1.45412	2.60595	3.16515	1.86149	5.0842	8.39039
Os03t0562200-02	Os03g0562200	chr03:20188177-20194964	1193	Cyclin-like F-box domain containing protein.	-2.56519	1.79134	-1.08469	0.463422	0.800365	1.77195	2.59543	1.23636	0.348215	1.7374	0.00783388	2.46489	2.46104	2.21055	2.84165	2.3492	0.00651162	4.44639	4.40808	3.58617	6.10895	4.24027
Os11t0294600-02	Os11g0294600	chr11:10786667-10791694	1485	Zinc finger, RING/FYVE/PHD-type domain containing protein.	-2.56981	2.28437	-0.813626	0.563895	0.825275	2.36679	3.0645	1.70284	0.181954	2.35978	3.37146	0.0342182	3.22509	3.32321	3.19316	2.93584	9.51807	0.0225746	8.25958	8.84532	8.14102	6.81347
Os12t0222800-00	Os12g0222800	chr12:6647364-6650382	3018	Leucine-rich repeat, N-terminal domain containing protein.	-2.57051	0.418529	-15.5893	0.0146746	0.737553	0.123562	1.48038	0.118325	0.111852	0.0525039	0.155451	0.0811996	0.115159	0.0206807	1.55947	1.40129	0.120546	0.0559535	0.0777489	0.0106163	1.92619	1.71844
Os04t0661600-02	Os04g0661600	chr04:33755494-33758389	584	Similar to H0112G12.12 protein.	-2.57513	1.69034	-7.97313	0.0320484	0.737553	0.24205	2.50518	1.14053	0.113234	0.213931	0.989262	1.29181	1.93708	2.13382	2.58525	2.42511	1.04107	1.41855	2.73121	3.34816	4.91614	4.52535
Os12t0245100-01	Os12g0245100	chr12:8031419-8036687	1861	Conserved hypothetical protein.	-2.57779	0.604376	-18.3421	0.00313672	0.737553	0.105332	1.59513	0.228991	0.0701007	0.0786173	0.284582	0.1734	0.145261	0.0853195	1.6447	1.54556	0.232447	0.125887	0.0985012	0.0537338	2.09167	1.99422
Os02t0611200-03	Os02g0611200	chr02:24047062-24048294	1232	Similar to S-adenosylmethionine decarboxylase 2.	-2.57791	0.564782	-0.965863	0.511022	0.804837	2.00039	1.56944	0.203243	2.00026	0.0223645	0.187429	0.219057	0.206151	0.245613	0.155045	2.98384	0.147731	0.161555	0.142101	0.181144	0.111034	7.07145
Os02t0819700-01	Os02g0819700	chr02:35199418-35200921	999	Zinc finger, Zim17-type family protein.	-2.5793	1.18219	-1.98189	0.288404	0.747896	0.975432	2.04904	0.682061	0.150385	0.96377	1.36355	0.00057222	2.54029	2.81708	1.9427	2.15538	1.65114	0.00023814	4.73026	5.97084	2.77992	3.56737
Os02t0816100-01	Os02g0816100	chr02:34963655-34966602	1204	HAD-superfamily hydrolase, subfamily IA, variant 2 protein.	-2.58045	2.94711	-6.07824	0.100291	0.737553	0.318203	3.70922	2.34159	0.0326073	0.316528	2.56541	2.11777	3.68678	3.98567	3.68616	3.73227	5.11895	3.28013	11.8135	14.5978	11.9037	12.531
Os03t0249700-02	Os03g0249700	chr03:7907081-7907675	594	Conserved hypothetical protein.	-2.59292	1.9835	-0.739342	0.53797	0.814896	2.62929	2.78649	1.41192	1.72611	1.98336	2.81436	0.00946995	3.96228	1.98035	1.56595	4.00703	6.20747	0.00283813	14.5813	2.90747	1.93778	15.2426
Os12t0454600-00	Os12g0454600	chr12:15758648-15760484	836	Cupredoxin domain containing protein.	-2.59631	3.98002	-16.2514	0.0378815	0.737553	0.119781	4.72732	3.35085	0.11941	0.00941867	3.34419	3.35751	3.89288	4.21608	4.64288	4.81175	9.32237	9.17501	13.8279	17.3508	24.1917	27.5713
Os09t0407300-01	Os09g0407300	chr09:14368087-14373628	2453	Domain of unknown function SprT-like domain containing protein.	-2.59986	0.0765149	-15.1705	0.0419036	0.737553	0.1285	1.38267	0.00423422	0.128499	7.46846e-05	0.00428703	0.00418141	1.59977	0.606747	1.47353	1.29181	0.00243831	0.00107942	1.95363	0.516108	1.74554	1.52189
Os01t0719100-01	Os01g0719100	chr01:29967315-29970765	2344	Similar to RING finger and CHY zinc finger domain-containing protein 1.	-2.61267	2.07431	-0.654774	0.626111	0.851114	2.99253	2.87969	1.49417	2.95091	0.497357	1.84585	1.14248	0.959685	1.15896	0.793085	4.9663	2.73619	1.17892	0.895178	1.21159	0.713765	30.7957
Os10t0467800-01	Os10g0467800	chr10:17262049-17266561	3425	Similar to Cellulose synthase (Fragment).	-2.61451	3.02213	-1.13447	0.459797	0.799769	1.72845	3.7939	2.40736	1.728	0.0391873	2.43507	2.37965	2.48269	2.60981	2.57202	5.01578	4.57151	4.13546	4.50436	5.05248	4.86249	31.8656
Os12t0210500-00	Os12g0210500	chr12:5775579-5776811	1001	Conserved hypothetical protein.	-2.61927	2.15117	-7.40474	0.0815542	0.737553	0.265314	2.95511	1.56595	0.0299325	0.26362	1.75235	1.37954	1.55846	1.76208	2.97628	2.93395	2.49475	1.57659	1.88506	2.34308	6.80965	6.80776
Os03t0302850-00	Os03g0302850	chr03:10677856-10678234	378	Hypothetical protein.	-2.62017	3.25166	-4.34673	0.107137	0.737553	0.452128	4.0199	2.63024	0.148254	0.42713	2.93227	2.32821	5.26682	1.78498	3.91507	4.12473	6.80746	3.95595	38.0109	2.39538	14.1528	16.6813
Os11t0687001-00	Os11g0687001	chr11:27812453-27818224	2528	Hypothetical protein.	-2.6204	1.67258	-6.96538	0.0785536	0.737553	0.282174	2.50608	1.11629	0.0564788	0.276464	0.920801	1.31178	1.29288	1.82316	2.54601	2.46614	0.946891	1.45382	1.38635	2.48885	4.75926	4.67126
Os12t0257500-01	Os12g0257500	chr12:8859354-8860654	1300	Conserved hypothetical protein.	-2.62927	2.87496	-6.82105	0.0918808	0.737553	0.289156	3.65565	2.26099	0.0143288	0.288801	2.05678	2.46521	1.30619	3.02653	3.64552	3.66579	3.30561	4.44792	1.41017	7.02355	11.5585	11.9259
Os12t0267064-01	Os12g0267064	chr12:9515223-9517532	1517	Similar to NADP-dependant malate dehydrogenase (Fragment).	-2.63058	2.67759	-48.3125	0.00101276	0.737553	0.0408459	3.46469	2.06931	0.0225692	0.0340444	2.04523	2.09338	1.78723	1.98879	3.44873	3.48065	3.27137	3.21721	2.37109	2.93008	9.93261	10.3494
Os01t0972000-01	Os01g0972000	chr01:42884952-42886230	1278	Zinc finger, RING/FYVE/PHD-type domain containing protein.	-2.63315	2.41432	-7.16238	0.0237456	0.737553	0.275796	3.2117	1.81491	0.163209	0.22232	1.65771	1.97211	3.77956	1.88619	3.3271	3.09629	2.26686	2.88893	12.7017	2.65758	9.00912	7.71408
Os03t0683833-00	Os03g0683833	chr03:27257669-27257845	176	Non-protein coding transcript.	-2.63393	2.237	-2.16031	0.219677	0.737553	0.914667	3.04216	1.64494	0.363558	0.83931	1.05146	2.23843	1.97073	1.92049	3.29923	2.78509	1.13398	3.67454	2.82438	2.75286	8.81902	6.03916
Os03t0764100-01	Os03g0764100	chr03:31604981-31606215	1234	Zinc finger transcription factor ZF1.	-2.63971	5.36656	-10.4348	0.0459089	0.737553	0.189791	6.11224	4.71186	0.0474821	0.183755	4.84179	4.58192	7.10421	4.36743	6.07866	6.14581	27.4246	22.8204	133.327	19.3776	68.1266	71.9907
Os05t0530500-01	Os05g0530500	chr05:26348537-26351609	1187	Similar to OSK1.	-2.64421	1.59116	-1.03478	0.488732	0.802709	1.91723	2.44032	1.03749	1.91586	0.0722528	0.986396	1.08858	1.20977	1.22586	1.0856	3.79504	1.03645	1.10228	1.25274	1.31596	1.10556	13.159
Os09t0388400-01	Os09g0388400	chr09:13319822-13325701	1303	HAD superfamily hydrolase-like, type 3 domain containing protein.	-2.64486	2.17915	-7.64802	0.082364	0.737553	0.259468	2.99091	1.58771	0.0094493	0.259296	1.77106	1.40436	1.24151	1.60042	2.99759	2.98422	2.54246	1.62423	1.30331	1.98241	6.93165	7.07282
Os03t0118400-03	Os03g0118400	chr03:1000559-1001181	438	Similar to Cyclin-dependent kinase A-1.	-2.64919	3.43738	-1.17891	0.447807	0.796818	1.68609	4.21126	2.80571	1.68599	0.0188811	2.81906	2.79235	2.14135	3.32217	3.01909	5.40343	6.22909	5.83796	3.31248	8.83888	7.05862	42.066
Os06t0611000-02	Os06g0611000	chr06:24361176-24363582	1508	Similar to Microtubule-associated protein MAP65-1a.	-2.65363	0.0504381	-0.998731	0.500404	0.802709	1.9937	1.40977	0.00180455	1.9937	0.00250878	3.057e-05	0.00357852	0.374462	2.788e-05	1.626e-05	2.81953	2.06772e-05	0.000799872	0.278845	1.49338e-05	1.03047e-05	6.22496
Os05t0417700-01	Os05g0417700	chr05:20457218-20457822	604	Hypothetical conserved gene.	-2.65727	0.768482	-8.81819	0.0143601	0.737553	0.22612	1.74783	0.337884	0.142274	0.17575	0.21361	0.462158	1.63294	1.05146	1.64723	1.84843	0.172028	0.372876	2.02585	1.06001	2.09656	2.67564
Os04t0472300-02	Os04g0472300	chr04:23608629-23611023	1581	Hypothetical conserved gene.	-2.65865	2.37085	-1.71307	0.30671	0.753831	1.16458	3.17889	1.7682	1.11469	0.337223	2.00665	1.52975	1.97738	1.87663	2.39069	3.9671	3.1701	1.85598	2.84211	2.63044	4.15991	14.8237
Os03t0301200-01	Os03g0301200	chr03:10599141-10601494	2353	COBRA-like protein 7 precursor.	-2.66039	3.47636	-15.9143	0.0142215	0.737553	0.125445	4.25311	2.84147	0.0533571	0.113531	2.92175	2.7612	5.67578	3.10976	4.29084	4.21538	6.74766	5.69	50.7198	7.49911	18.6469	17.8121
Os05t0503500-00	Os05g0503500	chr05:24783621-24784068	447	Non-protein coding transcript.	-2.66277	5.5341	-1.77464	0.220943	0.737553	1.12596	6.28548	4.87255	0.732051	0.855509	5.47748	4.26761	4.81275	5.03234	5.76784	6.80311	42.8031	18.1898	27.3581	31.0574	54.474	115.554
Os12t0443700-01	Os12g0443700	chr12:14897202-14904687	1994	Similar to Glu-prolyl-tRNA aminoacyl synthetase (Fragment).	-2.66378	0.341654	-6.15638	0.0684353	0.737553	0.324697	1.49173	0.0782499	0.305274	0.110617	3.201e-05	0.156468	4.939e-05	5.716e-05	1.70759	1.27586	2.16269e-05	0.110829	2.45565e-05	2.67782e-05	2.2294	1.49176
Os10t0403200-00	Os10g0403200	chr10:13658882-13660435	1467	Hypothetical protein.	-2.67819	2.15886	-8.29182	0.0143432	0.737553	0.242403	2.98344	1.56218	0.167012	0.175689	1.68641	1.43795	3.07945	3.08607	2.86534	3.10153	2.33292	1.68469	7.35792	7.3656	6.239	7.75064
Os08t0482500-01	Os08g0482500	chr08:23850438-23852920	1300	Hypothetical protein.	-2.68052	1.10691	-2.3669	0.253032	0.742995	0.849946	2.02698	0.604469	0.0513443	0.848393	1.20437	0.00456394	1.92743	1.98759	2.06329	1.99068	1.37561	0.0011395	2.70806	2.92762	3.11869	3.0728
Os09t0135800-02	Os09g0135800	chr09:2705198-2707231	2033	Armadillo-like helical domain containing protein.	-2.68838	0.000405062	-1	0.5	0.802709	2.01771	1.42674	1.15e-07	2.01771	1.3435e-07	2e-08	2.1e-07	1e-07	1.1e-07	1.4e-07	2.85348	2.10457e-09	6.56767e-08	3.1683e-08	2.4899e-08	5.39278e-08	6.37978
Os01t0276800-04	Os01g0276800	chr01:9702792-9705153	902	Similar to predicted protein.	-2.68936	0.0819338	-0.996821	0.501011	0.802709	2.02489	1.43195	0.00468811	2.02488	0.00587471	0.00884216	0.00053407	0.00592166	0.0170356	2.86376	0.00014257	0.00770627	0.000229118	0.00117611	0.00730399	6.23267	0.000240405
Os07t0222900-01	Os07g0222900	chr07:6803394-6806607	1508	Similar to KHG/KDPG aldolase.	-2.68977	1.39837	-7.78153	0.0289611	0.737553	0.25943	2.28373	0.856248	0.224281	0.130392	0.764047	0.948449	1.04177	0.910898	2.12514	2.44232	0.735294	0.915941	0.997835	0.861173	3.31857	4.59242
Os02t0661100-01	Os02g0661100	chr02:26767606-26771623	1768	Similar to Trehalose-6-phosphate phosphatase.	-2.69037	4.66993	-11.8608	0.0469455	0.737553	0.170243	5.43809	4.01028	0.0286073	0.167822	3.89161	4.12895	7.93984	4.03832	5.45831	5.41786	13.9003	16.4062	234.337	15.138	43.4275	42.5782
Os10t0516400-02	Os10g0516400	chr10:19915849-19916884	1035	Conserved hypothetical protein.	-2.69084	0.177489	-1.6781	0.342029	0.763402	1.20349	1.44978	0.0217291	1.20333	0.0195088	0.0355239	0.00793429	0.965781	1.40367	2.30067	0.598899	0.0255234	0.00227048	0.90552	1.6101	3.82897	0.538349
Os07t0543500-00	Os07g0543500	chr07:21513061-21517031	3011	Armadillo-like helical domain containing protein.	-2.69206	0.365903	-26.1461	0.00451544	0.737553	0.0772774	1.51697	0.0882583	0.0380183	0.0672785	0.135831	0.0406852	0.0476852	0.0665316	1.49008	1.54385	0.10358	0.0280459	0.029228	0.0425699	1.778	1.99107
Os02t0748300-02	Os02g0748300	chr02:31445018-31445808	790	Similar to Kelch motif family protein.	-2.69279	1.81767	-3.07401	0.190394	0.737553	0.657465	2.66763	1.23853	0.103735	0.64923	1.6976	0.779451	2.99186	0.0147975	2.59428	2.74098	2.35734	0.711065	6.86517	0.00525362	4.95567	5.81824
Os05t0217800-01	Os05g0217800	chr05:7255509-7257163	1129	BURP domain containing protein.	-2.6979	3.48798	-1.61419	0.353085	0.766423	1.25445	4.27662	2.84478	0.00608598	1.25443	1.95776	3.7318	1.95115	3.06751	4.28092	4.27231	3.02881	12.1742	2.7655	7.24627	18.5313	18.57
Os03t0741100-01	Os03g0741100	chr03:30406829-30409342	1181	Basic helix-loop-helix dimerisation region bHLH domain containing protein.	-2.70976	4.13709	-7.74309	0.0628397	0.737553	0.26267	4.9182	3.48004	0.253611	0.0683875	3.5284	3.43168	7.41581	2.71168	4.73887	5.09753	10.6994	9.71601	166.535	5.46825	25.8611	33.6346
Os01t0135700-01	Os01g0135700	chr01:1931015-1931904	889	EF-HAND 2 domain containing protein.	-2.71054	4.84432	-5.73201	0.0528383	0.737553	0.354929	5.61672	4.17814	0.164885	0.314305	3.95589	4.40039	7.28156	4.01709	5.50013	5.73331	14.6091	20.0364	149.941	14.9148	44.664	53.1362
Os09t0509400-02	Os09g0509400	chr09:19771519-19775038	1543	Hypothetical conserved gene.	-2.72312	0.975536	-1.25097	0.427178	0.789599	1.63386	1.93666	0.491398	1.62827	0.135104	0.586931	0.395865	0.596933	0.377339	0.785299	3.08802	0.538175	0.309738	0.486578	0.289611	0.707042	7.66946
Os07t0542400-02	Os07g0542400	chr07:21434653-21436983	1495	Similar to receptor-like protein kinase RK20-1.	-2.72873	0.000924367	-12.6076	0.0503894	0.737553	0.16245	1.44823	5.9e-07	0.16245	3.81838e-07	3.2e-07	8.6e-07	1.23e-06	1.02e-06	1.5631	1.33336	1.7037e-07	3.45745e-07	4.98736e-07	4.24087e-07	1.93206	1.59523
Os03t0717900-02	Os03g0717900	chr03:29065606-29067576	1392	Similar to mRNA, clone: RTFL01-13-K15.	-2.73109	3.67716	-0.990897	0.476608	0.802709	2.0687	4.47264	3.02316	1.95625	0.672761	2.54745	3.49888	2.82449	3.0344	3.08936	5.85592	5.03878	10.2004	5.9785	7.06528	7.47287	58.1257
Os05t0214300-00	Os05g0214300	chr05:7083048-7085033	783	Similar to Bidirectional sugar transporter SWEET3a.	-2.73628	4.35144	-1.32272	0.411668	0.783677	1.55267	5.13771	3.68549	0.0573653	1.55161	2.58834	4.78265	4.97758	4.99805	5.09715	5.17827	5.21054	26.3468	30.6922	30.3695	33.5138	35.6966
Os08t0316900-01	Os08g0316900	chr08:13603167-13604199	857	Hypothetical protein.	-2.74379	2.22347	-5.00652	0.109328	0.737553	0.41133	3.06773	1.61156	0.088789	0.401633	1.89556	1.32756	2.12744	2.11013	3.00494	3.13051	2.86745	1.48189	3.26768	3.2831	6.97732	7.93162
Os06t0594650-00	Os06g0594650	chr06:23379508-23381032	988	Hypothetical protein.	-2.74751	0.588164	-0.954863	0.514404	0.805881	2.15957	1.66579	0.207671	2.15833	0.0732759	0.155857	0.259485	0.197683	0.0585162	0.139624	3.19196	0.120703	0.19615	0.136819	0.0371976	0.100274	8.31932
Os12t0282000-01	Os12g0282000	chr12:10651960-10653342	1056	Conserved hypothetical protein.	-2.75273	3.2978	-1.82559	0.318765	0.756587	1.13168	4.10816	2.64729	0.0298839	1.13128	3.44723	1.84735	0.927464	2.29903	4.08702	4.12929	10.0781	2.56362	0.851653	3.87807	16.0043	16.7211
Os05t0427100-02	Os05g0427100	chr05:20939682-20942190	1722	Octicosapeptide/Phox/Bem1p domain containing protein.	-2.75614	0.91375	-3.34334	0.177463	0.737553	0.618691	1.9017	0.43905	0.0858377	0.612708	0.872299	0.00579971	0.487048	0.00106266	1.841	1.96239	0.883245	0.00162277	0.381559	0.000314694	2.53116	2.99794
Os09t0482400-03	Os09g0482400	chr09:18525622-18527160	1538	Similar to Heat shock protein 81-3.	-2.75758	0.897845	-0.756066	0.578537	0.830959	2.73728	1.88994	0.426536	2.67274	0.590893	0.84436	0.00871085	0.00100556	0.00022326	3.77985	2.448e-05	0.843707	0.0026688	0.000317471	9.52158e-05	12.7904	3.05584e-05
Os03t0574600-01	Os03g0574600	chr03:20961328-20962190	623	Conserved hypothetical protein.	-2.76213	3.38899	-22.7659	0.0269738	0.737553	0.0910543	4.20022	2.73444	0.00705666	0.0907804	2.79863	2.67025	3.93229	3.51496	4.20521	4.19523	6.13985	5.27859	14.2462	10.2839	17.4717	17.5312
Os05t0534600-01	Os05g0534600	chr05:26544674-26552137	3041	CASC3/Barentsz eIF4AIII binding domain containing protein.	-2.7628	0.895099	-2.17145	0.167989	0.737553	0.954859	1.89004	0.423907	0.744777	0.597548	0.00137727	0.846437	0.844813	1.40025	1.3634	2.41668	0.000642044	0.790232	0.75384	1.60356	1.55049	4.4917
Os10t0389500-01	Os10g0389500	chr10:12899338-12902125	1443	Conserved hypothetical protein.	-2.77188	3.49176	-3.9618	0.156042	0.737553	0.525043	4.3038	2.83294	0.0311809	0.524116	2.46233	3.20355	4.04541	3.93809	4.32585	4.28175	4.67701	8.12268	15.5316	14.1051	19.1362	18.7035
Os02t0743400-01	Os02g0743400	chr02:31158978-31161998	2342	Auxin transport protein REH1.	-2.77647	2.93526	-1.07464	0.477045	0.802709	1.93877	3.76291	2.28966	1.93857	0.0283214	2.30968	2.26963	2.1528	2.29222	2.39213	5.13368	4.11446	3.76946	3.34327	3.85901	4.16715	34.4993
Os06t0169001-01	Os06g0169001	chr06:3474628-3476370	875	GOS9 protein.	-2.77896	3.58659	-12.9238	0.0488434	0.737553	0.161354	4.39886	2.92432	0.00596709	0.161244	3.03833	2.8103	1.71889	4.08252	4.39464	4.40308	7.39857	5.92647	2.22794	15.6895	20.1197	20.4312
Os09t0326900-02	Os09g0326900	chr09:9636591-9637998	1407	Similar to BRI1-KD interacting protein 107 (Fragment).	-2.77969	4.57093	-1.01019	0.496609	0.802709	2.06481	5.3675	3.89257	2.06419	0.0509635	3.92861	3.85654	3.8247	3.87596	3.9079	6.8271	14.3005	13.4062	13.1	13.4214	14.0854	117.598
Os02t0703600-01	Os02g0703600	chr02:28995716-28998452	2371	Similar to Abscisic acid 8'-hydroxylase 1.	-2.78832	1.70303	-6.27652	0.0972295	0.737553	0.333334	2.59643	1.11704	0.0335704	0.33164	1.35154	0.882534	3.24438	0.859261	2.5727	2.62017	1.62792	0.833291	8.38725	0.797342	4.86531	5.27907
Os07t0267300-01	Os07g0267300	chr07:9564957-9565455	498	Hypothetical gene.	-2.78961	3.13769	-9.67276	0.0610879	0.737553	0.216394	3.96381	2.48375	0.0280856	0.214564	2.63547	2.33203	2.91741	3.01531	3.98367	3.94395	5.41671	3.96971	6.45795	6.95606	14.8792	14.581
Os09t0344500-01	Os09g0344500	chr09:10740342-10741908	1465	Similar to O-methyltransferase ZRP4 (EC 2.1.1.-) (OMT).	-2.79099	1.35725	-12.2251	0.0113072	0.737553	0.171298	2.28645	0.805672	0.0935348	0.143507	0.704197	0.907147	1.42145	1.87422	2.35259	2.22031	0.664869	0.864231	1.61138	2.62295	4.01852	3.78532
Os03t0302800-01	Os03g0302800	chr03:10677796-10678946	1150	Similar to Long cell-linked locus protein.	-2.80874	2.58178	-13.0213	0.00602173	0.737553	0.161817	3.43207	1.94214	0.109271	0.119351	2.02654	1.85775	4.33178	1.71442	3.3548	3.50933	3.21909	2.58819	19.1662	2.2322	9.22019	10.5759
Os09t0501150-00	Os09g0501150	chr09:19399075-19400863	527	Conserved hypothetical protein.	-2.81733	4.08027	-1.21334	0.438826	0.792627	1.74172	4.89528	3.40095	1.74172	0.00121723	3.40009	3.40181	3.62588	3.69387	3.6637	6.12686	9.7257	9.48028	11.2713	11.7255	11.7071	71.0877
Os04t0528300-02	Os04g0528300	chr04:26398212-26401369	1769	Similar to OSIGBa0115K01-H0319F09.18 protein.	-2.83308	0.00115634	-1	0.5	0.802709	2.12468	1.50237	8.9e-07	2.12468	9.19239e-07	1.54e-06	2.4e-07	1.391e-05	0	5.2e-07	3.00475	1.06259e-06	7.44471e-08	7.4402e-06	2.07291e-17	2.13984e-07	7.19314
Os06t0661700-01	Os06g0661700	chr06:27265417-27269905	2704	Hypothetical conserved gene.	-2.83462	0.0166448	-1.00001	0.499997	0.802709	2.12577	1.50334	0.00018429	2.12577	0	0.00018429	0.00018429	0.00036654	0.00036211	0.00019637	3.00648	0.000126518	7.83805e-05	0.000160523	0.000152368	0.000113869	7.20577
Os03t0239300-03	Os03g0239300	chr03:7353146-7354138	992	Zinc finger, C2H2-type domain containing protein.	-2.85056	0.530925	-0.909816	0.527671	0.810151	2.34907	1.67912	0.167875	2.33759	0.23193	0.0038753	0.331874	0.0046253	1.9915	0.0261915	3.33204	0.00211216	0.256436	0.000903303	2.9341	0.0193444	9.26934
Os01t0278000-00	Os01g0278000	chr01:9770017-9771047	1015	VQ domain containing protein.	-2.8531	2.24393	-15.2994	0.0288336	0.737553	0.139812	3.12421	1.61168	0.134925	0.0366419	1.58577	1.63759	4.06586	1.66326	3.0288	3.21961	2.10261	2.08806	15.7536	2.12393	7.1163	8.50491
Os07t0586500-02	Os07g0586500	chr07:23833417-23840102	2574	Similar to SUMO activating enzyme 2.	-2.85491	1.95981	-1.15792	0.453141	0.798538	1.84843	2.85755	1.34411	1.84733	0.0636859	1.38914	1.29908	1.38817	1.23862	1.5513	4.16381	1.69374	1.43297	1.55169	1.33941	1.90923	17.1166
Os11t0597700-01	Os11g0597700	chr11:22799340-22802116	2776	Similar to Resistant protein.	-2.85599	2.22531	-6.4534	0.0401269	0.737553	0.33178	3.10754	1.59355	0.163741	0.28856	1.3895	1.79759	1.29601	1.40524	3.22332	2.99176	1.69422	2.44661	1.39192	1.61307	8.33898	7.11491
Os04t0387000-00	Os04g0387000	chr04:19005243-19005588	345	Hypothetical conserved gene.	-2.85913	3.20381	-3.04709	0.198479	0.737553	0.70341	4.04999	2.53442	0.700409	0.0648973	2.48853	2.58031	2.35926	3.28123	3.55473	4.54526	4.78295	4.87591	4.03079	8.56638	10.7722	22.6988
Os02t0764700-01	Os02g0764700	chr02:32204424-32205335	911	Similar to Ethylene-responsive transcription factor 4 (Ethylene-responsive element binding factor 4) (Related to APETALA-2 protein 5) (EREBP-4) (AtERF4).	-2.87613	1.60864	-9.47918	0.0112814	0.737553	0.227387	2.54208	1.01795	0.168403	0.152792	0.909911	1.12599	5.68165	0.970532	2.423	2.66116	0.933615	1.156	50.9046	0.945325	4.28439	5.45291
Os05t0545400-01	Os05g0545400	chr05:27075998-27077365	1367	Serine/threonine protein kinase domain containing protein.	-2.88271	1.64302	-9.5016	0.0138189	0.737553	0.227342	2.57556	1.04813	0.181843	0.136445	0.95165	1.14461	3.69165	1.25743	2.44698	2.70414	0.986942	1.18045	11.8638	1.3688	4.37242	5.65456
Os01t0760600-04	Os01g0760600	chr01:31998876-32003326	1524	Similar to Aspartate aminotransferase.	-2.89342	3.60613	-1.39909	0.395028	0.780044	1.54934	4.45305	2.92028	0.0146884	1.54927	1.82477	4.01578	5.0292	4.22928	4.46344	4.44267	2.67379	15.0703	31.9343	17.5108	21.1597	21.0174
Os12t0228800-01	Os12g0228800	chr12:7014179-7014828	649	Similar to Calmodulin-like protein.	-2.9046	0.35017	-6.15307	0.102383	0.737553	0.35357	1.6143	0.075958	0.353473	0.00826748	0.070112	0.081804	0.253819	0.17943	1.36435	1.86424	0.0518706	0.0562116	0.17715	0.127855	1.5516	2.72042
Os10t0456400-01	Os10g0456400	chr10:16675580-16677867	2287	Conserved hypothetical protein.	-2.90573	3.80939	-2.86537	0.104257	0.737553	0.75953	4.65577	3.11687	0.511908	0.561103	3.51363	2.72011	4.16974	4.72944	4.2938	5.01775	10.5851	5.49981	17.0371	25.028	18.6959	31.9122
Os03t0271100-03	Os03g0271100	chr03:9065038-9068046	1897	Similar to Sigma factor SIG2B.	-2.908	1.67493	-1.71496	0.273902	0.744954	1.26996	2.61347	1.07344	0.552649	1.1434	1.88195	0.26493	2.50008	2.05279	3.00425	2.22268	2.8264	0.199423	4.57162	3.11531	6.97443	3.79255
Os07t0546100-02	Os07g0546100	chr07:21630258-21633485	1394	Hypothetical conserved gene.	-2.91103	2.0122	-0.91548	0.527712	0.810151	2.38132	2.92554	1.38401	2.37957	0.0913552	1.31941	1.44861	1.483	1.43441	1.24293	4.60815	1.56958	1.70385	1.7349	1.66556	1.34328	23.7725
Os09t0522500-00	Os09g0522500	chr09:20403654-20403876	222	Hypothetical protein.	-2.91844	3.70846	-6.04922	0.0419239	0.737553	0.361243	4.56068	3.01548	0.310745	0.184212	3.14574	2.88522	6.15337	2.71228	4.34095	4.78041	8.02669	6.30299	70.8646	5.47115	19.3573	26.922
Os10t0149200-01	Os10g0149200	chr10:2958891-2960029	1036	Protein of unknown function DUF1210 family protein.	-2.91922	3.28118	-34.564	0.0132245	0.737553	0.0632387	4.14375	2.59817	0.0138014	0.0617143	2.55453	2.6418	3.87785	4.08812	4.15351	4.13399	5.07098	5.14385	13.6552	15.7448	16.84	16.7684
Os11t0602400-01	Os11g0602400	chr11:23176607-23178790	1065	tRNA intron endonuclease, catalytic domain-like domain containing protein.	-2.92097	2.30621	-12.2477	0.0513562	0.737553	0.178565	3.20561	1.65916	0.00822077	0.178376	1.53303	1.78529	1.3931	1.88431	3.19979	3.21142	1.98416	2.4182	1.56106	2.64976	8.18044	8.44503
Os09t0522200-01	Os09g0522200	chr09:20403412-20404332	920	DRE-binding protein 1A.	-2.92749	3.72783	-5.55388	0.113387	0.737553	0.394599	4.58233	3.03267	0.394585	0.003245	3.03497	3.03038	5.89618	2.33949	4.30332	4.86135	7.37839	7.10168	58.8385	4.0197	18.8271	28.5732
Os03t0381200-02	Os03g0381200	chr03:15115201-15118337	1133	Similar to Capping protein beta 3 subunit (Fragment).	-2.9383	0.114307	-1.01441	0.495443	0.802709	2.16784	1.56334	0.0083578	2.16783	0.00710719	0.00333226	0.0133834	0.0378255	3.68	3.09623	0.0304543	0.00161044	0.00628616	0.0224231	11.6256	7.52183	0.0283447
Os10t0103700-01	Os10g0103700	chr10:284720-286949	948	Similar to Homeobox-leucine zipper protein HOX15.	-2.94108	3.36155	-12.3005	0.0115683	0.737553	0.178936	4.22862	2.67227	0.0965449	0.150656	2.56574	2.7788	2.72051	2.99616	4.29689	4.16035	5.11954	5.76494	5.49262	6.86662	18.7443	17.0798
Os11t0664400-00	Os11g0664400	chr11:26774245-26775075	723	Hypothetical conserved gene.	-2.94923	1.04301	-23.7916	0.0185311	0.737553	0.0927494	2.08268	0.522343	0.0225275	0.0899721	0.458723	0.585963	2.01869	0.478444	2.06675	2.09861	0.403509	0.485819	2.95618	0.386816	3.12909	3.38569
Os03t0298400-02	Os03g0298400	chr03:10465236-10466149	651	Similar to 26S protease regulatory subunit 4 homolog.	-2.953	4.08298	-1.43817	0.383526	0.776161	1.53616	4.93811	3.37593	1.52873	0.150939	3.2692	3.48266	3.47475	3.81625	3.85713	6.01908	8.79998	10.0998	10.01	12.8371	13.5599	65.8772
Os06t0218500-03	Os06g0218500	chr06:6087257-6088705	1448	Non-protein coding transcript.	-2.96504	3.27897	-0.837553	0.556131	0.821763	2.64766	4.15542	2.58737	2.64764	0.0102088	2.58015	2.59459	2.38162	2.26769	2.28325	6.02759	5.17537	4.94741	4.10317	3.76426	3.78202	66.269
Os02t0502500-02	Os02g0502500	chr02:17781093-17785512	2972	Protein kinase-like domain containing protein.	-2.97418	2.28618	-0.977338	0.507256	0.804206	2.2754	3.20385	1.63136	0.0280441	2.27523	3.24019	0.0225295	2.69609	2.96264	3.22368	3.18402	8.60069	0.0138951	5.38657	6.69276	8.33959	8.26967
Os06t0514800-00	Os06g0514800	chr06:18773328-18774239	575	Conserved hypothetical protein.	-2.97704	4.04871	-3.63561	0.154466	0.737553	0.612222	4.91142	3.33754	0.127133	0.598877	2.91407	3.76101	5.49221	5.0213	4.82152	5.00132	6.70425	12.4804	44.6478	30.842	27.4052	31.5209
Os02t0527200-01	Os02g0527200	chr02:19303395-19304620	1100	Similar to OSIGBa0142C11.2 protein.	-2.98125	4.495	-5.92548	0.0446713	0.737553	0.376119	5.3515	3.77558	0.188323	0.325576	3.54536	4.0058	6.23098	3.54108	5.21833	5.48466	10.8435	14.935	74.7757	10.4912	36.5015	44.5299
Os03t0369600-00	Os03g0369600	chr03:14504837-14509625	1284	Similar to Class III peroxidase 48.	-2.99184	2.28508	-7.82079	0.0765154	0.737553	0.285894	3.20847	1.62744	0.0349184	0.283754	1.4268	1.82808	1.98148	3.53754	3.18378	3.23316	1.76829	2.5141	2.8517	10.4637	8.09116	8.59755
Os10t0149000-00	Os10g0149000	chr10:2942139-2942901	660	Protein of unknown function DUF1210 family protein.	-2.99534	3.18892	-3.48948	0.177667	0.737553	0.641442	4.07701	2.49429	0.0033341	0.641434	2.04073	2.94785	3.88944	3.80911	4.07465	4.07936	3.26093	6.62814	13.7784	12.7649	15.8734	16.1444
Os07t0109700-01	Os07g0109700	chr07:536835-537792	729	Conserved hypothetical protein.	-3.00228	4.00464	-3.48967	0.17637	0.737553	0.64276	4.87543	3.28938	0.0368764	0.641702	3.74313	2.83563	3.36059	3.41252	4.90151	4.84936	12.4614	6.05469	9.17448	9.45593	29.1326	28.3238
Os02t0621100-01	Os02g0621100	chr02:24708073-24717284	2750	Similar to Su(VAR)3-9-related protein 4.	-3.00427	0.997117	-17.7764	0.00675501	0.737553	0.126256	2.06783	0.480815	0.107411	0.066359	0.433892	0.527738	0.32143	0.181211	2.14378	1.99188	0.380298	0.432484	0.236125	0.128943	3.36931	3.07609
Os08t0123900-00	Os08g0123900	chr08:1301946-1302912	966	Similar to cDNA, clone: J065032N17, full insert sequence.	-3.00637	0.899201	-26.8433	0.0016721	0.737553	0.0836634	1.9936	0.405579	0.0531778	0.0645887	0.45125	0.359908	0.285305	0.265574	2.0312	1.956	0.39806	0.280034	0.205129	0.197548	3.02918	2.98052
Os12t0171801-01	Os12g0171801	chr12:3644207-3653650	1792	Hypothetical gene.	-3.00887	0.651337	-11.5623	0.0545462	0.737553	0.194382	1.82206	0.232835	0.00758562	0.194234	0.370179	0.0954913	0.0288917	0.110667	1.82742	1.81669	0.318125	0.065634	0.0171206	0.0747065	2.49985	2.60454
Os01t0805300-01	Os01g0805300	chr01:34139767-34141192	1172	Mog1/PsbP, alpha/beta/alpha sandwich domain containing protein.	-3.01886	2.64261	-11.8283	0.0106906	0.737553	0.190582	3.55719	1.96318	0.1084	0.156751	2.07402	1.85234	1.91044	3.38192	3.63384	3.48054	3.35553	2.57268	2.66597	9.23612	11.4468	10.3488
Os07t0623200-02	Os07g0623200	chr07:25790417-25792526	877	ATPase, P-type, K/Mg/Cd/Cu/Zn/Na/Ca/Na/H-transporter domain containing protein.	-3.02331	0.0468932	-1.0214	0.493259	0.802709	2.20997	1.59751	0.00137651	2.20997	0.0012866	0.00046674	0.00228627	0.0146981	0.00284702	0.0348238	3.16019	0.000294566	0.000620759	0.00545476	0.000597426	0.0250436	8.12818
Os12t0571400-00	Os12g0571400	chr12:23524208-23524834	626	Conserved hypothetical protein.	-3.02651	1.49072	-2.35244	0.160015	0.737553	0.96046	2.4901	0.892438	0.538722	0.795149	0.330183	1.45469	1.58394	1.67582	2.10916	2.87103	0.272652	1.71378	1.92543	2.15052	3.26239	6.46161
Os09t0323100-02	Os09g0323100	chr09:9445097-9449689	1842	Zinc finger, RING/FYVE/PHD-type domain containing protein.	-3.04144	0.000614099	-1	0.5	0.802709	2.26946	1.60475	2.35e-07	2.26946	1.06066e-07	1.6e-07	3.1e-07	2.2e-07	3.1e-07	3.2e-07	3.20951	8.35908e-08	1.07981e-07	6.67798e-08	1.03492e-07	1.18228e-07	8.43147
Os01t0784450-00	Os01g0784450	chr01:33238848-33240103	1255	Hypothetical protein.	-3.0423	0.69738	-18.0914	0.00310267	0.737553	0.125476	1.86582	0.260657	0.0916387	0.0857121	0.20005	0.321265	0.256632	0.194137	1.80102	1.93062	0.158889	0.245884	0.179838	0.139912	2.43864	2.89904
Os06t0270900-02	Os06g0270900	chr06:9094786-9096474	1062	Similar to Aldehyde dehydrogenase.	-3.0449	3.48704	-1.96674	0.28688	0.747896	1.1551	4.38154	2.77515	0.210241	1.13581	3.57828	1.97201	3.59678	3.30351	4.23288	4.5302	11.1021	2.88881	11.0115	8.70271	17.8401	22.4648
Os05t0521300-03	Os05g0521300	chr05:25928277-25931525	753	Similar to histidine-containing phosphotransfer protein 4.	-3.04498	1.53887	-2.19263	0.213503	0.737553	1.03612	2.5391	0.932664	0.422184	0.946211	0.263592	1.60174	2.2465	1.61917	2.24057	2.83762	0.21353	2.00912	3.64477	2.02484	3.65918	6.30271
Os11t0643800-01	Os11g0643800	chr11:25537072-25540452	1728	Similar to Sugar transporter family protein, expressed.	-3.04621	3.47706	-23.315	0.00911451	0.737553	0.0974763	4.3722	2.76519	0.0398552	0.0889561	2.82809	2.70229	3.74233	4.75728	4.34402	4.40039	6.2781	5.43332	12.338	25.5344	19.4093	20.3726
Os06t0513050-01	Os06g0513050	chr06:18524687-18525556	575	Conserved hypothetical protein.	-3.05209	3.92354	-2.04108	0.284279	0.747187	1.11539	4.81015	3.20035	0.135946	1.10707	2.41753	3.98317	5.21561	4.90944	4.90628	4.71402	4.50677	14.7062	36.5653	28.4845	29.2348	25.644
Os02t0791500-02	Os02g0791500	chr02:33619235-33620330	1095	Similar to UDP-glucuronic acid 4-epimerase.	-3.05528	3.42207	-2.17847	0.24632	0.741012	1.04602	4.32128	2.70997	1.00717	0.282421	2.51027	2.90968	3.95663	2.75046	3.6091	5.03346	4.87559	6.42444	14.5156	5.6623	11.2469	32.1982
Os01t0777600-01	Os01g0777600	chr01:32907632-32908968	1336	Conserved hypothetical protein.	-3.06384	3.15982	-12.1821	0.0508716	0.737553	0.187523	4.06908	2.45374	0.0136691	0.187025	2.32149	2.58599	2.41499	2.46638	4.07874	4.05941	4.15896	4.90536	4.22808	4.47653	15.9118	15.8924
Os03t0268000-03	Os03g0268000	chr03:8887709-8889633	537	Non-protein coding transcript.	-3.06628	0.000467147	-1	0.5	0.802709	2.28606	1.61649	1.35e-07	2.28606	7.77817e-08	1.9e-07	8e-08	1.3e-07	1.9e-07	2e-08	3.23298	8.94843e-08	2.8091e-08	4.0108e-08	6.71137e-08	2.24297e-10	8.59561
Os01t0777400-01	Os01g0777400	chr01:32901280-32902616	1336	Conserved hypothetical protein.	-3.06658	3.16032	-12.1901	0.0507701	0.737553	0.18755	4.07037	2.45374	0.0140353	0.187025	2.32149	2.58599	2.41499	2.46638	4.0803	4.06045	4.15896	4.90536	4.22808	4.47653	15.9235	15.9153
Os04t0400600-00	Os04g0400600	chr04:19819411-19820288	877	Similar to OSIGBa0113L04.4 protein.	-3.06995	2.73744	-3.14277	0.186156	0.737553	0.728181	3.66362	2.0454	0.115797	0.718915	1.53705	2.55375	2.91228	3.02723	3.58174	3.7455	1.99295	4.77308	6.42655	7.025	10.9994	12.6671
Os05t0580000-01	Os05g0580000	chr05:28871793-28877277	2311	Similar to ADP-glucose pyrophosphorylase (EC 2.7.7.27) (Fragment).	-3.09585	5.98879	-3.28775	0.187487	0.737553	0.701282	6.85918	5.22884	0.0245138	0.700854	4.73326	5.72442	6.14349	6.47902	6.87651	6.84184	25.4724	51.4472	70.2213	87.0786	119.468	118.957
Os01t0885000-02	Os01g0885000	chr01:38445015-38446311	295	Similar to Cytochrome c.	-3.09655	0.000403814	-1.96325	0.299916	0.752362	1.17463	1.63066	1e-07	1.17463	1.13137e-07	1.8e-07	2e-08	3e-08	3e-07	2.46125	0.800069	8.41109e-08	1.55008e-09	9.91999e-09	1.02264e-07	4.42119	0.772416
Os12t0227050-00	Os12g0227050	chr12:6916213-6918279	1119	Hypothetical protein.	-3.1022	1.78142	-5.25535	0.041001	0.737553	0.439518	2.77633	1.14304	0.260446	0.35404	0.892698	1.39339	0.825173	1.38018	2.59217	2.9605	0.909236	1.60406	0.735531	1.56914	4.94895	6.95084
Os06t0531200-02	Os06g0531200	chr06:19824520-19827829	1099	Hypothetical conserved gene.	-3.10323	1.96238	-2.27391	0.263478	0.743182	1.01609	2.9425	1.30873	0.027157	1.01573	2.02696	0.5905	2.64475	1.95273	2.9617	2.9233	3.2201	0.491921	5.16978	2.83759	6.73742	6.73324
Os07t0486500-01	Os07g0486500	chr07:17907340-17912113	1824	RhoGAP domain containing protein.	-3.10875	0.0224251	-91.5218	0.00695391	0.737553	0.025285	1.63664	0.000307265	0.0252846	0.000136168	0.00021098	0.00040355	0.00039581	0.00047129	1.65452	1.61877	0.00014208	0.000159572	0.0001709	0.000188947	2.11077	2.14929
Os06t0513943-01	Os06g0513943	chr06:18615723-18616592	575	Conserved hypothetical protein.	-3.11008	5.31928	-5.14597	0.104687	0.737553	0.449867	6.20036	4.56341	0.10174	0.438211	4.25355	4.87327	6.73317	6.63128	6.12842	6.2723	18.0678	28.0942	105.581	96.7823	70.4518	79.0809
Os11t0549615-01	Os11g0549615	chr11:20336763-20340697	1312	Metallophosphoesterase domain containing protein.	-3.11377	2.30523	-5.48893	0.102637	0.737553	0.422198	3.26584	1.62718	0.0796686	0.414613	1.334	1.92035	2.06652	2.0346	3.20951	3.32217	1.5953	2.75562	3.09815	3.05633	8.23765	9.19509
Os09t0471900-02	Os09g0471900	chr09:18018438-18020611	1875	Hypothetical conserved gene.	-3.11436	0.0759603	-0.997882	0.500674	0.802709	2.32272	1.64245	0.00351303	2.32272	0.00494989	0.00701313	1.293e-05	0.00145084	1.871e-05	3.785e-05	3.28486	0.00551745	7.26047e-06	0.000374702	9.76598e-06	2.05642e-05	8.92984
Os03t0187400-01	Os03g0187400	chr03:4573147-4575550	1115	Zinc finger, FYVE/PHD-type domain containing protein.	-3.11437	1.7616	-7.45745	0.0274776	0.737553	0.310805	2.76235	1.12341	0.262942	0.165714	1.24059	1.00623	1.72834	1.28742	2.57642	2.94828	1.43484	0.989153	2.24561	1.41504	4.88338	6.88004
Os06t0215200-03	Os06g0215200	chr06:5857429-5857988	559	Similar to nucleic acid binding protein.	-3.12038	0.489882	-2.18745	0.262101	0.743182	1.06139	1.77679	0.135066	1.04647	0.177383	0.260495	0.0096375	0.00106266	0.00238205	1.03683	2.51675	0.210857	0.00285287	0.000319809	0.000486768	1.03589	4.86189
Os04t0116600-01	Os04g0116600	chr04:984542-987069	1811	Glucose/ribitol dehydrogenase family protein.	-3.12513	1.62333	-32.9249	0.00493299	0.737553	0.0706107	2.64152	0.997607	0.0303236	0.063768	0.952516	1.0427	0.850178	0.42286	2.66296	2.62008	0.988193	1.03793	0.761438	0.332269	5.24003	5.27843
Os04t0367400-01	Os04g0367400	chr04:17838024-17839805	1497	Similar to OSIGBa0092J07.5 protein.	-3.13423	1.68354	-15.0251	0.0205583	0.737553	0.155126	2.69845	1.05034	0.0563503	0.144529	1.15254	0.948144	0.811407	0.994426	2.7383	2.65861	1.28998	0.915462	0.719541	0.978781	5.59292	5.44197
Os02t0729700-02	Os02g0729700	chr02:30381799-30383486	1363	Similar to HAHB-7 (Fragment).	-3.1362	5.50779	-1.10857	0.466503	0.801251	2.10366	6.39367	4.74465	2.10093	0.107207	4.66884	4.82046	4.81354	5.03396	4.90809	7.87925	24.2194	27.0794	27.3762	31.0976	29.2882	245.21
Os12t0417000-01	Os12g0417000	chr12:12873431-12876080	1829	Transposase, Ptta/En/Spm, plant domain containing protein.	-3.13638	3.70794	-29.2716	0.0012249	0.737553	0.0796737	4.62306	2.97396	0.0589869	0.0535578	3.01183	2.93609	2.91102	3.0714	4.58135	4.66477	7.24922	6.56871	6.41822	7.26678	23.0812	24.6956
Os01t0355250-00	Os01g0355250	chr01:14280965-14282033	435	Similar to Salt stress-induced protein.	-3.14984	0.750819	-10.5673	0.0275917	0.737553	0.221524	1.9451	0.28982	0.0897189	0.202543	0.43304	0.146601	0.300421	1.12981	1.88166	2.00854	0.379558	0.102888	0.217869	1.16892	2.62928	3.11572
Os09t0424600-02	Os09g0424600	chr09:15405380-15406408	585	Similar to predicted protein.	-3.16693	0.503475	-0.996735	0.499173	0.802709	2.35966	1.80363	0.140543	2.35128	0.198757	4.2e-07	0.281085	7.6e-07	3.75e-06	0.141025	3.46623	2.33385e-07	0.212499	3.05782e-07	1.79855e-06	0.101096	10.2372
Os03t0678800-00	Os03g0678800	chr03:26878158-26879403	1245	Glycosyl transferase, family 8 protein.	-3.16946	1.62788	-15.1003	0.041812	0.737553	0.155863	2.66035	0.996109	0.155758	0.00572299	1.00016	0.992062	3.21037	1.1616	2.55021	2.77048	1.05391	0.967935	8.16887	1.21451	4.77072	5.96793
Os12t0240000-01	Os12g0240000	chr12:7748251-7749234	983	Conserved hypothetical protein.	-3.17037	1.06541	-11.2981	0.0393299	0.737553	0.208368	2.18431	0.519658	0.200296	0.0574352	0.479045	0.560271	0.783704	0.848437	2.04268	2.32594	0.425083	0.460525	0.688369	0.785997	3.06053	4.15801
Os12t0416300-02	Os12g0416300	chr12:12833845-12835464	1468	Hypothetical gene.	-3.17248	1.15544	-22.0083	0.0288352	0.737553	0.107029	2.2571	0.59149	0.00220824	0.107006	0.667155	0.515825	0.0005472	0.0114007	2.25866	2.25554	0.623195	0.422919	0.000228367	0.00363143	3.71447	3.90569
Os06t0116400-01	Os06g0116400	chr06:908855-910322	1279	Nickel/cobalt transporter, high-affinity domain containing protein.	-3.17456	1.79079	-3.05342	0.147391	0.737553	0.771876	2.80844	1.14188	0.711075	0.300275	1.35421	0.929558	0.00093329	2.59477	3.31125	2.30563	1.632	0.89056	0.000309975	4.98704	8.9074	4.08081
Os10t0340800-02	Os10g0340800	chr10:10022573-10023316	743	Conserved hypothetical protein.	-3.17627	1.74071	-1.53928	0.323553	0.758688	1.53186	2.76371	1.09638	0.555915	1.42743	2.10573	0.087037	2.54752	2.07372	2.37062	3.15681	3.45186	0.060016	4.75548	3.17161	4.08285	8.10216
Os01t0877500-02	Os01g0877500	chr01:38083445-38084945	1412	Hypothetical conserved gene.	-3.18175	0.000182747	-1	0.5	0.802709	2.36148	1.66982	2e-08	2.36148	1.41421e-08	1e-08	3e-08	1.8e-07	3e-08	1e-08	3.33964	5.33325e-10	2.58296e-09	4.57436e-08	8.10545e-10	9.37256e-11	9.3221
Os04t0372201-01	Os04g0372201	chr04:18131619-18133626	2007	Conserved hypothetical protein.	-3.18308	1.15844	-11.2537	0.0232114	0.737553	0.209916	2.26334	0.592919	0.0892763	0.189986	0.458579	0.727259	0.750415	0.546163	2.20022	2.32647	0.403285	0.649181	0.654477	0.453257	3.53213	4.15862
Os06t0611900-02	Os06g0611900	chr06:24399628-24401097	823	Similar to Victorin binding protein.	-3.18542	0.826881	-0.819863	0.556737	0.822	2.88321	2.01141	0.339927	2.84291	0.480341	0.679579	0.00027457	4.95465	4.12528	4.02165	0.00116645	0.634593	0.000112981	30.2263	16.2288	15.304	0.00248996
Os07t0639400-01	Os07g0639400	chr07:26615492-26616795	1303	Similar to Peroxidase 1.	-3.18593	2.86993	-11.7041	0.0141373	0.737553	0.201994	3.82504	2.15332	0.172973	0.104317	2.22708	2.07956	2.92982	4.16617	3.70273	3.94735	3.82456	3.17783	6.51657	16.7433	12.0582	14.6161
Os05t0476700-01	Os05g0476700	chr05:23463900-23465515	1615	Similar to Arm repeat protein.	-3.19236	3.66269	-6.73074	0.0564193	0.737553	0.35186	4.59449	2.91986	0.130534	0.326751	3.15091	2.68882	5.28771	3.03822	4.50219	4.68679	8.04766	5.36293	38.606	7.08984	21.7833	25.091
Os12t0548401-01	Os12g0548401	chr12:22193324-22193831	507	Similar to Proteinase inhibitor.	-3.20053	4.65653	-7.45585	0.0831343	0.737553	0.318339	5.57069	3.89238	0.0239447	0.317438	3.66792	4.11684	5.78154	5.70577	5.55376	5.58762	11.8367	16.2498	54.7315	50.4745	46.4621	48.0365
Os04t0394200-01	Os04g0394200	chr04:19378312-19382688	1773	Similar to 2-oxoglutarate dehydrogenase E2 subunit.	-3.21116	1.9597	-4.96806	0.0386947	0.737553	0.479111	2.97429	1.2912	0.351939	0.325094	1.52108	1.06132	2.15512	2.22984	2.72544	3.22315	1.95963	1.06387	3.34871	3.63753	5.53625	8.52039
Os05t0311000-02	Os05g0311000	chr05:14194344-14197286	1276	Similar to delta-COP.	-3.22628	3.03585	-1.66195	0.343488	0.764101	1.43797	3.99617	2.3063	1.4353	0.0875717	2.24438	2.36823	2.31335	2.75415	2.98126	5.01109	3.8814	4.09807	3.87039	5.67925	6.83764	31.766
Os04t0439400-01	Os04g0439400	chr04:21864502-21867815	1288	Similar to H0525C06.6 protein.	-3.22752	2.72193	-9.56796	0.0655809	0.737553	0.249858	3.69535	2.00492	0.0127666	0.249531	1.82848	2.18137	1.96026	2.25268	3.68633	3.70438	2.68693	3.4832	2.79153	3.71969	11.904	12.2699
Os06t0199000-01	Os06g0199000	chr06:5023092-5024199	1107	Similar to Glycine-rich cell wall structural protein 2 precursor.	-3.23879	1.7764	-3.16198	0.194116	0.737553	0.758302	2.81604	1.12058	0.0356631	0.757463	1.65619	0.584976	2.89131	2.90268	2.79082	2.84125	2.26288	0.484582	6.31825	6.39002	5.85804	6.31912
Os10t0113050-00	Os10g0113050	chr10:866450-867181	731	Hypothetical gene.	-3.25899	2.25691	-6.1697	0.0911346	0.737553	0.390687	3.26466	1.56024	0.0724845	0.383904	1.8317	1.28878	0.886815	0.917179	3.21341	3.31592	2.69537	1.41244	0.803608	0.871378	8.27253	9.15314
Os07t0126100-00	Os07g0126100	chr07:1368557-1369234	677	Allergen V5/Tpx-1 related family protein.	-3.27561	2.77594	-8.94075	0.021655	0.737553	0.27076	3.76077	2.04901	0.23145	0.140506	1.94966	2.14836	1.93356	1.95768	3.59711	3.92443	3.01006	3.37049	2.72305	2.85206	11.1407	14.3771
Os11t0691800-01	Os11g0691800	chr11:28224645-28228362	3616	Similar to Leucine Rich Repeat family protein, expressed.	-3.27696	0.702152	-18.237	0.0264044	0.737553	0.132787	1.96345	0.251097	0.129459	0.0295406	0.230209	0.271986	0.191624	0.217495	2.055	1.87191	0.184937	0.204145	0.13243	0.157861	3.09178	2.74206
Os04t0116650-00	Os04g0116650	chr04:984898-986042	434	Hypothetical protein.	-3.28419	1.24705	-6.81891	0.0394071	0.737553	0.355795	2.37134	0.655807	0.169048	0.31307	0.434433	0.877181	0.544039	0.964971	2.25181	2.49088	0.381029	0.826302	0.437459	0.93876	3.69528	4.75944
Os06t0133400-01	Os06g0133400	chr06:1784323-1784813	490	Conserved hypothetical protein.	-3.29497	5.03557	-3.62158	0.14854	0.737553	0.671757	5.96864	4.24837	0.166155	0.650884	4.70862	3.78813	6.39016	3.85419	5.85115	6.08613	24.959	12.7227	82.4605	13.2069	57.8309	68.979
Os03t0822400-01	Os03g0822400	chr03:34533181-34533828	647	Conserved hypothetical protein.	-3.31008	2.99485	-3.00729	0.135173	0.737553	0.812079	3.98026	2.2534	0.366335	0.724756	2.76588	1.74092	4.61392	2.23523	3.72123	4.2393	5.99052	2.3145	23.6623	3.65938	12.2348	18.1504
Os12t0583900-03	Os12g0583900	chr12:24249682-24252130	1015	Similar to PDE135 (PIGMENT DEFECTIVE EMBRYO 135)%3B transmembrane transporter.	-3.35172	3.06413	-1.27095	0.424065	0.788766	1.94158	4.05837	2.31347	1.94055	0.0631998	2.35816	2.26878	1.02274	2.5938	2.68619	5.43055	4.28646	3.76432	0.976357	4.98334	5.34395	43.025
Os12t0204100-01	Os12g0204100	chr12:5436085-5439545	1388	Similar to Major intrinsic protein, expressed.	-3.3566	0.571832	-25.2698	0.00301729	0.737553	0.0977703	1.91753	0.170528	0.0811824	0.0544835	0.132002	0.209054	0.100941	0.298238	1.86012	1.97493	0.101023	0.153203	0.0685717	0.224177	2.57346	3.03361
Os10t0142600-00	Os10g0142600	chr10:2594664-2596299	1635	Protein kinase, catalytic domain domain containing protein.	-3.3572	1.68229	-6.5709	0.0266832	0.737553	0.376051	2.76924	1.02198	0.227099	0.299734	1.23392	0.810036	1.3694	0.915431	2.92982	2.60865	1.42635	0.745231	1.51767	0.868899	6.5791	5.23553
Os10t0141500-00	Os10g0141500	chr10:2542984-2544603	1479	Conserved hypothetical protein.	-3.35975	0.639416	-15.1439	0.00498988	0.737553	0.163271	1.95725	0.208892	0.125806	0.104068	0.135305	0.282479	0.124947	0.147802	2.0462	1.86829	0.103356	0.213733	0.0850126	0.104253	3.06992	2.73391
Os04t0310100-01	Os04g0310100	chr04:14038896-14040082	932	Similar to H0211A12.12 protein.	-3.36452	0.824212	-13.951	0.0450518	0.737553	0.177438	2.07741	0.327006	0.177237	0.00844602	0.332979	0.321034	1.27745	1.54396	1.95208	2.20273	0.275531	0.245833	1.36011	1.86468	2.80068	3.72533
Os10t0113000-01	Os10g0113000	chr10:866390-868385	1214	Similar to Chalcone reductase homologue (Fragment).	-3.36853	1.48871	-11.3741	0.0530155	0.737553	0.217852	2.60341	0.851287	0.0232861	0.216603	1.00445	0.698125	0.327232	0.502167	2.58694	2.61987	1.06183	0.613473	0.240409	0.407246	4.92298	5.27764
Os06t0513862-01	Os06g0513862	chr06:18578428-18579297	575	Conserved hypothetical protein.	-3.37308	4.85722	-5.36378	0.117161	0.737553	0.462478	5.8128	4.05874	0.0104386	0.46236	3.7318	4.38567	6.21994	6.16285	5.80542	5.82019	12.3698	19.7777	74.1471	69.9263	55.8978	56.5251
Os06t0552900-00	Os06g0552900	chr06:20971659-20974252	879	Similar to SP3D.	-3.37995	2.61504	-5.02792	0.116285	0.737553	0.494195	3.63716	1.88016	0.077451	0.488089	1.53503	2.22529	1.93623	2.58232	3.58239	3.69193	1.98727	3.62626	2.72938	4.94216	11.0066	12.1541
Os01t0784000-01	Os01g0784000	chr01:33221019-33221565	546	Similar to OSIGBa0117N13.1 protein.	-3.38026	0.882259	-9.70414	0.025417	0.737553	0.256073	2.12366	0.366528	0.228235	0.116112	0.284425	0.448631	0.0576208	0.0639606	2.28505	1.96228	0.232275	0.359658	0.0378831	0.0408889	3.78697	2.99725
Os03t0181100-02	Os03g0181100	chr03:4248975-4249816	841	Tify domain containing protein.	-3.38261	4.62157	-9.30623	0.0681464	0.737553	0.267174	5.5835	3.82536	0.267174	7.35108e-05	3.82531	3.82541	7.66731	2.86235	5.39458	5.77242	13.2631	13.058	195.337	6.17275	41.5631	54.708
Os03t0180800-01	Os03g0180800	chr03:4232003-4233038	1035	Similar to ZIM motif family protein.	-3.38426	1.95362	-12.4693	0.0276687	0.737553	0.199481	3.02185	1.26301	0.0695042	0.186981	1.13079	1.39522	5.97974	1.0479	2.9727	3.07099	1.25496	1.60675	62.2151	1.05478	6.79232	7.58769
Os04t0323500-01	Os04g0323500	chr04:14927224-14928130	906	Hypothetical protein.	-3.39322	3.31252	-7.45798	0.0694853	0.737553	0.334242	4.30909	2.54643	0.0768948	0.325277	2.77644	2.31643	2.53359	2.61521	4.25472	4.36346	6.03853	3.92399	4.70084	5.07288	18.1684	19.8816
Os08t0338000-01	Os08g0338000	chr08:15199789-15201818	1661	Antihaemostatic protein domain containing protein.	-3.39463	4.18883	-14.7653	0.0373261	0.737553	0.168883	5.16223	3.39897	0.0282319	0.166507	3.51671	3.28123	3.79504	3.58145	5.18219	5.14226	10.6091	8.64315	12.8225	10.8132	35.6877	34.6863
Os07t0142100-00	Os07g0142100	chr07:2175192-2175719	527	Conserved hypothetical protein.	-3.40968	8.86797	-14.4494	0.042226	0.737553	0.1732	9.79682	8.02719	0.015676	0.172489	7.90522	8.14916	7.85566	9.66478	9.78574	9.80791	233.697	279.782	221.909	811.988	887.488	887.593
Os04t0308500-01	Os04g0308500	chr04:13937942-13939128	932	Similar to H0211A12.12 protein.	-3.41362	0.802421	-15.4831	0.0389516	0.737553	0.161789	2.08075	0.309446	0.160957	0.016388	0.297858	0.321034	1.2554	1.49689	1.96693	2.19456	0.243115	0.245833	1.32335	1.77811	2.83658	3.70197
Os03t0832800-03	Os03g0832800	chr03:34985503-34990713	1584	Similar to glycerol-3-phosphate acyltransferase 1.	-3.445	0	-1	0.5	0.802709	2.52367	1.7845	0	2.52367	0	0	0	0	0	2e-08	3.569	3.07164e-18	2.12754e-19	1.6111e-55	3.08387e-30	2.16513e-10	11.0529
Os01t0155800-01	Os01g0155800	chr01:2999575-3001139	687	Conserved hypothetical protein.	-3.44929	5.23807	-2.34802	0.240333	0.739897	1.07589	6.20682	4.42052	0.217754	1.05362	3.6755	5.16555	5.66763	6.00034	6.05285	6.3608	11.9045	34.7992	50.3996	62.1201	67.1117	84.1961
Os07t0125201-00	Os07g0125201	chr07:1335404-1336081	677	Allergen V5/Tpx-1 related family protein.	-3.46435	2.91089	-10.7188	0.0190064	0.737553	0.23651	3.94205	2.14946	0.206889	0.114603	2.06842	2.2305	2.1208	2.16779	3.79575	4.08834	3.34231	3.64716	3.2483	3.4469	12.954	16.2576
Os12t0409800-01	Os12g0409800	chr12:12439518-12442244	2726	Conserved hypothetical protein.	-3.46548	1.38334	-11.9491	0.0429134	0.737553	0.212213	2.54498	0.751924	0.0451515	0.207355	0.605302	0.898546	0.808116	0.588296	2.51305	2.57691	0.556625	0.852326	0.71506	0.496965	4.61266	5.09986
Os05t0589400-01	Os05g0589400	chr05:29347288-29348581	1128	Similar to I-box binding factor (Fragment).	-3.47879	0.0412185	-0.999557	0.500141	0.802709	2.54471	1.79953	0.000944115	2.54471	0.000344396	0.00070059	0.00118764	0.00178707	0.00029982	0.00014718	3.59891	0.000385998	0.000415057	0.000420899	0.00013356	8.20461e-05	11.3113
Os11t0693900-01	Os11g0693900	chr11:28346621-28347618	718	Hypothetical conserved gene.	-3.48006	2.60656	-15.2342	0.00432071	0.737553	0.167014	3.65698	1.85786	0.120845	0.115283	1.77635	1.93938	1.85378	2.01642	3.74243	3.57153	2.55657	2.80297	2.53792	3.00231	12.4317	11.0748
Os02t0759400-01	Os02g0759400	chr02:31967804-31969537	1733	Zinc finger, RING/FYVE/PHD-type domain containing protein.	-3.48298	2.6484	-6.76574	0.0703189	0.737553	0.376313	3.69736	1.89704	0.105365	0.361262	2.15249	1.64158	6.17222	1.31516	3.62285	3.77186	3.60066	2.09481	71.6344	1.45387	11.3539	12.9022
Os01t0614700-01	Os01g0614700	chr01:24375876-24379899	1333	Similar to Adaptin ear-binding coat-associated protein 1.	-3.48675	2.47832	-1.70903	0.230775	0.737553	1.49105	3.53794	1.73606	1.10498	1.00112	1.02816	2.44396	2.54417	2.7519	2.7566	4.31928	1.09647	4.36571	4.74533	5.66822	5.68872	19.2165
Os11t0668650-01	Os11g0668650	chr11:26984221-26986477	1604	Calmodulin binding protein-like family protein.	-3.50192	0.789457	-12.7965	0.00847625	0.737553	0.199829	2.10432	0.296173	0.161658	0.117466	0.213112	0.379234	0.792715	0.45184	2.21863	1.99001	0.171453	0.297143	0.697843	0.359339	3.58892	3.07073
Os07t0543100-00	Os07g0543100	chr07:21470796-21473327	2061	Similar to Beta-amylase (EC 3.2.1.2).	-3.50563	1.86167	-3.86077	0.152005	0.737553	0.66289	2.97475	1.16508	0.103744	0.654722	0.702119	1.62804	1.35595	1.22383	2.90139	3.04811	0.662251	2.06751	1.49626	1.31279	6.42836	7.44118
Os10t0136200-02	Os10g0136200	chr10:2243569-2245899	1555	Similar to F-box domain containing protein, expressed.	-3.50608	1.64267	-33.7644	0.00122583	0.737553	0.0758055	2.78037	0.970512	0.0464649	0.0598956	0.928159	1.01286	0.357918	0.957391	2.74751	2.81322	0.955253	0.997228	0.26512	0.9277	5.64546	6.19098
Os06t0513781-01	Os06g0513781	chr06:18557965-18558834	575	Conserved hypothetical protein.	-3.51415	4.95191	-5.22972	0.110164	0.737553	0.490316	5.9408	4.12763	0.0836073	0.483136	3.786	4.46925	6.31937	6.31272	5.99992	5.88168	12.8715	21.059	79.0612	77.9693	64.389	59.1433
Os05t0552800-01	Os05g0552800	chr05:27498775-27499586	811	Conserved hypothetical protein.	-3.52493	2.53517	-8.71016	0.0486311	0.737553	0.295111	3.60194	1.78434	0.280562	0.0915194	1.84906	1.71963	4.89899	2.11039	3.40355	3.80033	2.74107	2.25883	29.1938	3.28346	9.57968	13.201
Os01t0893400-01	Os01g0893400	chr01:38843728-38846523	2088	Zinc finger, TAZ-type domain containing protein.	-3.52556	1.52364	-12.4603	0.0488545	0.737553	0.206322	2.68308	0.865231	0.205384	0.0196559	0.851332	0.879129	1.1768	0.615427	2.82831	2.53786	0.850907	0.829723	1.20037	0.525922	6.04147	4.94996
Os09t0419100-02	Os09g0419100	chr09:15065809-15072060	1615	Non-protein coding transcript.	-3.53054	0	-17.7961	0.0357355	0.737553	0.144622	1.81989	0	0.144622	0	0	0	1e-08	0	1.92215	1.71762	2.45428e-19	2.23388e-15	6.67217e-10	5.4118e-16	2.72521	2.36148
Os10t0111350-01	Os10g0111350	chr10:790405-791375	970	Non-protein coding transcript.	-3.53549	2.54698	-7.71537	0.0820333	0.737553	0.333953	3.61594	1.79403	0.00286379	0.333941	1.5579	2.03016	1.84558	2.0824	3.61392	3.61797	2.03683	3.04253	2.51903	3.19554	11.2807	11.4878
Os04t0301500-01	Os04g0301500	chr04:13466454-13468869	1281	Helix-loop-helix DNA-binding domain containing protein.	-3.53575	2.77537	-5.35402	0.0914596	0.737553	0.481269	3.83208	2.01006	0.136008	0.46165	1.68362	2.3365	7.27079	1.11501	3.7359	3.92825	2.32719	3.98548	148.919	1.14758	12.3723	14.4107
Os12t0221400-01	Os12g0221400	chr12:6563410-6564155	745	Similar to cDNA clone:001-112-B09, full insert sequence.	-3.54878	0.894035	-17.7675	0.0238294	0.737553	0.145447	2.19197	0.364648	0.0390312	0.140112	0.265574	0.463722	0.332861	0.151292	2.16437	2.21957	0.215482	0.37358	0.244879	0.106236	3.43742	3.78234
Os11t0182200-01	Os11g0182200	chr11:4128532-4130570	1491	Transferase family protein.	-3.5576	2.64575	-1.32583	0.367108	0.770192	1.95296	3.7151	1.8842	0.75106	1.80277	3.15894	0.609446	0.527118	0.690819	3.18402	4.24618	8.08969	0.515022	0.41984	0.607938	8.09309	18.2311
Os05t0390800-00	Os05g0390800	chr05:18958886-18959507	621	Similar to VQ motif family protein.	-3.55944	2.79709	-4.88772	0.0886789	0.737553	0.52997	3.85903	2.02738	0.496175	0.186221	1.89571	2.15906	2.78024	3.44723	3.50818	4.20988	2.86754	3.40647	5.77928	9.71839	10.3863	17.7404
Os10t0118200-01	Os10g0118200	chr10:1162916-1164483	1480	Conserved hypothetical protein.	-3.56153	1.27106	-8.91603	0.0283132	0.737553	0.290661	2.48313	0.650631	0.13295	0.258473	0.467863	0.833399	1.29026	1.88753	2.57714	2.38912	0.413105	0.772917	1.38039	2.66219	4.8873	4.37905
Os10t0430200-03	Os10g0430200	chr10:15303950-15309180	1392	Similar to Sinapyl alcohol dehydrogenase.	-3.56251	2.07693	-3.67257	0.0856146	0.737553	0.705802	3.18659	1.35369	0.59642	0.377411	1.62056	1.08682	1.61789	2.18654	3.60832	2.76485	2.18213	1.0994	1.99106	3.50513	11.2414	5.93233
Os08t0224100-03	Os08g0224100	chr08:7554831-7558706	1414	Similar to Serine/threonine protein kinase.	-3.56788	0	-1	0.5	0.802709	2.59518	1.83507	0	2.59518	0	0	0	0	0	0	3.67014	1.40511e-76	1.03465e-44	5.6781e-44	7.8508e-34	3.57033e-69	11.9615
Os02t0736100-02	Os02g0736100	chr02:30725988-30726454	466	Non-protein coding transcript.	-3.59572	0.94195	-0.909342	0.524248	0.808987	2.87134	2.24202	0.395745	2.83567	0.451215	0.714802	0.076688	1.67267	0.015618	0.236903	4.24715	0.677842	0.0524719	2.11548	0.0062985	0.175025	18.2475
Os03t0275900-03	Os03g0275900	chr03:9333012-9334872	1772	Similar to Protein spotted leaf 11.	-3.60452	0.883037	-1.06634	0.479477	0.802709	2.45327	2.20365	0.353846	2.45287	0.0445299	0.385334	0.322359	0.574645	0.318073	0.469212	3.93809	0.332676	0.246815	0.466583	0.239427	0.370267	14.5124
Os11t0708000-01	Os11g0708000	chr11:28973141-28977761	1693	Hypothetical protein.	-3.61897	3.49032	-10.3944	0.0109032	0.737553	0.252461	4.53932	2.68374	0.156304	0.198257	2.82393	2.54355	2.4288	2.44497	4.42879	4.64984	6.25696	4.72693	4.27988	4.39474	20.637	24.4719
Os03t0157800-03	Os03g0157800	chr03:3109454-3109737	283	Non-protein coding transcript.	-3.62767	1.98956	-2.11692	0.260017	0.743182	1.24194	3.12551	1.26646	0.290921	1.20738	0.412716	2.12021	2.54313	0.864746	2.91979	3.33122	0.361381	3.28637	4.73844	0.805658	6.529	9.26167
Os01t0667700-03	Os01g0667700	chr01:27306587-27312183	1146	Similar to RING-finger protein like.	-3.64019	0.312512	-0.973369	0.508591	0.80437	2.70824	1.91501	0.0509989	2.70824	0.000918595	0.0503493	0.0516484	0.0113191	8.8e-07	0	3.83003	0.0374714	0.0350837	0.00324603	3.4695e-07	2.63019e-12	13.5039
Os10t0507700-00	Os10g0507700	chr10:19425723-19426140	417	Conserved hypothetical protein.	-3.64908	1.15245	-3.41241	0.181343	0.737553	0.773968	2.41703	0.549496	0.773834	0.0143694	0.559657	0.539336	2.17187	1.01354	1.86985	2.96421	0.509864	0.442321	3.39954	1.00487	2.59976	6.98039
Os10t0470801-00	Os10g0470801	chr10:17431370-17433272	1825	Hypothetical gene.	-3.65005	1.76228	-0.841341	0.554149	0.821116	3.13979	2.92843	1.06051	3.13584	0.157391	1.1718	0.949219	0.917978	1.23675	0.711052	5.1458	1.32124	0.916547	0.838832	1.33609	0.624774	34.8125
Os04t0554600-00	Os04g0554600	chr04:27743338-27743963	625	Similar to RCc3 protein.	-3.65462	2.92566	-6.92878	0.08944	0.737553	0.381624	4.00625	2.13653	0.0287651	0.380538	1.86745	2.40561	1.7537	3.66702	4.02659	3.98591	2.78726	4.22494	2.30328	11.5175	15.3493	15.0124
Os10t0521900-01	Os10g0521900	chr10:20207342-20209484	1241	Similar to Membrane protein.	-3.65932	3.47628	-31.4893	0.00915155	0.737553	0.0840542	4.53582	2.66424	0.0791911	0.0281759	2.68416	2.64432	5.82591	2.82614	4.47982	4.59181	5.63433	5.15683	56.3829	6.01034	21.3707	23.4966
Os01t0624000-03	Os01g0624000	chr01:24919735-24923783	1540	Similar to Neutral ceramidase.	-3.66075	0.00770193	-1.00036	0.499885	0.802709	2.64665	1.87217	3.1685e-05	2.64665	2.10364e-05	1.681e-05	4.656e-05	2.051e-05	9.437e-05	0.00070994	3.74363	1.16774e-05	2.15334e-05	1.03863e-05	4.1758e-05	0.000493989	12.6564
Os12t0225900-01	Os12g0225900	chr12:6869986-6872291	1348	Allyl alcohol dehydrogenase.	-3.66178	3.12963	-6.02213	0.0920024	0.737553	0.439741	4.20295	2.33041	0.0870064	0.431047	2.02561	2.63521	2.73765	3.11847	4.14143	4.26448	3.21784	5.11535	5.5794	7.54756	16.6859	18.4748
Os05t0201700-00	Os05g0201700	chr05:6333106-6333718	612	Hypothetical conserved gene.	-3.664	1.39617	-3.23707	0.108405	0.737553	0.818461	2.61799	0.74457	0.702439	0.420068	0.447537	1.0416	1.34472	1.85183	2.12129	3.11469	0.39401	1.03702	1.47508	2.56659	3.30518	7.83998
Os10t0334500-00	Os10g0334500	chr10:9583112-9584286	615	Similar to Dirigent-like protein, expressed.	-3.67649	3.77308	-14.8063	0.0382906	0.737553	0.179407	4.82737	2.94904	0.0268918	0.177381	3.07447	2.82361	2.82577	3.92671	4.84639	4.80836	7.60256	5.99769	5.98678	13.9851	27.9323	27.5143
Os08t0474000-01	Os08g0474000	chr08:23353855-23354936	834	Similar to AP2 domain containing protein RAP2.6 (Fragment).	-3.70591	1.11548	-7.42193	0.0581827	0.737553	0.360098	2.40681	0.516987	0.113382	0.341782	0.275311	0.758663	6.45305	0.0726878	2.32664	2.48699	0.223524	0.686187	86.3089	0.0459199	3.92043	4.74773
Os06t0142400-01	Os06g0142400	chr06:2212614-2213482	636	Early nodulin.	-3.71203	2.07443	-6.54815	0.0963413	0.737553	0.408663	3.2261	1.33389	0.00827328	0.408579	1.6228	1.04498	3.07816	2.00051	3.23195	3.22025	2.18699	1.04051	7.34975	2.95825	8.3917	8.50572
Os01t0647100-01	Os01g0647100	chr01:26078128-26082198	2157	ADP/ATP carrier protein family protein.	-3.72016	1.28182	-1.0446	0.485291	0.802709	2.56601	2.54178	0.646418	2.56215	0.140814	0.546848	0.745989	0.554183	0.52169	0.73007	4.35349	0.494223	0.669123	0.44691	0.426532	0.64313	19.7428
Os12t0226066-00	Os12g0226066	chr12:6871210-6872055	612	Non-protein coding transcript.	-3.72895	3.81613	-4.87828	0.127904	0.737553	0.550453	4.88184	2.98307	0.0259776	0.54984	2.59428	3.37187	3.32277	3.9296	4.86347	4.90021	5.2347	9.27218	8.91459	14.0122	28.2499	29.3393
Os01t0958100-01	Os01g0958100	chr01:42234584-42237456	1342	Similar to chloroplast SRP receptor cpFtsY precursor.	-3.74094	4.05517	-4.18035	0.103015	0.737553	0.643921	5.11705	3.21365	0.597681	0.239607	3.04422	3.38308	4.01182	4.6555	4.69442	5.53967	7.43087	9.35315	15.1457	23.6576	25.0552	46.2693
Os12t0510750-00	Os12g0510750	chr12:19675655-19676282	627	Conserved hypothetical protein.	-3.74209	1.68657	-10.3685	0.0123527	0.737553	0.259674	2.88859	0.984742	0.20991	0.152868	1.09284	0.876648	3.67662	0.747002	2.74016	3.03701	1.197	0.825502	11.7125	0.670542	5.60606	7.38515
Os02t0703700-00	Os02g0703700	chr02:28995727-28998274	2027	Hypothetical protein.	-3.75577	4.20535	-4.65687	0.122334	0.737553	0.579765	5.26688	3.35777	0.107286	0.569752	3.76065	2.9549	6.19063	2.77517	5.19102	5.34275	12.6422	6.67464	72.6346	5.77157	35.8449	40.158
Os12t0569700-03	Os12g0569700	chr12:23445923-23446926	1003	Similar to Heat shock protein 70.	-3.75755	0.00297842	-0.999999	0.5	0.802709	2.70085	1.9098	4.645e-06	2.70085	1.78898e-06	3.38e-06	5.91e-06	4.5e-06	5.34e-06	3.17e-06	3.81959	2.74714e-06	3.50072e-06	2.36125e-06	2.78888e-06	2.03955e-06	13.3903
Os12t0581700-03	Os12g0581700	chr12:24140588-24141779	947	Similar to predicted protein.	-3.77821	0.938278	-3.4029	0.0777151	0.737553	0.79698	2.3004	0.3827	0.591998	0.533588	0.760004	0.00539633	2.35555	0.0347319	1.8818	2.71901	0.729751	0.00144841	4.0187	0.0210612	2.62946	5.72704
Os11t0151400-01	Os11g0151400	chr11:2390495-2392366	1871	Cytochrome P450 family protein.	-3.79609	1.74549	-23.524	0.0111569	0.737553	0.115698	2.95542	1.0309	0.107514	0.04274	1.00068	1.06112	6.04761	0.735113	2.87939	3.03144	1.05428	1.06372	65.3602	0.658804	6.30195	7.35601
Os12t0416900-01	Os12g0416900	chr12:12868200-12870306	970	Conserved hypothetical protein.	-3.80386	2.56764	-19.2391	0.0209741	0.737553	0.141682	3.70628	1.77881	0.0395459	0.136051	1.87501	1.68261	1.7651	1.83089	3.73424	3.67831	2.80836	2.17324	2.3266	2.51078	12.3575	12.0327
Os07t0561101-01	Os07g0561101	chr07:22402732-22406085	3353	Hypothetical conserved gene.	-3.83191	0.790442	-12.5074	0.0329364	0.737553	0.219137	2.21956	0.281497	0.209324	0.0648431	0.327348	0.235646	1.3054	1.70404	2.36758	2.07155	0.269573	0.175175	1.40807	2.21266	4.06861	3.30311
Os06t0644200-03	Os06g0644200	chr06:26275997-26278214	1674	Similar to Vacuolar H+-pyrophosphatase.	-3.84639	4.90342	-1.17986	0.446456	0.796202	2.32954	5.97053	4.02703	2.32513	0.143211	3.92576	4.12829	3.7577	4.08852	4.32642	7.61465	14.2629	16.3957	12.4899	15.7504	19.1414	206.194
Os03t0217801-01	Os03g0217801	chr03:6197269-6201232	1171	Hypothetical gene.	-3.84828	1.47448	-11.9809	0.0527146	0.737553	0.229493	2.7382	0.793985	0.229352	0.00804866	0.799676	0.788293	0.719386	0.798378	2.90038	2.57602	0.78366	0.720037	0.613225	0.728344	6.4213	5.09667
Os02t0169151-00	Os02g0169151	chr02:3727734-3731136	1391	Hypothetical gene.	-3.85501	3.99089	-1.15368	0.452602	0.798468	2.38636	5.08124	3.1345	2.37807	0.198749	2.99397	3.27504	3.06945	3.49285	3.39969	6.76279	7.1549	8.60183	7.29616	10.0879	9.55406	111.967
Os02t0647900-02	Os02g0647900	chr02:26080538-26085349	1314	Similar to aldehyde dehydrogenase 3B1.	-3.85731	0.00260899	-1	0.5	0.802709	2.75431	1.9476	3.495e-06	2.75431	5.86899e-07	3.91e-06	3.08e-06	4.43e-06	6.34e-06	3.04e-06	3.89519	3.12392e-06	1.5927e-06	2.32862e-06	3.43172e-06	1.91366e-06	14.0921
Os04t0125700-01	Os04g0125700	chr04:1562251-1572696	2311	Concanavalin A-like lectin/glucanase domain containing protein.	-3.86165	2.80345	-13.4563	0.0105593	0.737553	0.204856	3.94264	1.99342	0.108233	0.17393	1.87043	2.11641	1.06287	1.61696	4.01917	3.86611	2.79715	3.27792	1.02924	2.02114	15.2731	13.8375
Os04t0439300-01	Os04g0439300	chr04:21856941-21858679	1099	Similar to H0525C06.6 protein.	-3.8681	3.94182	-14.2956	0.0443425	0.737553	0.193067	5.03662	3.08499	0.00446954	0.193016	2.94851	3.22147	3.04378	3.13693	5.03346	5.03978	6.89624	8.24954	7.12998	7.67241	31.9551	32.3409
Os08t0234000-02	Os08g0234000	chr08:8154579-8155764	594	Similar to 60S ribosomal protein L7-2.	-3.90563	0.00350636	-0.999999	0.5	0.802709	2.77972	1.96556	6.255e-06	2.77972	2.6163e-07	6.44e-06	6.07e-06	7.11e-06	6.66e-06	4.75e-06	3.93112	5.12907e-06	3.64552e-06	3.53623e-06	3.56498e-06	3.27309e-06	14.4403
Os02t0822100-02	Os02g0822100	chr02:35287643-35290705	1745	Similar to arsenite transport subunit B.	-3.90729	0.547623	-0.974348	0.506986	0.803933	2.85379	2.1084	0.142236	2.84669	0.201149	0.28447	2.44e-06	0.0890442	3.83e-06	0.0954913	4.12132	0.232277	1.26309e-06	0.059643	1.82533e-06	0.0689369	16.6288
Os01t0606000-00	Os01g0606000	chr01:23877539-23880467	1085	MtN3 and saliva related transmembrane protein family protein.	-3.91933	0.8944	-349.45	0.00146757	0.737553	0.00797498	2.31601	0.345401	0.00109285	0.00789974	0.350987	0.339815	0.260277	0.186038	2.31524	2.31678	0.296455	0.262765	0.183176	0.132891	3.88065	4.12012
Os04t0684900-02	Os04g0684900	chr04:34980600-34981819	1219	Similar to H0913C04.7 protein.	-3.93652	3.77648	-7.79299	0.0771416	0.737553	0.358757	4.89215	2.91523	0.0420392	0.356285	3.16717	2.6633	6.37393	2.41409	4.92188	4.86243	8.13654	5.24643	81.8346	4.27957	29.582	28.5825
Os05t0438500-01	Os05g0438500	chr05:21491942-21493609	1033	Similar to Soluble inorganic pyrophosphatase (EC 3.6.1.1) (Pyrophosphate phospho- hydrolase) (PPase).	-3.94688	2.76269	-9.47241	0.0468833	0.737553	0.295717	3.92519	1.94448	0.0847546	0.283311	2.14481	1.74415	3.6224	3.87214	3.86526	3.98512	3.57357	2.32285	11.2412	13.3918	13.6481	15.0046
Os04t0326300-01	Os04g0326300	chr04:15123072-15123627	389	Hypothetical conserved gene.	-3.96946	2.98717	-16.1064	0.0382006	0.737553	0.174637	4.14283	2.15388	0.174086	0.0138715	2.16369	2.14408	2.16899	1.89203	4.26592	4.01973	3.63282	3.35656	3.38929	2.67511	18.3269	15.3751
Os01t0357100-01	Os01g0357100	chr01:14446912-14453454	2496	Ferredoxin-nitrite reductase (EC 1.7.7.1).	-3.98528	2.78386	-1.11326	0.463703	0.800404	2.53391	3.95447	1.95978	2.52415	0.222116	2.11684	1.80273	1.82774	1.85752	2.16962	5.73931	3.4856	2.4592	2.47113	2.58323	3.4495	53.2908
Os07t0687200-03	Os07g0687200	chr07:29197780-29198414	634	Similar to CAM7 (CALMODULIN 7)%3B calcium ion binding.	-3.98705	3.49858	-1.7257	0.328852	0.760533	1.63517	4.63571	2.64038	0.199934	1.6229	3.78795	1.49282	5	2.91083	4.77708	4.49433	12.8892	1.78578	31.1824	6.43298	26.5715	21.8464
Os12t0235300-01	Os12g0235300	chr12:7391762-7396007	1066	Conserved hypothetical protein.	-3.99331	2.2623	-13.559	0.0269724	0.737553	0.20835	3.47176	1.47418	0.0680765	0.196914	1.61342	1.33494	1.25386	1.41515	3.42363	3.5199	2.16773	1.49103	1.3202	1.62879	9.73383	10.6536
Os09t0492700-02	Os09g0492700	chr09:19076648-19078170	655	Similar to 3-hydroxy-3-methylglutaryl%3DCoA reductase.	-4.03435	0.00156043	-1	0.5	0.802709	2.84587	2.01234	1.21e-06	2.84587	6.36396e-07	7.6e-07	1.66e-06	1.5e-06	3.22e-06	2.48e-06	4.02467	3.9107e-07	7.57566e-07	6.07581e-07	1.51225e-06	1.46199e-06	15.4195
Os10t0539900-02	Os10g0539900	chr10:21049250-21052491	2367	Similar to Hexose transporter.	-4.05429	0.000100485	-1	0.5	0.802709	2.85593	2.01945	5e-09	2.85593	7.07107e-09	1e-08	0	2e-08	1e-08	2e-08	4.0389	2.29113e-10	1.4324e-11	3.91728e-09	1.68495e-11	4.1654e-10	15.6164
Os11t0687100-01	Os11g0687100	chr11:27828726-27835243	2348	von Willebrand factor, type A domain containing protein.	-4.06918	4.7674	-2.94042	0.208664	0.737553	0.97381	5.88607	3.86133	0.00852027	0.973772	3.17277	4.54989	4.36514	5.04943	5.88005	5.8921	8.16952	22.2552	19.5969	31.4606	59.096	59.7185
Os02t0822400-02	Os02g0822400	chr02:35304648-35307257	1669	Similar to NAC-like protein.	-4.07401	2.56728	-1.07411	0.47624	0.802709	2.6681	3.77322	1.74677	2.66323	0.161177	1.6328	1.86074	1.44836	1.67018	1.89003	5.6564	2.20723	2.59518	1.66629	2.13917	2.64678	50.2367
Os05t0353400-02	Os05g0353400	chr05:16699527-16701565	2038	Similar to Importin beta-like protein (Fragment).	-4.07989	0.214442	-0.989009	0.503487	0.802902	2.90065	2.05095	0.0224216	2.90048	0.0317082	0.0448426	5.4e-07	7.8e-07	9.1e-07	3.8e-07	4.1019	0.032759	1.93144e-07	3.10938e-07	3.80857e-07	1.42037e-07	16.3997
Os07t0126500-00	Os07g0126500	chr07:1401707-1402384	677	Allergen V5/Tpx-1 related family protein.	-4.08147	2.78838	-7.93743	0.0160626	0.737553	0.361523	3.98176	1.95267	0.269481	0.240997	1.78226	2.12308	1.98035	2.11496	3.79121	4.17231	2.57522	3.29343	2.84906	3.29603	12.8997	17.2254
Os01t0357100-02	Os01g0357100	chr01:14447370-14453454	2137	Similar to Ferredoxin-nitrite reductase.	-4.08774	4.02075	-0.970604	0.504673	0.80326	2.9597	5.16269	3.13139	2.9317	0.406144	3.41858	2.8442	2.07205	2.77351	3.08967	7.23572	9.86776	6.09389	3.10993	5.76131	7.47472	157.972
Os12t0420000-00	Os12g0420000	chr12:13095636-13096720	600	Similar to OSIGBa0130B08.3 protein.	-4.10637	1.13601	-7.79869	0.0808491	0.737553	0.369546	2.54495	0.507087	0.36934	0.0123573	0.515825	0.498349	0.876421	0.718831	2.28379	2.80611	0.463084	0.407776	0.791709	0.642025	3.78389	6.14938
Os07t0492100-01	Os07g0492100	chr07:18338216-18351636	4056	DNA helicase, UvrD/REP type domain containing protein.	-4.11039	2.1131	-57.9958	0.00308177	0.737553	0.0497273	3.36588	1.3266	0.0458984	0.0191346	1.31307	1.34013	1.58004	1.68492	3.33342	3.39833	1.55759	1.50251	1.92089	2.16929	9.05406	9.73424
Os02t0167300-01	Os02g0167300	chr02:3619839-3622862	1808	Tubulin beta-3 chain (Beta-3 tubulin).	-4.11362	4.07283	-1.09521	0.469688	0.801701	2.63473	5.21887	3.17846	2.62822	0.185172	3.3094	3.04752	2.57356	3.2564	3.36044	7.0773	9.08503	7.18621	4.85954	8.39514	9.2592	139.473
Os07t0543800-01	Os07g0543800	chr07:21524544-21528191	2738	Hypothetical conserved gene.	-4.12231	0.324862	-184.326	0.00301291	0.737553	0.0156781	2.09386	0.0504023	0.00181724	0.0155724	0.039391	0.0614136	0.0801228	0.039003	2.09257	2.09514	0.028656	0.041382	0.0539168	0.0235541	3.21056	3.37709
Os04t0610400-00	Os04g0610400	chr04:30939169-30940160	991	Similar to AP2 domain containing protein RAP2.6 (Fragment).	-4.12982	4.71198	-19.8638	0.00310471	0.737553	0.145672	5.8448	3.79872	0.0913021	0.113508	3.71846	3.87898	6.29095	3.77709	5.78024	5.90936	12.2663	13.6472	78.0386	12.4523	55.0138	60.6327
Os06t0264300-03	Os06g0264300	chr06:8724657-8726645	727	Similar to DNA repair protein RAD23.	-4.13806	0.0213919	-0.999898	0.500033	0.802709	2.89796	2.04918	0.000223315	2.89796	0.000315504	0.00044641	2.2e-07	4.9e-07	1e-08	1.398e-05	4.09834	0.000276732	7.04477e-08	1.90609e-07	1.96687e-11	8.73647e-06	16.3522
Os01t0821300-01	Os01g0821300	chr01:35032857-35033657	800	Hypothetical conserved gene.	-4.14406	1.66148	-5.60559	0.0304796	0.737553	0.517451	2.97801	0.926968	0.372777	0.358877	0.673204	1.18073	4.78959	1.02057	2.71442	3.24161	0.62862	1.23452	26.9922	1.01697	5.48382	8.6536
Os05t0592400-02	Os05g0592400	chr05:29518830-29520052	1136	Similar to UV-damaged DNA binding protein.	-4.15503	0.290284	-1.07359	0.477291	0.802709	2.7068	2.09508	0.0402204	2.70621	0.0568795	5.6e-07	0.0804403	1.71e-06	9.7e-07	0.181501	4.00865	2.8877e-07	0.0553875	6.662e-07	4.05504e-07	0.13034	15.2555
Os07t0503300-02	Os07g0503300	chr07:19037920-19039606	1686	UDP-glucuronosyl/UDP-glucosyltransferase family protein.	-4.21521	1.34149	-2.85794	0.147677	0.737553	1.02709	2.73386	0.658258	0.450348	0.923088	1.31098	0.00553629	0.101607	0.0140456	3.05231	2.41542	1.554	0.00148057	0.0689755	0.00476615	7.26328	4.48753
Os03t0206100-01	Os03g0206100	chr03:5547250-5547731	391	Conserved hypothetical protein.	-4.22056	1.11511	-1.20012	0.442195	0.794505	2.44804	2.56266	0.485226	2.4478	0.0339087	0.509203	0.461249	0.356469	0.777831	0.831801	4.29352	0.457043	0.37179	0.263315	0.703644	0.760065	18.8679
Os01t0821600-01	Os01g0821600	chr01:35062737-35064472	1521	WRKY transcription factor 48-like protein (WRKY transcription factor 21).	-4.237	4.09565	-14.4563	0.00480172	0.737553	0.203777	5.26752	3.18448	0.147741	0.140349	3.08524	3.28372	6.00995	2.84597	5.16305	5.37199	7.66408	8.65666	63.653	6.10455	35.2235	41.025
Os10t0108700-01	Os10g0108700	chr10:583023-584651	1504	Transferase family protein.	-4.25476	0.503265	-13.0844	0.00581322	0.737553	0.225795	2.204	0.114917	0.157087	0.162195	0.229606	0.00022747	0.00023012	0.00027457	2.31507	2.09292	0.184331	9.95761e-05	0.00010229	0.000117684	3.88026	3.37124
Os02t0540700-00	Os02g0540700	chr02:20082158-20083676	1518	Similar to Arm repeat-containing protein.	-4.27579	2.34403	-5.44042	0.034215	0.737553	0.544896	3.61578	1.51959	0.416748	0.351045	1.76781	1.27136	4.71437	1.37037	3.32109	3.91047	2.53608	1.38342	25.5432	1.55205	8.96198	14.2413
Os06t0609800-02	Os06g0609800	chr06:24291440-24292740	979	Hypothetical conserved gene.	-4.29334	0.00962559	-1.75512	0.329698	0.760957	1.6938	2.10214	4.4075e-05	1.6938	3.21097e-05	6.678e-05	2.137e-05	0.614869	0.359478	0.904449	3.29984	4.62528e-05	1.21618e-05	0.502966	0.274068	0.857985	9.03242
Os07t0623501-00	Os07g0623501	chr07:25804589-25806647	885	Hypothetical gene.	-4.33418	1.35362	-1.00162	0.499445	0.802709	2.98731	2.77584	0.660083	2.98708	0.0372888	0.633716	0.68645	0.869976	0.716831	0.663662	4.88802	0.587668	0.599248	0.784369	0.639165	0.574381	29.1466
Os01t0585600-02	Os01g0585600	chr01:22769280-22772580	1963	Hypothetical conserved gene.	-4.36561	0.000643899	-1	0.5	0.802709	3.00687	2.12618	1.95e-07	3.00687	1.48492e-07	9e-08	3e-07	1.7e-07	1.8e-07	2.2e-07	4.25236	5.01623e-08	9.93886e-08	4.2802e-08	5.13747e-08	8.04125e-08	18.3208
Os04t0247700-00	Os04g0247700	chr04:9571288-9572114	826	Similar to H0315A08.1 protein.	-4.36583	0.395243	-9.30633	0.0597101	0.737553	0.323112	2.19735	0.0710933	0.317959	0.0574722	0.0304543	0.111732	0.067934	0.0346178	2.42218	1.97252	0.0219996	0.0788865	0.0444101	0.0209188	4.28252	3.02362
Os03t0761100-03	Os03g0761100	chr03:31472174-31474705	1530	Protein phosphatase 2C-like protein.	-4.37065	0.129354	-6.09997	0.103379	0.737553	0.493319	2.13568	0.00783477	0.493271	0.00687053	0.00297657	0.012693	3.25303	0.00251662	1.78689	2.48448	0.00147053	0.00574829	8.44177	0.00051887	2.40938	4.74155
Os02t0519900-05	Os02g0519900	chr02:18920862-18921778	916	Similar to H0613H07.5 protein.	-4.38998	0.000206602	-1	0.5	0.802709	3.01824	2.13422	2e-08	3.01824	0	2e-08	2e-08	4e-08	7e-08	8e-08	4.26843	9.91846e-10	1.77039e-09	1.38976e-08	1.04222e-08	1.42321e-08	18.523
Os01t0538000-04	Os01g0538000	chr01:19682335-19686310	1238	Similar to cDNA, clone: J065161O13, full insert sequence.	-4.3938	1.82753	-2.00799	0.283036	0.746331	1.50399	3.18432	1.04885	0.256427	1.48197	0.00093329	2.09676	2.32359	1.43191	3.003	3.36564	0.000491133	3.22456	3.91036	1.66087	6.96873	9.50436
Os11t0182200-02	Os11g0182200	chr11:4128558-4130545	1440	Similar to anthranilate N-benzoyltransferase protein 1.	-4.40304	2.34774	-3.01277	0.0985728	0.737553	1.00383	3.64901	1.51052	0.771711	0.641971	1.96446	1.05657	0.00656745	0.756508	4.1947	3.10333	3.05199	1.05899	0.0013789	0.681064	17.3486	7.76123
Os04t0573200-04	Os04g0573200	chr04:28878773-28881476	2703	Hypothetical gene.	-4.40354	0.00835314	-0.999993	0.500002	0.802709	3.02455	2.1387	3.2625e-05	3.02455	3.30855e-05	5.602e-05	9.23e-06	5.441e-05	8.387e-05	1.712e-05	4.27738	3.82322e-05	5.3944e-06	2.71718e-05	3.90163e-05	1.09725e-05	18.6338
Os04t0369000-01	Os04g0369000	chr04:17913241-17914650	1409	PapD-like domain containing protein.	-4.45768	0.509299	-230.405	2.73289e-05	0.737553	0.0132352	2.27053	0.11424	0.0083663	0.0102555	0.106988	0.121491	0.195435	0.0789453	2.27645	2.26462	0.0794403	0.0860515	0.134796	0.0489678	3.76136	3.94021
Os12t0277500-04	Os12g0277500	chr12:10296107-10297903	1087	Similar to RuBisCO large subunit-binding protein subunit alpha, chloroplastic (Fragment).	-4.48145	3.5475	-2.78057	0.206501	0.737553	1.10061	4.79082	2.62685	1.08193	0.20191	2.76963	2.48408	2.5717	1.40486	4.02578	5.55586	6.00738	4.51005	4.85227	1.61262	15.3424	46.8946
Os08t0203350-01	Os08g0203350	chr08:6006492-6007052	560	Conserved hypothetical protein.	-4.51919	1.01052	-19.2699	0.0153792	0.737553	0.159701	2.57294	0.396878	0.149212	0.0569221	0.437128	0.356628	0.212023	0.314965	2.67845	2.46743	0.38362	0.277193	0.14592	0.236365	5.31314	4.67688
Os04t0166000-01	Os04g0166000	chr04:4485002-4490101	3653	Conserved hypothetical protein.	-4.51951	1.6329	-46.4121	0.00123579	0.737553	0.0663095	3.0503	0.874131	0.055919	0.0356372	0.848931	0.89933	0.881464	0.735519	3.08984	3.01076	0.847668	0.853683	0.796956	0.65895	7.47573	7.23869
Os07t0176400-00	Os07g0176400	chr07:4029710-4030679	969	Hypothetical protein.	-4.53628	2.87366	-1.23416	0.415777	0.785404	2.49977	4.16446	1.98295	2.42526	0.605763	2.41129	1.55461	2.55799	1.99098	2.44954	5.87938	4.48052	1.90817	4.79924	2.93295	4.38108	59.0811
Os08t0172300-02	Os08g0172300	chr08:4242958-4249645	592	Hypothetical protein.	-4.53886	1.99623	-17.3148	0.0332035	0.737553	0.178245	3.36616	1.18383	0.176571	0.0243691	1.20106	1.16659	1.32883	1.08901	3.49101	3.2413	1.36983	1.21425	1.4491	1.11167	10.2537	8.6512
Os03t0738600-01	Os03g0738600	chr03:30315455-30318959	2927	Similar to Lipoxygenase L-2 (EC 1.13.11.12).	-4.56797	2.89824	-91.2159	0.00021715	0.737553	0.0339779	4.19425	2.0027	0.0272576	0.020286	1.98835	2.01704	4.04628	4.32023	4.21352	4.17497	3.11339	3.00589	15.5399	18.6888	17.5844	17.2571
Os07t0492300-01	Os07g0492300	chr07:18357750-18358722	972	Hypothetical protein.	-4.59381	0.805811	-13.6054	0.0353343	0.737553	0.228647	2.46329	0.263603	0.222213	0.053859	0.301687	0.225519	0.200968	0.304345	2.30617	2.62042	0.246267	0.166751	0.139591	0.227679	3.85306	5.28023
Os12t0631800-02	Os12g0631800	chr12:27051975-27056969	2236	Phytoene dehydrogenase-like.	-4.63	0.0573497	-13.3449	0.0476128	0.737553	0.23431	2.2125	0.00148655	0.234308	0.000889682	0.00085745	0.00211565	0.00534028	0.00278631	2.04682	2.37818	0.000458518	0.000618451	0.001031	0.0005735	3.07152	4.34133
Os09t0298200-02	Os09g0298200	chr09:7245592-7249770	1749	Similar to Brittle 2.	-4.64176	4.31243	-3.30122	0.0997766	0.737553	0.948745	5.55967	3.34499	0.512479	0.798424	2.78042	3.90957	4.34616	4.39398	5.19729	5.92204	6.0535	13.9666	19.3543	19.7341	36.0109	61.3285
Os06t0683400-02	Os06g0683400	chr06:28483811-28484488	677	Similar to EF-hand Ca2+-binding protein CCD1.	-4.65289	5.81718	-8.77451	0.0229171	0.737553	0.357502	7.03102	4.8129	0.183356	0.306901	5.02991	4.59588	7.92252	4.69251	6.90137	7.16068	31.5322	23.0805	232.747	24.3797	121.723	149.04
Os03t0278200-02	Os03g0278200	chr03:9446709-9448696	1892	Similar to RHM1.	-4.66	1.77927	-1.12777	0.460144	0.799876	2.78429	3.20737	0.987037	2.77625	0.211402	0.837553	1.13652	1.53551	0.218768	1.24426	5.17047	0.833603	1.17084	1.83782	0.15876	1.34488	35.447
Os06t0559500-03	Os06g0559500	chr06:21374012-21377150	1046	Similar to Acid phosphatase (EC 3.1.3.2) 1 allozyme 1.	-4.66575	2.99055	-1.06559	0.478066	0.802709	2.94911	4.30133	2.07922	0.232304	2.93994	0.00036211	4.15807	4.67855	3.97382	4.46559	4.13706	0.000219548	16.752	24.923	14.4783	21.1846	16.8033
Os04t0462400-01	Os04g0462400	chr04:23097996-23100389	1730	Similar to lysine/histidine transporter.	-4.69907	1.80514	-8.42702	0.0735482	0.737553	0.374635	3.23855	1.00617	0.0281759	0.373574	0.742018	1.27033	1.13257	1.31665	3.21863	3.25847	0.708921	1.38218	1.13961	1.45668	8.30508	8.76217
Os06t0295700-01	Os06g0295700	chr06:10919087-10921341	849	Conserved hypothetical protein.	-4.73769	0.77922	-111.952	0.000500601	0.737553	0.0283492	2.48821	0.244025	0.0136894	0.0248249	0.226471	0.261578	0.0627473	0.130714	2.49789	2.47853	0.18211	0.197309	0.0413361	0.0897891	4.55905	4.72094
Os03t0815200-03	Os03g0815200	chr03:34167938-34170130	967	Similar to Methylenetetrahydrofolate reductase.	-4.74593	0.0287325	-0.99998	0.500006	0.802709	3.17736	2.24706	0.000367395	3.17736	0.000128319	0.00045813	0.00027666	0.00039989	0.00118764	0.00032333	4.49379	0.000288802	0.000113946	0.000178524	0.00033961	0.000215939	21.8436
Os03t0183200-01	Os03g0183200	chr03:4367272-4368453	749	Similar to AP2 domain containing protein, expressed.	-4.79384	1.68702	-120.514	0.000492443	0.737553	0.0265346	3.16142	0.900239	0.0125688	0.023369	0.916764	0.883715	0.389414	0.617426	3.15253	3.17031	0.941484	0.83467	0.291781	0.527466	7.86966	8.18939
Os06t0111500-02	Os06g0111500	chr06:645194-646718	1524	Similar to 6-phosphogluconate dehydrogenase, decarboxylating.	-4.79897	4.36601	-1.25654	0.425427	0.789212	2.54666	5.64158	3.37885	2.53644	0.227893	3.54	3.21771	3.27109	3.05085	3.84804	7.43511	10.7941	8.21796	8.5689	7.15476	13.4767	180.013
Os02t0611200-02	Os02g0611200	chr02:24046435-24048276	1750	Similar to S-adenosylmethionine decarboxylase proenzyme (EC 4.1.1.50) (AdoMetDC) (SamDC) (Induced stolen tip protein TUB13) [Contains: S- adenosylmethionine decarboxylase alpha chain%3B S-adenosylmethionine decarboxylase beta chain].	-4.80608	0.000664566	-1	0.5	0.802709	3.203	2.26486	1.95e-07	3.203	3.53553e-08	2.2e-07	1.7e-07	2.6e-07	2.6e-07	3.1e-07	4.52972	1.03415e-07	5.41996e-08	9.22124e-08	7.96961e-08	1.0725e-07	22.4543
Os07t0406300-01	Os07g0406300	chr07:12545887-12550057	1315	Similar to Glucose-6-phosphate 1-dehydrogenase.	-4.82043	0.0105936	-0.999987	0.500004	0.802709	3.20912	2.26921	4.9455e-05	3.20912	3.08369e-05	2.765e-05	7.126e-05	0.00010185	0.00368599	2.041e-05	4.5384	1.85317e-05	2.90385e-05	5.13176e-05	0.000696849	1.2495e-05	22.5968
Os04t0103300-03	Os04g0103300	chr04:226936-229776	1250	Protein of unknown function DUF1751, integral membrane, eukaryotic domain containing protein.	-4.88456	0.0204454	-1.00005	0.499984	0.802709	3.23588	2.28841	0.000182665	3.23588	4.86136e-05	0.00014829	0.00021704	0.00267609	0.00160662	0.00029578	4.57652	9.75019e-05	9.17522e-05	0.000522807	0.000398091	0.000186076	23.2184
Os12t0290200-01	Os12g0290200	chr12:11201822-11202284	462	Hypothetical protein.	-4.90736	1.26146	-4.82738	0.070848	0.737553	0.672321	2.85275	0.557804	0.301736	0.600808	0.98264	0.132969	1.34545	0.898198	2.63939	3.06611	1.03105	0.0931523	1.47703	0.846834	5.14193	7.55392
Os12t0242500-01	Os12g0242500	chr12:7892374-7893898	1524	Conserved hypothetical protein.	-4.94649	1.81461	-9.72214	0.0170534	0.737553	0.335497	3.30325	0.996844	0.181632	0.282078	0.797384	1.1963	1.99488	1.30062	3.17482	3.43168	0.781048	1.25921	2.89619	1.43316	8.02682	9.95475
Os02t0822000-03	Os02g0822000	chr02:35282879-35284446	1567	Hypothetical conserved gene.	-4.99756	0.00263227	-0.999999	0.5	0.802709	3.28271	2.32123	2.985e-06	3.28271	1.19501e-06	2.14e-06	3.83e-06	2.5e-06	3.33e-06	1.54e-06	4.64245	1.55928e-06	2.01958e-06	1.2715e-06	1.54128e-06	9.39021e-07	24.3479
Os10t0150000-01	Os10g0150000	chr10:2991340-2992012	672	Hypothetical conserved gene.	-5.03086	2.25779	-4.57158	0.119371	0.737553	0.721033	3.70623	1.37542	0.160691	0.702899	0.878399	1.87245	3.11953	3.12914	3.81986	3.5926	0.890246	2.62618	7.59735	7.61946	13.205	11.2679
Os07t0677200-02	Os07g0677200	chr07:28674496-28675351	741	Similar to Peroxidase.	-5.04214	1.32058	-169.896	0.00374333	0.737553	0.0194286	2.92936	0.595324	0.000195458	0.0194276	0.609061	0.581586	1.49045	2.50587	2.92922	2.9295	0.560933	0.480429	1.74967	4.63378	6.57438	6.77287
Os01t0699600-01	Os01g0699600	chr01:28946729-28948045	1316	Serine/threonine protein kinase domain containing protein.	-5.05573	1.98184	-14.7706	0.0113464	0.737553	0.223844	3.46986	1.13194	0.195383	0.109232	1.0547	1.20918	4.85024	0.714956	3.33171	3.60802	1.13856	1.27989	28.1253	0.635603	9.04147	11.38
Os04t0330900-03	Os04g0330900	chr04:15388166-15388555	389	Peptidase aspartic, catalytic domain containing protein.	-5.06396	0.00290459	-60.6762	0.0104911	0.737553	0.0545458	2.34027	3.605e-06	0.0545458	9.12168e-07	2.96e-06	4.25e-06	9.35e-06	5.45e-06	2.3017	2.37884	2.37826e-06	2.32763e-06	4.60324e-06	2.81477e-06	3.83263	4.34387
Os06t0127100-01	Os06g0127100	chr06:1434769-1435533	764	Dehydration-responsive element-binding protein 1C.	-5.09131	1.29405	-6.57123	0.0719434	0.737553	0.505328	2.92127	0.57323	0.484357	0.144064	0.471361	0.675099	4.94806	0.452665	2.57877	3.26376	0.417003	0.587392	30.0839	0.359787	4.89664	8.79138
Os12t0596800-02	Os12g0596800	chr12:25053264-25056554	1564	Similar to Zinc ion binding protein.	-5.14615	0.730762	-2.83032	0.192278	0.737553	1.18096	2.57119	0.207691	1.14388	0.293606	0.415303	8.039e-05	0.00393734	0.00579971	1.76234	3.38003	0.363608	3.29941e-05	0.000768775	0.00118394	2.34986	9.61469
Os12t0180100-02	Os12g0180100	chr12:4046048-4047369	1321	Similar to inorganic phosphate cotransporter.	-5.19357	0.00434684	-1.21928	0.437301	0.792148	2.75671	2.37674	7.95e-06	2.75671	7.70746e-06	1.34e-05	2.5e-06	0.00051442	3.3e-06	0.427449	4.32602	9.38341e-06	1.26692e-06	0.000224343	1.52347e-06	0.331374	19.3252
Os06t0254600-01	Os06g0254600	chr06:7996916-8004842	910	Caleosin related family protein.	-5.2809	1.61566	-11.9696	0.0467253	0.737553	0.283653	3.21317	0.81239	0.0467858	0.279768	0.614564	1.01022	0.863593	1.42381	3.18009	3.24626	0.567612	0.994791	0.776358	1.64629	8.06269	8.68359
Os07t0510200-02	Os07g0510200	chr07:19437028-19442716	1741	Glycoside hydrolase, family 17 protein.	-5.29936	0.474688	-3.49031	0.171499	0.737553	0.974797	2.49609	0.0902726	0.96712	0.122097	0.176608	0.00393734	0.00351629	0.00701313	1.81223	3.17995	0.138554	0.000960847	0.000660748	0.00164535	2.46598	8.24318
Os01t0893400-02	Os01g0893400	chr01:38843729-38846506	1505	Zinc finger, TAZ-type domain containing protein.	-5.32688	2.33299	-6.48537	0.0718655	0.737553	0.526247	3.83321	1.41992	0.154052	0.503194	1.06411	1.77573	2.52451	1.71829	3.72428	3.94214	1.15209	2.39802	4.66702	2.24135	12.2714	14.5591
Os05t0370600-02	Os05g0370600	chr05:17814409-17816297	1888	Similar to predicted protein.	-5.33472	0.0210862	-1.08603	0.473761	0.802709	3.14533	2.4156	0.000184065	3.14533	0.000127993	0.00027457	9.356e-05	2.276e-05	3.968e-05	0.191512	4.63968	0.000171868	3.6844e-05	1.19022e-05	2.06508e-05	0.138269	24.312
Os11t0689800-01	Os11g0689800	chr11:28031067-28032957	1890	Non-protein coding transcript.	-5.34628	2.02006	-26.4039	0.0115887	0.737553	0.129539	3.56362	1.14509	0.122202	0.0429757	1.1147	1.17548	0.730257	1.04496	3.47721	3.65003	1.23182	1.22723	0.62804	1.05061	10.1481	11.7855
Os06t0514100-01	Os06g0514100	chr06:18726430-18727299	575	Conserved hypothetical protein.	-5.36227	2.87862	-3.66678	0.161957	0.737553	0.934449	4.33456	1.91172	0.130437	0.9253	1.25743	2.566	5.09603	4.54303	4.42679	4.24233	1.46523	4.82687	33.5578	21.9533	20.6089	18.1879
Os09t0361366-00	Os09g0361366	chr09:11805637-11808912	1111	Hypothetical gene.	-5.42449	2.37584	-1.13944	0.458444	0.799683	3.02778	3.8904	1.45091	3.02714	0.0622303	1.4069	1.49491	1.78838	1.783	1.74989	6.03091	1.72961	1.78811	2.37398	2.39003	2.32157	66.4739
Os07t0657200-03	Os07g0657200	chr07:27660550-27665841	2225	Similar to Sec31p.	-5.44607	1.81433	-2.42593	0.209658	0.737553	1.42546	3.41043	0.965215	0.460871	1.3489	1.91903	0.0114007	3.22768	0.28142	3.08455	3.73632	2.92705	0.00430824	8.27711	0.210246	7.44594	12.5637
Os05t0420500-01	Os05g0420500	chr05:20620922-20628290	3600	Conserved hypothetical protein.	-5.55059	2.25653	-45.2985	0.00295294	0.737553	0.0771955	3.80934	1.3367	0.0694343	0.0337346	1.36055	1.31284	3.8566	3.93389	3.85843	3.76024	1.64363	1.45505	13.4179	14.0625	13.5764	12.8
Os09t0457900-01	Os09g0457900	chr09:17306099-17307199	1100	Similar to AP2 domain containing protein RAP2.6 (Fragment).	-5.57628	0.908453	-142.418	0.00206628	0.737553	0.0246196	2.77654	0.297236	0.0236637	0.0067935	0.292432	0.30204	4.82779	0.484425	2.79327	2.75981	0.23861	0.22977	27.658	0.392193	5.87314	5.90801
Os02t0171100-02	Os02g0171100	chr02:3871646-3872864	675	Similar to glyceraldehyde-3-phosphate dehydrogenase, cytosolic.	-5.72876	1.98963	-1.6479	0.346977	0.765624	2.16112	3.61368	1.09545	2.16036	0.0570813	1.13582	1.05509	1.2746	0.694909	2.08607	5.14128	1.26265	1.05574	1.35633	0.613461	3.18976	34.6628
Os07t0566150-00	Os07g0566150	chr07:22720628-22721233	605	Hypothetical conserved gene.	-5.75932	2.32775	-6.10485	0.0989717	0.737553	0.585134	3.91125	1.38535	0.581268	0.0671591	1.33786	1.43284	4.64882	1.86829	3.50023	4.32227	1.60184	1.67402	24.3179	2.60859	10.3315	19.261
Os03t0836800-01	Os03g0836800	chr03:35161306-35163174	1022	Similar to IAA-amino acid hydrolase 1 (EC 3.5.1.-).	-5.76346	2.51207	-26.7059	0.00141312	0.737553	0.133814	4.07538	1.54844	0.096653	0.0925444	1.483	1.61388	2.39718	3.80429	4.00703	4.14372	1.88246	2.03937	4.16813	12.7094	15.1411	16.8694
Os03t0183800-02	Os03g0183800	chr03:4399761-4402933	1721	Similar to Leucine-rich repeat transmembrane protein kinase 1 (Fragment).	-5.77632	0.00773963	-1.00001	0.499997	0.802709	3.57813	2.53017	2.3675e-05	3.57813	1.75292e-05	1.128e-05	3.607e-05	2.356e-05	3.112e-05	5.113e-05	5.0603	8.15031e-06	1.75642e-05	1.22063e-05	1.6526e-05	2.85845e-05	32.7534
Os01t0880200-03	Os01g0880200	chr01:38199964-38202518	2076	Similar to cDNA clone:J013112C08, full insert sequence.	-5.80989	0.00087267	-1	0.5	0.802709	3.59	2.53851	3e-07	3.59	1.13137e-07	2.2e-07	3.8e-07	4.2e-07	4.1e-07	3.2e-07	5.07702	1.11489e-07	1.22267e-07	1.80603e-07	1.41819e-07	1.18927e-07	33.1455
Os10t0391400-01	Os10g0391400	chr10:13031179-13032006	827	Tify domain containing protein.	-5.84491	1.8146	-12.3627	0.036172	0.737553	0.291381	3.49053	0.943347	0.280701	0.0781662	0.888076	0.998619	5.84295	0.958102	3.29204	3.68901	0.903734	0.97918	56.9386	0.928292	8.75964	12.1185
Os01t0783800-01	Os01g0783800	chr01:33210230-33216314	3447	Serine/threonine protein kinase-related domain containing protein.	-5.97679	1.02434	-70.099	0.000755384	0.737553	0.0520375	2.93667	0.357303	0.0268545	0.0445729	0.388821	0.325785	0.343816	0.430848	2.91768	2.95566	0.336629	0.251157	0.253246	0.341265	6.51977	6.91965
Os04t0338100-01	Os04g0338100	chr04:15924374-15928109	1078	Similar to IN2-2 protein.	-6.11306	6.86329	-9.86421	0.0639667	0.737553	0.374463	8.29238	5.68049	0.0135183	0.374219	5.41587	5.9451	5.85347	6.03315	8.30194	8.28282	41.093	59.9349	57.3208	63.4799	321.996	326.55
Os05t0298200-02	Os05g0298200	chr05:13310860-13312308	1448	Hypothetical conserved gene.	-6.1403	0.00458817	-1.00001	0.499997	0.802709	3.70281	2.61832	8.04e-06	3.70281	6.66095e-06	3.33e-06	1.275e-05	2.937e-05	9.497e-05	3.505e-05	5.2366	2.70979e-06	7.15429e-06	1.38858e-05	4.17592e-05	1.86906e-05	37.3374
Os11t0428800-01	Os11g0428800	chr11:13723176-13724624	762	Cupredoxin domain containing protein.	-6.2291	7.33937	-4.73423	0.113446	0.737553	0.788332	8.77655	6.13753	0.183718	0.766626	6.67961	5.59544	8.29802	8.19826	8.64664	8.90646	97.4104	47.1069	306.108	297.375	413.838	489.174
Os11t0189600-02	Os11g0189600	chr11:4522485-4557911	2560	Similar to cDNA clone:J013062J12, full insert sequence.	-6.23766	0.0384022	-21.6263	0.0294155	0.737553	0.172704	2.64156	0.00055828	0.172704	0.000406544	0.00027081	0.00084575	0.00022502	0.00090537	2.76368	2.51944	0.000171727	0.000327381	0.000102035	0.000283295	5.72046	4.87317
Os02t0677300-02	Os02g0677300	chr02:27652934-27654206	1272	Similar to CRT/DRE binding factor 1.	-6.32569	1.79433	-12.0072	0.015824	0.737553	0.313441	3.56447	0.90325	0.152356	0.273922	1.09694	0.709558	5.17748	0.712862	3.45674	3.6722	1.20668	0.629367	35.4571	0.633601	9.99902	11.981
Os08t0135900-02	Os08g0135900	chr08:2030945-2033050	1183	Similar to Tryptophan synthase beta-subunit.	-6.41328	0.00702367	-1	0.499999	0.802709	3.79158	2.68108	1.84e-05	3.79158	5.0346e-06	2.196e-05	1.484e-05	1.104e-05	2.248e-05	2.857e-05	5.36213	1.48878e-05	8.49757e-06	5.72284e-06	1.20354e-05	1.61277e-05	40.7147
Os07t0535200-01	Os07g0535200	chr07:21002828-21004717	1707	Cyclin-like F-box domain containing protein.	-6.53101	0.875016	-27.3798	0.00196361	0.737553	0.139837	2.96549	0.258188	0.0839335	0.111846	0.337275	0.179101	2.91447	2.84806	3.02484	2.90614	0.279837	0.129904	6.44073	6.11145	7.09287	6.65096
Os05t0143500-03	Os05g0143500	chr05:2516324-2518008	1141	Similar to Kinase (Fragment).	-6.55665	0	-1	0.5	0.802709	3.8367	2.71296	0	3.8367	0	0	0	0	0	0	5.42592	4.16579e-14	6.95045e-16	4.56159e-13	1.08403e-15	6.33755e-13	42.8496
Os04t0530500-02	Os04g0530500	chr04:26532654-26535901	1153	Zinc finger, RING/FYVE/PHD-type domain containing protein.	-6.61019	0.0596676	-5.39326	0.116714	0.737553	0.714465	2.726	0.00130602	0.714465	5.50624e-05	0.00134496	0.00126709	0.00095936	0.00625039	2.22079	3.2312	0.000629489	0.000445304	0.000310784	0.00134991	3.59879	8.58392
Os04t0499300-02	Os04g0499300	chr04:24946271-24948593	1712	Similar to Eukaryotic initiation factor-like protein.	-6.68311	0.00154853	-1	0.5	0.802709	3.87568	2.74052	8.75e-07	3.87568	3.46482e-07	6.3e-07	1.12e-06	1.14e-06	7.3e-07	1.02e-06	5.48104	3.34502e-07	4.96032e-07	4.61112e-07	3.05822e-07	4.5627e-07	44.4469
Os04t0400000-00	Os04g0400000	chr04:19796631-19800392	855	Similar to OSIGBa0113L04.2 protein.	-6.70582	0.937646	-10.9392	0.00911677	0.737553	0.354924	3.03509	0.289672	0.228575	0.271523	0.0976765	0.481668	0.517702	0.62327	2.87346	3.19671	0.0721987	0.391122	0.409674	0.533965	6.27814	8.34485
Os01t0185300-02	Os01g0185300	chr01:4531772-4532859	1087	Similar to 3-N-debenzoyl-2-deoxytaxol N-benzoyltransferase.	-6.72617	0.00200023	-1	0.5	0.802709	3.88878	2.74979	1.455e-06	3.88878	7.00036e-07	9.6e-07	1.95e-06	1.54e-06	2.33e-06	2.22e-06	5.49957	5.54532e-07	8.76048e-07	6.11694e-07	9.83441e-07	1.41369e-06	45.0542
Os07t0535100-01	Os07g0535100	chr07:20999328-21001148	1633	Cyclin-like F-box domain containing protein.	-6.94437	0.647007	-95.3642	0.00667066	0.737553	0.0414613	2.93831	0.142469	0.0414596	0.00037495	0.142204	0.142734	2.80925	2.75943	2.96763	2.909	0.109224	0.100107	5.91441	5.69704	6.76494	6.66665
Os04t0573200-01	Os04g0573200	chr04:28874419-28878849	1146	Superoxide dismutase, copper/zinc binding domain containing protein.	-6.96187	0.00930531	-0.999997	0.500001	0.802709	3.95907	2.79951	3.093e-05	3.95907	4.32891e-05	3.2e-07	6.154e-05	4.12e-06	1.62e-06	2.29e-05	5.59899	1.73263e-07	2.50261e-05	2.20766e-06	6.80015e-07	1.37977e-05	48.3448
Os08t0314800-03	Os08g0314800	chr08:13473540-13479149	1415	Hypothetical conserved gene.	-7.00613	3.03429	-1.1827	0.428907	0.790396	3.35839	4.74781	1.9392	3.25402	0.830742	2.52662	1.35177	2.59316	0.655934	2.44687	7.04876	4.95286	1.5271	4.94195	0.566895	4.37133	136.356
Os09t0522100-00	Os09g0522100	chr09:20399457-20400198	741	Similar to Dehydration-responsive element-binding protein 1H.	-7.12115	1.63768	-7.0227	0.0289002	0.737553	0.570323	3.58105	0.748942	0.477741	0.311499	0.528679	0.969204	4.34116	0.465879	3.24324	3.91887	0.477425	0.940585	19.2867	0.374466	8.46224	14.3306
Os03t0648400-04	Os03g0648400	chr03:25130706-25130955	249	Non-protein coding transcript.	-7.14868	0	-1	0.5	0.802709	4.01308	2.83768	0	4.01308	0	0	0	0	0	0	5.67536	6.4655e-103	1.79326e-107	3.94576e-75	3.06053e-188	2.40122e-248	50.9343
Os01t0597600-01	Os01g0597600	chr01:23447172-23448687	1515	Amino acid transporter, transmembrane domain containing protein.	-7.19199	2.02487	-13.236	0.0361713	0.737553	0.304126	3.89819	1.0518	0.072536	0.295349	0.842954	1.26064	6.62314	0.93901	3.8469	3.94948	0.841162	1.36672	97.2742	0.901754	13.4681	14.6428
Os10t0108700-02	Os10g0108700	chr10:583209-584657	1448	Transferase family protein.	-7.26128	0.578979	-16.1517	0.00442748	0.737553	0.250436	2.97298	0.112754	0.193193	0.159357	7.193e-05	0.225437	0.0971138	0.106008	2.83637	3.10959	4.876e-05	0.166715	0.0652142	0.0710745	6.07612	7.80738
Os03t0651800-00	Os03g0651800	chr03:25315696-25317065	669	Similar to Germin-like protein subfamily 2 member 1 precursor.	-7.29262	2.17364	-19.7181	0.0272453	0.737553	0.205586	4.03683	1.1704	0.0353771	0.202519	1.02719	1.3136	2.86168	3.72123	4.01182	4.06185	1.09472	1.45592	6.17196	11.9589	15.1875	15.9315
Os11t0615600-01	Os11g0615600	chr11:23934120-23935127	1007	Conserved hypothetical protein.	-7.43976	0.494533	-52.7194	0.00042786	0.737553	0.0776661	2.9774	0.0821399	0.0592487	0.0502157	0.117648	0.0466321	0.0983577	0.154074	2.9355	3.01929	0.0884538	0.0319425	0.0668337	0.109038	6.59708	7.29008
Os03t0278000-03	Os03g0278000	chr03:9440112-9440572	460	Similar to D-TDP-glucose dehydratase.	-7.63228	0.0180515	-0.999978	0.500007	0.802709	4.14673	2.93222	0.00011113	4.14673	1.31239e-05	0.00012041	0.00010185	5.035e-05	6.211e-05	4.656e-05	5.8644	8.01057e-05	4.04311e-05	2.48717e-05	2.93854e-05	2.52846e-05	58.4863
Os12t0263800-01	Os12g0263800	chr12:9304479-9318122	1931	Similar to cDNA clone:J013002B21, full insert sequence.	-7.66573	1.87828	-32.5447	0.00599059	0.737553	0.127688	3.85385	0.915428	0.0513662	0.1169	0.832768	0.998089	1.17963	1.09472	3.81753	3.89017	0.8268	0.978215	1.20514	1.11887	13.1812	14.0554
Os03t0734500-01	Os03g0734500	chr03:30082332-30082953	621	Conserved hypothetical protein.	-7.68604	1.92303	-6.40706	0.0250173	0.737553	0.649432	3.89233	0.950088	0.420891	0.494584	0.600364	1.29981	4.91849	1.25089	3.59471	4.18994	0.55145	1.4343	29.5246	1.35922	11.1195	17.4632
Os10t0542200-03	Os10g0542200	chr10:21169710-21172191	1273	Hypothetical conserved gene.	-7.7816	1.21399	-1.48107	0.377978	0.773894	2.82645	3.39426	0.434192	2.82606	0.0472967	0.400749	0.467636	0.487978	0.459787	1.39594	5.39258	0.349934	0.378129	0.382808	0.367297	1.6046	41.6933
Os12t0236100-00	Os12g0236100	chr12:7441388-7446142	2764	Hypothetical conserved gene.	-7.78644	4.76691	-48.9654	0.010712	0.737553	0.0855182	6.472	3.51103	0.0136926	0.0844149	3.45134	3.57072	3.82175	3.69436	6.48168	6.46231	10.1084	10.7536	13.0659	11.7286	90.6569	90.1979
Os02t0229400-02	Os02g0229400	chr02:7274512-7278176	2378	Similar to Hexose transporter.	-7.8389	0.000584487	-1	0.5	0.802709	4.20114	2.97065	1.15e-07	4.20114	2.12132e-08	1e-07	1.3e-07	1.1e-07	2.2e-07	1.7e-07	5.9413	5.332e-08	4.56851e-08	3.22583e-08	7.05513e-08	6.28293e-08	62.2578
Os04t0572400-00	Os04g0572400	chr04:28820860-28821520	660	Similar to CRT/DRE binding factor 1.	-7.83993	1.47273	-8.57605	0.0134695	0.737553	0.489899	3.57717	0.606328	0.33592	0.356594	0.858478	0.354179	4.43219	0.963282	3.33964	3.8147	0.861698	0.274647	20.6531	0.937062	9.09725	13.3308
Os03t0241300-04	Os03g0241300	chr03:7482104-7483234	1130	Hypothetical conserved gene.	-7.88669	0.816761	-1.02813	0.490929	0.802709	4.09826	3.18863	0.209211	4.09642	0.122529	0.12257	0.295852	0.748915	0.318333	0.292022	6.08524	0.092706	0.224428	0.65332	0.239466	0.2199	68.9448
Os04t0127300-01	Os04g0127300	chr04:1717096-1720332	2024	Peptidase S8 and S53, subtilisin, kexin, sedolisin domain containing protein.	-7.9659	1.72054	-8.30087	0.055067	0.737553	0.510058	3.77749	0.783653	0.144705	0.489101	0.437806	1.1295	1.33097	1.56714	3.87981	3.67517	0.38412	1.16207	1.4515	1.91065	13.7745	12.0023
Os04t0369066-00	Os04g0369066	chr04:17915385-17916778	1071	Similar to H0607F01.7 protein.	-8.36419	0.711521	-21.0905	0.00381334	0.737553	0.20547	3.22138	0.157157	0.11713	0.168815	0.0377862	0.276527	0.135276	0.101406	3.30421	3.13856	0.0273727	0.207576	0.093031	0.0674864	8.85315	7.98393
Os12t0209800-01	Os12g0209800	chr12:5740542-5747593	1069	Similar to NB-ARC domain containing protein, expressed.	-8.45914	2.94031	-27.2502	0.020838	0.737553	0.159871	4.85956	1.77905	0.158422	0.0214724	1.76387	1.79423	1.61707	1.63668	4.97158	4.74754	2.52394	2.43706	1.98914	2.06295	30.6909	26.2505
Os04t0118400-02	Os04g0118400	chr04:1096577-1098615	2038	Similar to H0613H07.5 protein.	-8.49202	0.00205245	-1	0.5	0.802709	4.36442	3.08611	1.365e-06	4.36442	9.19239e-08	1.3e-06	1.43e-06	1.95e-06	1.47e-06	1.27e-06	6.17222	7.59369e-07	6.29633e-07	7.83266e-07	6.31177e-07	7.29245e-07	73.393
Os02t0519900-04	Os02g0519900	chr02:18920612-18921783	1171	Similar to H0613H07.5 protein.	-8.61035	0.000249242	-1	0.5	0.802709	4.39265	3.10607	2e-08	4.39265	1.41421e-08	1e-08	3e-08	2e-08	4e-08	5e-08	6.21214	4.28882e-10	2.77432e-09	3.54088e-09	2.10169e-09	4.97142e-09	75.0721
Os11t0708000-03	Os11g0708000	chr11:28973282-28977329	1120	Hypothetical gene.	-8.66013	2.71801	-39.1838	0.00451695	0.737553	0.112404	4.68967	1.57529	0.0456822	0.102702	1.64791	1.50266	1.18714	1.87562	4.72198	4.65737	2.2393	1.80167	1.21644	2.62695	25.549	24.5754
Os08t0536100-04	Os08g0536100	chr08:26787689-26791061	1615	Hypothetical conserved gene.	-8.70869	0.760802	-1.91626	0.301785	0.753505	2.3044	3.29796	0.175508	2.29101	0.248013	0.0001363	0.35088	0.219057	1.04095	1.67797	4.91795	9.09869e-05	0.271924	0.151002	1.04573	2.16557	29.7507
Os12t0171900-01	Os12g0171900	chr12:3650085-3650580	495	Hypothetical gene.	-8.78954	2.25456	-47.041	0.00605105	0.737553	0.0942726	4.31404	1.17826	0.0301111	0.0893344	1.11509	1.24142	1.22656	0.974141	4.29275	4.33534	1.23218	1.33573	1.27752	0.948868	18.6893	19.4572
Os03t0726100-02	Os03g0726100	chr03:29527417-29528978	1367	Similar to Alpha-tubulin.	-8.82043	0.0238342	-0.999992	0.500003	0.802709	4.44187	3.14103	0.000180855	4.44187	9.15703e-06	0.00017438	0.00018733	0.00014591	0.00014921	0.00015592	6.28191	0.000118584	8.03615e-05	6.99425e-05	5.89641e-05	8.81388e-05	79.5656
Os11t0615750-00	Os11g0615750	chr11:23938498-23942192	736	Hypothetical gene.	-8.98609	1.00127	-47.367	0.00681966	0.737553	0.0945762	3.45764	0.289951	0.0903839	0.0278463	0.27026	0.309641	0.397773	0.353979	3.52156	3.39373	0.218954	0.237252	0.298632	0.269869	10.4876	9.70173
Os04t0127200-02	Os04g0127200	chr04:1705559-1710275	2530	Similar to Subtilase.	-9.14252	0.872929	-167.681	0.000262002	0.737553	0.0269261	3.41568	0.22309	0.0235549	0.0130454	0.232315	0.213866	0.519087	0.274932	3.43234	3.39903	0.187136	0.157643	0.410854	0.205089	9.80742	9.7369
Os07t0677100-01	Os07g0677100	chr07:28669497-28671384	1254	Peroxidase.	-9.24424	0.675644	-49.6197	0.0104473	0.737553	0.0914472	3.34502	0.13647	0.0150444	0.0902012	0.200252	0.0726878	2.25564	2.00481	3.33439	3.35566	0.159037	0.0492226	3.67727	2.96889	9.05903	9.4429
Os07t0270900-01	Os07g0270900	chr07:9972366-9976187	1497	Mak16 protein family protein.	-9.297	0.91509	-17.6883	0.00654991	0.737553	0.257187	3.45886	0.2421	0.217775	0.136819	0.338845	0.145354	0.585695	0.43693	3.61285	3.30487	0.281196	0.102097	0.476964	0.346849	11.2759	9.07051
Os04t0323800-01	Os04g0323800	chr04:14956366-14957850	1321	Hypothetical protein.	-9.35354	1.47227	-95.7234	0.0065485	0.737553	0.0476536	3.79646	0.570947	0.00200164	0.0476115	0.604613	0.53728	0.467809	0.432407	3.79504	3.79787	0.556099	0.440209	0.363032	0.34278	12.9462	13.1827
Os12t0277500-03	Os12g0277500	chr12:10296055-10297883	1119	Similar to RuBisCO large subunit-binding protein subunit alpha, chloroplastic (Fragment).	-9.55294	0.0257403	-1.00001	0.499998	0.802709	4.60457	3.25615	0.00020348	4.60457	5.01904e-05	0.00016799	0.00023897	0.00019016	0.00090016	0.00022502	6.51207	0.000114747	0.000100867	8.60639e-05	0.000279375	0.000132202	93.4502
Os01t0186900-01	Os01g0186900	chr01:4646433-4648130	1182	Similar to cDNA clone:001-117-G12, full insert sequence.	-9.83718	2.8253	-17.9697	0.0232546	0.737553	0.259571	4.9205	1.62225	0.0705779	0.249792	1.44562	1.79888	6.37932	2.00261	4.87059	4.9704	1.81057	2.45008	81.9506	2.96241	28.4122	30.8822
Os09t0522000-01	Os09g0522000	chr09:20395261-20395703	442	Similar to Dehydration-responsive element-binding protein 1B.	-9.91157	3.92943	-10.0231	0.0596858	0.737553	0.466903	5.91812	2.60901	0.0547835	0.463678	2.93688	2.28114	7.06584	2.4285	5.87938	5.95686	6.83693	3.80667	130.717	4.32506	59.0841	63.1374
Os07t0677200-01	Os07g0677200	chr07:28673753-28675336	1287	Peroxidase.	-10.9242	3.35215	-42.6517	0.000693987	0.737553	0.114375	5.49456	2.0451	0.0724462	0.0885048	1.98252	2.10768	4.44362	4.93694	5.54578	5.44333	3.09883	3.25435	20.8314	29.0609	46.2248	43.4298
Os01t0186950-00	Os01g0186950	chr01:4646843-4647917	1074	Hypothetical protein.	-11.0623	3.85756	-12.607	0.0330515	0.737553	0.388981	5.96306	2.49549	0.113461	0.372066	2.2324	2.75858	7.60609	2.73568	5.88283	6.04329	3.84664	5.67446	188.641	5.58263	59.1961	66.8651
Os11t0670900-01	Os11g0670900	chr11:27111942-27112811	869	Conserved hypothetical protein.	-11.501	2.46846	-6.56126	0.0875566	0.737553	0.759494	4.79456	1.27087	0.125781	0.749006	0.741247	1.8005	1.58464	2.56843	4.70562	4.8835	0.707371	2.45248	1.92635	4.88281	25.2308	29.0773
Os08t0113100-02	Os08g0113100	chr08:701519-703998	1159	Similar to cDNA clone:J023041C07, full insert sequence.	-11.5435	1.23665	-1.14137	0.453388	0.798538	4.37263	3.91922	0.390206	4.33769	0.551714	0.780327	8.529e-05	5.985e-05	0.00010604	0.852009	6.98642	0.756331	3.42479e-05	3.00831e-05	4.53649e-05	0.788903	129.987
Os03t0147400-02	Os03g0147400	chr03:2652071-2654022	1745	Similar to cDNA clone:J023091E03, full insert sequence.	-12.9062	0.00430607	-1	0.5	0.802709	5.21844	3.69	5.025e-06	5.21844	9.97021e-07	5.73e-06	4.32e-06	4.99e-06	8.63e-06	4.32e-06	7.37999	4.48163e-06	2.4166e-06	2.5602e-06	4.64813e-06	2.9251e-06	171.892
Os02t0519900-02	Os02g0519900	chr02:18919832-18921778	1946	Similar to H0613H07.5 protein.	-14.0193	0	-1	0.5	0.802709	5.38723	3.80935	0	5.38723	0	0	0	0	1e-08	1e-08	7.61869	4.89888e-13	2.25491e-12	1.73373e-11	1.37093e-11	1.8245e-11	207.177
Os04t0498600-02	Os04g0498600	chr04:24916917-24918134	1217	Similar to cDNA clone:J013002M21, full insert sequence.	-17.7409	0.000381071	-1	0.5	0.802709	5.86758	4.14901	3.5e-08	5.86758	7.07107e-09	3e-08	4e-08	4e-08	6e-08	4e-08	8.29802	2.75161e-09	3.73022e-09	1.08706e-08	4.1751e-09	3.13417e-09	331.479
Os12t0405700-02	Os12g0405700	chr12:12240456-12242535	363	Similar to Wound-induced basic protein.	-18.927	2.66814	-2.85893	0.132217	0.737553	2.09856	5.52976	1.28739	1.05524	1.81395	2.57005	0.00473339	0.0209956	0.00384356	4.7836	6.27593	5.1363	0.00118895	0.0105808	0.000741014	26.6715	79.2687
Os12t0263800-03	Os12g0263800	chr12:9299517-9311555	3788	Similar to Isoflavone reductase-like protein 1.	-20.1224	2.63516	-23.6069	0.024044	0.737553	0.25944	5.57606	1.24534	0.0357087	0.256971	1.06363	1.42704	1.14787	1.26452	5.55081	5.60131	1.15136	1.66337	1.1627	1.3803	46.3669	48.4513
Os06t0254300-02	Os06g0254300	chr06:7983972-7987947	2119	Caleosin related family protein.	-20.3096	0.745708	-39.5202	0.0118142	0.737553	0.155452	4.46853	0.124444	0.152072	0.032236	0.147238	0.101649	0.0312089	0.033515	4.361	4.57606	0.113197	0.0704649	0.018428	0.0201044	19.6468	23.2147
Os11t0182500-01	Os11g0182500	chr11:4150086-4154740	926	Ankyrin repeat domain containing protein.	-26.4606	0.480863	-185.937	0.00270488	0.737553	0.0359436	4.77421	0.0484329	0.0355285	0.00544696	0.0445813	0.0522845	0.10973	0.0630486	4.74909	4.79933	0.0326752	0.0354006	0.0741079	0.0402777	26.0733	27.3367
Os03t0204300-01	Os03g0204300	chr03:5466784-5468445	1661	Conserved hypothetical protein.	-32.9731	1.29103	-43.1976	0.00115524	0.737553	0.165106	5.3545	0.311281	0.0924771	0.136777	0.214565	0.407998	0.264532	0.348374	5.28911	5.41989	0.173108	0.321439	0.186373	0.264232	38.4997	42.6226
Os12t0239300-01	Os12g0239300	chr12:7709119-7710951	1832	Conserved hypothetical protein.	-141.657	1.43271	-30.5523	0.0188695	0.737553	0.330788	7.42279	0.276533	0.0406918	0.328275	0.0444077	0.508659	6.9e-07	0.0310111	7.39401	7.45156	0.0326403	0.416646	2.76108e-07	0.0182252	173.251	181.806
Os07t0448800-02	Os07g0448800	chr07:15409540-15409748	208	Non-protein coding transcript.	-295.828	0.00892091	-30.0413	0.0211837	0.737553	0.386426	8.20862	9.695e-06	0.386426	4.87197e-06	6.25e-06	1.314e-05	8.63e-06	8.49e-06	8.48187	7.93538	5.03031e-06	7.37308e-06	4.26682e-06	4.62254e-06	372.974	256.462
