# Supplementary material for: Overexpression of OsC3H10, a CCCH-Zinc Finger, Improves Drought Tolerance in Rice by Regulating Stress-Related Genes
Source: Plants (Basel). 2020 Oct 1;9(10):1298. doi: 10.3390/plants9101298 (PMC7599559; doi:10.3390/plants9101298)
Supplement: Supplementary file 1 [file plants-09-01298-s001.zip › Table S3.xlsx]

## Sheet: Table S3
Table S3. List of genes up-regulated by both OsC3H10 overexpression and drought stress
Reference Information		Annotation	GO(gene ontology)			0	1	2	3	Normalized(RPKM)				Log2 Ratio(2 Times UP&DOWN)
Transcript_ID	Length	Description	Biological Process	Cellular Component	Molecular Function	Reads	Reads	Reads	Reads	0	1	2	3	1/0	2/0	3/0
Os01t0705200-01	1217	Late embryogenesis abundant protein repeat containing protein.	-	-	-	111	298	25500	30890	2047.18	5496.03	470297	569705	1.42475	7.84379	8.12044
Os06t0681200-01	1200	Cupredoxin domain containing protein.	-	-	copper ion binding (GO 0005507), electron carrier activity (GO 0009055)	103	335	22541	41177	1926.54	6265.95	421614	770188	1.70152	7.77376	8.64305
Os04t0486950-01	2482	Similar to Malate synthase.	glyoxylate cycle (GO 0006097)	-	catalytic activity (GO 0003824), malate synthase activity (GO 0004474)	50	146	10835	12732	452.159	1320.3	97982.9	115138	1.54597	7.75956	7.99232
Os02t0218700-01	1721	Similar to Allene oxide synthase (EC 4.2.1.92).	oxidation-reduction process (GO 0055114)	-	monooxygenase activity (GO 0004497), iron ion binding (GO 0005506), electron carrier activity (GO 0009055), oxidoreductase activity acting on paired donors with incorporation or reduction of molecular oxygen (GO 0016705), heme binding (GO 0020037)	6	16	1183	543	78.2516	208.671	15428.6	7081.77	1.41504	7.62327	6.49985
Os07t0529000-01	2309	Similar to Isocitrate lyase (Fragment).	metabolic process (GO 0008152), carboxylic acid metabolic process (GO 0019752)	-	catalytic activity (GO 0003824), isocitrate lyase activity (GO 0004451)	227	617	38951	70254	2206.61	5997.69	378632	682921	1.44258	7.42282	8.27374
Os11t0451700-00	1371	Similar to Dehydrin DHN1 (M3) (RAB-17 protein).	response to stress (GO 0006950), response to water (GO 0009415)	-	-	107	222	18172	31042	1751.74	3634.45	297501	508201	1.05295	7.40796	8.18047
Os03t0820500-01	908	Similar to WCOR719.	-	intracellular (GO 0005622)	actin binding (GO 0003779)	429	1098	66837	53094	10604.6	27141.9	1.65217e+06	1.31245e+06	1.35583	7.28353	6.95143
Os11t0454200-01	967	Dehydrin RAB 16B.	response to stress (GO 0006950), response to water (GO 0009415)	-	-	268	741	41563	100622	6220.59	17199.5	964725	2.33555e+06	1.46724	7.27692	8.5525
Os05t0542500-02	1271	LEA-like protein.	-	-	-	389	966	59785	88211	6869.53	17059	1.05577e+06	1.55776e+06	1.31225	7.26387	7.82504
Os04t0589800-01	709	Late embryogenesis abundant (LEA) group 1 family protein.	embryo development (GO 0009790)	-	-	97	215	13331	30246	3070.78	6806.37	422026	957513	1.14828	7.10258	8.28454
Os03t0168100-01	1678	Late embryogenesis abundant protein repeat containing protein.	-	-	-	55	125	7317	28702	735.688	1672.02	97873.3	383922	1.18442	7.05568	9.0275
Os04t0511200-01	1735	EFA27 for EF hand, abscisic acid, 27kD.	-	-	-	324	935	41733	72482	4191.49	12095.8	539887	937678	1.52897	7.00905	7.80549
Os03t0111300-01	476	Nonspecific lipid-transfer protein 2 (nsLTP2) (7 kDa lipid transfer protein).	lipid transport (GO 0006869)	-	-	3	6	349	2108	141.461	282.922	16456.7	99400.1	1	6.86212	9.4567
Os11t0454300-01	795	Similar to Water-stress inducible protein RAB21.	response to stress (GO 0006950), response to water (GO 0009415)	-	-	491	1101	54104	189760	13862.4	31084.5	1.52751e+06	5.35748e+06	1.16502	6.78387	8.59424
Os04t0352400-01	4070	Peptidyl-prolyl cis-trans isomerase, FKBP-type domain containing protein.	protein folding (GO 0006457)	-	binding (GO 0005488), protein binding (GO 0005515)	15	33	1602	44	82.7218	181.988	8834.69	242.651	1.1375	6.73877	1.55254
Os05t0468800-01	823	Phosphatidylethanolamine-binding protein PEBP domain containing protein.	-	-	-	276	563	28013	39934	7527.18	15354.4	763981	1.0891e+06	1.02847	6.66528	7.17681
Os04t0659300-01	980	Protein of unknown function DUF26 domain containing protein./Receptor-like protein, Root development, Salt stress response, Regulation of iron acquisition (Os04t0659300-01)	-	-	-	44	127	3999	23438	1007.74	2908.71	91590.1	536806	1.52925	6.50599	9.05713
Os02t0755900-01	1824	UDP-glucuronosyl/UDP-glucosyltransferase domain containing protein.	metabolic process (GO 0008152)	-	transferase activity transferring hexosyl groups (GO 0016758)	32	118	2805	28580	393.775	1452.05	34516.8	351690	1.88264	6.45379	9.80272
Os07t0683200-01	2152	Similar to NAC domain transcription factor.	regulation of transcription DNA-dependent (GO 0006355)	-	DNA binding (GO 0003677)	254	569	21434	25629	2649.2	5934.62	223555	267308	1.1636	6.39893	6.6568
Os08t0112300-01	1621	Transferase domain containing protein.	-	-	transferase activity transferring acyl groups other than amino-acyl groups (GO 0016747)	28	36	2311	6642	387.702	498.474	31999.3	91968.5	0.36257	6.36695	7.89005
Os03t0230300-01	3171	Poly(ADP-ribose) polymerase, catalytic region domain containing protein.	-	-	NAD+ ADP-ribosyltransferase activity (GO 0003950)	439	738	35149	68379	3107.36	5223.76	248794	484005	0.7494	6.32312	7.28319
Os09t0552600-01	1431	RmlC-like jelly roll fold domain containing protein.	-	-	nutrient reservoir activity (GO 0045735)	12	22	958	1414	188.22	345.069	15026.2	22178.5	0.874469	6.31892	6.8806
Os01t0348900-01	1342	SalT gene product (Salt-induced protein).	-	-	-	273	597	20263	107804	4565.97	9984.93	338902	1.80304e+06	1.12883	6.2138	8.62529
Os07t0638400-01	1264	Similar to 1-Cys peroxiredoxin.	oxidation-reduction process (GO 0055114)	-	antioxidant activity (GO 0016209), oxidoreductase activity (GO 0016491), peroxiredoxin activity (GO 0051920)	4	8	292	462	71.029	142.058	5185.12	8203.85	1	6.18982	6.85175
Os05t0247800-01	1151	Glycoside hydrolase, family 18 protein.	carbohydrate metabolic process (GO 0005975)	-	catalytic activity (GO 0003824), hydrolase activity hydrolyzing O-glycosyl compounds (GO 0004553), cation binding (GO 0043169)	9	20	650	6690	175.505	390.012	12675.4	130459	1.152	6.17437	9.53787
Os04t0541700-01	1025	Similar to Homeobox-leucine zipper protein HOX22.	regulation of transcription DNA-dependent (GO 0006355)	nucleus (GO 0005634)	transcription regulatory region sequence-specific DNA binding (GO 0000976), DNA binding (GO 0003677), sequence-specific DNA binding transcription factor activity (GO 0003700), protein binding (GO 0005515), sequence-specific DNA binding (GO 0043565)	367	492	26214	25298	8036.47	10773.7	574027	553969	0.422878	6.15841	6.1071
Os12t0437800-01	654	Similar to MPI.	response to wounding (GO 0009611)	-	serine-type endopeptidase inhibitor activity (GO 0004867)	40	120	2776	4349	1372.79	4118.38	95271.9	149257	1.58496	6.11686	6.76454
Os03t0693700-01	997	Similar to Oxalate oxidase 1 (EC 1.2.3.4) (Germin).	-	apoplast (GO 0048046)	manganese ion binding (GO 0030145), nutrient reservoir activity (GO 0045735)	2	10	130	2992	45.0254	225.127	2926.65	67358	2.32193	6.02237	10.5469
Os03t0363100-00	2675	Armadillo-like helical domain containing protein.	-	-	binding (GO 0005488)	8	13	510	554	67.1258	109.079	4279.27	4648.46	0.70044	5.99435	6.11374
Os08t0518900-01	1367	Chitinase (EC 3.2.1.14).	carbohydrate metabolic process (GO 0005975)	-	catalytic activity (GO 0003824), hydrolase activity hydrolyzing O-glycosyl compounds (GO 0004553), cation binding (GO 0043169)	6	10	334	157	98.5158	164.193	5484.04	2577.83	0.736966	5.79874	4.70966
Os01t0615100-01	583	Similar to Substilin /chymotrypsin-like inhibitor (Proteinase inhibitor).	response to wounding (GO 0009611)	-	serine-type endopeptidase inhibitor activity (GO 0004867)	574	822	31532	77232	22098.7	31646.5	1.21396e+06	2.97339e+06	0.518088	5.77962	7.072
Os03t0790500-01	1322	Alpha/beta hydrolase fold-3 domain containing protein.	metabolic process (GO 0008152)	-	hydrolase activity (GO 0016787)	93	132	4717	10624	1578.97	2241.12	80086.2	180376	0.505235	5.6645	6.83588
Os03t0231600-01	2917	Similar to Branched-chain-amino-acid aminotransferase 3, chloroplast precursor (EC 2.6.1.42) (Atbcat-3).	metabolic process (GO 0008152), branched chain family amino acid metabolic process (GO 0009081)	-	catalytic activity (GO 0003824), branched-chain-amino-acid transaminase activity (GO 0004084)	101	133	4610	6651	777.156	1023.38	35472.2	51176.9	0.397071	5.51234	6.04114
Os02t0168100-01	1742	Similar to 4-hydroxyphenylpyruvate dioxygenase.	aromatic amino acid family metabolic process (GO 0009072), oxidation-reduction process (GO 0055114)	-	4-hydroxyphenylpyruvate dioxygenase activity (GO 0003868), oxidoreductase activity acting on single donors with incorporation of molecular oxygen (GO 0016701)	695	906	31363	42742	8954.88	11673.6	404103	550719	0.382498	5.49591	5.9425
Os09t0491740-01	5319	Auxin efflux carrier domain containing protein.	transmembrane transport (GO 0055085)	integral to membrane (GO 0016021)	-	253	401	11254	10751	1067.61	1692.14	47489.8	45367.2	0.664465	5.47516	5.40919
Os05t0574600-01	2327	Similar to 3-ketoacyl-CoA synthase.	fatty acid biosynthetic process (GO 0006633), metabolic process (GO 0008152), lipid biosynthetic process (GO 0008610)	membrane (GO 0016020)	catalytic activity (GO 0003824), transferase activity transferring acyl groups other than amino-acyl groups (GO 0016747)	60	79	2603	14802	578.733	761.998	25107.3	142773	0.39689	5.43907	7.94661
Os11t0702100-01	1167	Similar to Class III chitinase homologue (OsChib3H-h) (Fragment).	carbohydrate metabolic process (GO 0005975)	-	catalytic activity (GO 0003824), hydrolase activity hydrolyzing O-glycosyl compounds (GO 0004553), cation binding (GO 0043169)	16	14	615	2505	307.732	269.265	11828.4	48179.2	-0.192645	5.26444	7.29059
Os03t0638200-02	4327	Similar to Transporter-like protein.	transmembrane transport (GO 0055085)	integral to membrane (GO 0016021)	transmembrane transporter activity (GO 0022857)	617	667	22358	10187	3200.53	3459.89	115976	52842.4	0.112416	5.17938	4.04531
Os12t0448900-01	10266	Fatty acid alpha-dioxygenase family, Enzyme that oxygenates fatty acids into 2R-hydroperoxides	response to oxidative stress (GO 0006979), oxidation-reduction process (GO 0055114)	-	peroxidase activity (GO 0004601), heme binding (GO 0020037)	398	638	13447	7403	870.172	1394.9	29400	16185.6	0.680788	5.07837	4.21727
Os02t0466400-01	1309	Similar to Inositol phosphate kinase.	inositol trisphosphate metabolic process (GO 0032957)	intracellular (GO 0005622)	magnesium ion binding (GO 0000287), ATP binding (GO 0005524), inositol tetrakisphosphate 1-kinase activity (GO 0047325), inositol-134-trisphosphate 6-kinase activity (GO 0052725), inositol-134-trisphosphate 5-kinase activity (GO 0052726)	24	33	788	11127	411.524	565.845	13511.7	190793	0.459432	5.03709	8.85681
Os03t0638400-01	6953	Similar to OSIGBa0153E02-OSIGBa0093I20.19 protein.	-	-	-	281	306	9131	6282	907.104	987.807	29476	20279.1	0.122962	5.02213	4.48258
Os11t0701000-01	1314	Class III chitinase homologue (OsChib3H-c).	carbohydrate metabolic process (GO 0005975)	-	catalytic activity (GO 0003824), hydrolase activity hydrolyzing O-glycosyl compounds (GO 0004553), cation binding (GO 0043169)	49	45	1511	3561	836.997	768.67	25810.2	60827.5	-0.122857	4.94658	6.18336
Os04t0398000-02	4270	Pathogenesis-related transcriptional factor and ERF domain containing protein.	regulation of transcription DNA-dependent (GO 0006355)	-	DNA binding (GO 0003677), sequence-specific DNA binding transcription factor activity (GO 0003700)	134	268	3972	3356	704.369	1408.74	20878.7	17640.8	1	4.88956	4.64644
Os07t0664600-01	1205	Glucose/ribitol dehydrogenase family protein.	metabolic process (GO 0008152)	-	nucleotide binding (GO 0000166), oxidoreductase activity (GO 0016491)	16	51	468	204	298.027	949.962	8717.3	3799.85	1.67243	4.87036	3.67243
Os08t0508000-01	1693	Cytochrome P450 family protein.	oxidation-reduction process (GO 0055114)	-	iron ion binding (GO 0005506), electron carrier activity (GO 0009055), oxidoreductase activity acting on paired donors with incorporation or reduction of molecular oxygen (GO 0016705), heme binding (GO 0020037)	22	52	637	8336	291.668	689.397	8445.11	110516	1.24101	4.85572	8.56571
Os03t0277300-01	4589	Heat shock protein 70.	-	-	ATP binding (GO 0005524)	42	114	1093	5880	205.425	557.583	5345.95	28759.6	1.44057	4.70176	7.12928
Os08t0535200-01	2843	Similar to MtN3-like protein.	-	-	-	6	16	154	38	47.3694	126.318	1215.81	300.006	1.41504	4.68182	2.66297
Os02t0671100-01	1227	Cyclin-like F-box domain containing protein.	-	-	protein binding (GO 0005515)	106	172	2550	5263	1939.03	3146.35	46646.5	96274.6	0.698344	4.58836	5.63375
Os06t0147300-01	607	Similar to cDNA clone:J023088C01, full insert sequence.	-	-	-	16	8	377	1126	591.636	295.818	13940.4	41636.4	-1	4.55842	6.13699
Os01t0615050-00	1088	Proteinase inhibitor I13, potato inhibitor I family protein.	response to wounding (GO 0009611)	-	serine-type endopeptidase inhibitor activity (GO 0004867)	699	398	14819	18791	14420.2	8210.64	305712	387654	-0.812524	4.40601	4.74861
Os01t0160800-01	1214	Similar to Protein synthesis inhibitor II (EC 3.2.2.22) (Ribosome-inactivating protein II) (rRNA N-glycosidase).	negative regulation of translation (GO 0017148)	-	rRNA N-glycosylase activity (GO 0030598)	409	313	8421	55291	7561.84	5786.94	155693	1.02225e+06	-0.385938	4.36382	7.0788
Os11t0700900-02	1280	Class III chitinase homologue (OsChib3H-b).	carbohydrate metabolic process (GO 0005975)	-	catalytic activity (GO 0003824), hydrolase activity hydrolyzing O-glycosyl compounds (GO 0004553), cation binding (GO 0043169)	235	221	4586	10249	4120.79	3875.3	80416.9	179719	-0.0886144	4.2865	5.44668
Os04t0398000-01	2360	Pathogenesis-related transcriptional factor and ERF domain containing protein.	regulation of transcription DNA-dependent (GO 0006355)	-	DNA binding (GO 0003677), sequence-specific DNA binding transcription factor activity (GO 0003700)	123	143	2338	2831	1169.81	1360.03	22235.9	26924.7	0.217357	4.24854	4.52458
Os09t0444900-01	1392	Similar to plant viral-response family protein.	-	-	-	7	3	132	95	112.871	48.3732	2128.42	1531.82	-1.22239	4.23704	3.7625
Os08t0137800-01	983	Cupredoxin domain containing protein.	-	-	copper ion binding (GO 0005507), electron carrier activity (GO 0009055)	20	16	374	24	456.667	365.334	8539.67	548	-0.321928	4.22497	0.263034
Os03t0183000-03	1762	Similar to Root abundant factor.	-	-	-	23	58	414	1597	292.985	738.831	5273.73	20343.3	1.33442	4.16993	6.11759
Os04t0481200-01	3210	Similar to H0510A06.2 protein.	carbohydrate metabolic process (GO 0005975)	-	catalytic activity (GO 0003824), hydrolase activity hydrolyzing O-glycosyl compounds (GO 0004553), cation binding (GO 0043169)	2	2	35	39	13.9845	13.9845	244.729	272.698	0	4.12928	4.2854
Os07t0664600-02	612	Similar to predicted protein.	enterobactin biosynthetic process (GO 0009239), oxidation-reduction process (GO 0055114)	-	nucleotide binding (GO 0000166), 23-dihydro-23-dihydroxybenzoate dehydrogenase activity (GO 0008667)	10	16	170	156	366.751	586.802	6234.77	5721.32	0.678072	4.08746	3.96347
Os08t0544400-01	2612	ABC-2 type transporter domain containing protein.	-	membrane (GO 0016020)	ATP binding (GO 0005524), ATPase activity (GO 0016887)	10	15	169	787	85.931	128.897	1452.23	6762.77	0.584963	4.07895	6.29829
Os10t0416800-03	1134	Similar to Chitinase 2 (EC 3.2.1.14) (Tulip bulb chitinase-2) (TBC-2).	carbohydrate metabolic process (GO 0005975)	-	catalytic activity (GO 0003824), hydrolase activity hydrolyzing O-glycosyl compounds (GO 0004553), cation binding (GO 0043169)	6	35	95	1793	118.758	692.752	1880.33	35488.7	2.54432	3.98489	8.2232
Os03t0625300-00	1715	Similar to nucleotide binding protein.	-	-	protein binding (GO 0005515)	150	171	2315	2222	1963.14	2237.97	30297.7	29080.6	0.189034	3.94798	3.88882
Os01t0839100-01	860	Zinc finger, C2H2 domain containing protein.	-	intracellular (GO 0005622)	nucleic acid binding (GO 0003676), zinc ion binding (GO 0008270)	14	13	214	3146	365.387	339.288	5585.2	82107.6	-0.106915	3.93411	7.81195
Os04t0690500-02	1122	Similar to CAA30371.1 protein (Fragment).	-	-	-	2	2	29	18	40.0092	40.0092	580.134	360.083	0	3.85798	3.16993
Os03t0693800-00	690	Similar to Oxalate oxidase 1 (EC 1.2.3.4) (Germin).	-	apoplast (GO 0048046)	manganese ion binding (GO 0030145), nutrient reservoir activity (GO 0045735)	21	26	291	940	683.114	845.76	9466.01	30577.5	0.308122	3.79256	5.4842
Os03t0718800-01	746	Similar to Physical impedance induced protein.	lipid transport (GO 0006869)	-	-	615	1114	8197	5646	18503.7	33517.3	246626	169873	0.857091	3.73644	3.19857
Os03t0266900-02	753	Low molecular mass heat shock protein Oshsp17.3.	-	-	-	161	241	2139	622	4799.04	7183.65	63758.6	18540.4	0.581972	3.7318	1.94985
Os06t0549900-01	1972	FAD linked oxidase, N-terminal domain containing protein.	oxidation-reduction process (GO 0055114)	-	catalytic activity (GO 0003824), UDP-N-acetylmuramate dehydrogenase activity (GO 0008762), oxidoreductase activity (GO 0016491), oxidoreductase activity acting on CH-OH group of donors (GO 0016614), flavin adenine dinucleotide binding (GO 0050660)	1	5	13	7	11.3819	56.9097	147.965	79.6736	2.32193	3.70044	2.80735
Os09t0367700-01	952	Similar to GST6 protein (EC 2.5.1.18).	-	-	protein binding (GO 0005515)	2	0	25	13	47.1537	0	589.422	306.499		3.64386	2.70044
Os11t0701600-00	383	Glycoside hydrolase, family 18, catalytic domain domain containing protein.	carbohydrate metabolic process (GO 0005975)	-	catalytic activity (GO 0003824), hydrolase activity hydrolyzing O-glycosyl compounds (GO 0004553), cation binding (GO 0043169)	1	0	12	28	58.6036	0	703.243	1640.9		3.58496	4.80735
Os01t0720700-00	338	Similar to satase isoform I.	-	-	-	87	76	910	910	5777.31	5046.84	60429.3	60429.3	-0.195016	3.38678	3.38678
Os11t0213000-01	8277	Similar to Protein kinase domain containing protein, expressed.	protein phosphorylation (GO 0006468)	-	protein kinase activity (GO 0004672), protein serine/threonine kinase activity (GO 0004674), protein tyrosine kinase activity (GO 0004713), ATP binding (GO 0005524), transferase activity transferring phosphorus-containing groups (GO 0016772)	84	129	874	864	227.787	349.816	2370.07	2342.95	0.61891	3.37917	3.36257
Os12t0257600-00	5479	Similar to Laccase-25.	lignin catabolic process (GO 0046274), oxidation-reduction process (GO 0055114)	apoplast (GO 0048046)	copper ion binding (GO 0005507), laccase activity (GO 0008471), oxidoreductase activity (GO 0016491)	8	36	82	3817	32.7727	147.477	335.92	15636.7	2.16993	3.35755	8.89822
Os07t0629500-01	2261	Similar to cDNA clone:002-114-B06, full insert sequence.	-	-	-	117	175	1167	1551	1161.47	1737.24	11584.9	15396.9	0.580846	3.31822	3.72862
Os04t0340300-01	10288	Terpenoid synthase domain containing protein.	metabolic process (GO 0008152)	-	magnesium ion binding (GO 0000287), lyase activity (GO 0016829)	64	129	577	127	139.628	281.437	1258.83	277.074	1.01123	3.17243	0.988685
Os03t0122300-01	9473	Similar to Flavanone 3-hydroxylase-like protein.	oxidation-reduction process (GO 0055114)	-	oxidoreductase activity (GO 0016491), oxidoreductase activity acting on paired donors with incorporation or reduction of molecular oxygen 2-oxoglutarate as one donor and incorporation of one atom each of oxygen into both donors (GO 0016706)	621	388	5598	4422	1471.39	919.321	13263.8	10477.4	-0.678537	3.17225	2.83203
Os10t0419400-01	2333	Similar to SIPL.	oxidation-reduction process (GO 0055114)	-	acireductone dioxygenase [iron(II)-requiring] activity (GO 0010309)	30	10	270	202	288.622	96.2074	2597.6	1943.39	-1.58496	3.16993	2.75132
Os01t0566500-01	2546	Similar to Dioxygenase RAMOSUS1.	-	-	-	10	6	90	79	88.1586	52.8952	793.427	696.453	-0.736966	3.16993	2.98185
Os01t0846300-02	2017	Similar to protein phosphatase 2C.	protein dephosphorylation (GO 0006470)	protein serine/threonine phosphatase complex (GO 0008287)	catalytic activity (GO 0003824), protein serine/threonine phosphatase activity (GO 0004722)	1639	2344	14678	6467	18238.8	26084	163337	71964.8	0.516157	3.16277	1.98028
Os12t0631200-02	1826	Similar to ubiquitin-protein ligase/ zinc ion binding protein.	-	-	zinc ion binding (GO 0008270)	234	268	2070	1824	2876.33	3294.25	25444.4	22420.6	0.195724	3.14505	2.96253
Os12t0503000-03	4971	Similar to Ureide permease 4.	-	-	-	75	134	657	43	338.642	605.04	2966.5	194.155	0.83727	3.13093	-0.802554
Os03t0267000-00	708	Low molecular mass heat shock protein Oshsp18.0.	-	-	-	36	90	315	141	1141.28	2853.2	9986.2	4470.01	1.32193	3.12928	1.96963
Os03t0734300-01	572	Similar to Proteinase inhibitor type II CEVI57 precursor.	-	-	serine-type endopeptidase inhibitor activity (GO 0004867)	64	325	551	1321	2511.35	12752.9	21621.1	51835.8	2.3443	3.10591	4.36741
Os03t0218400-01	4735	Similar to Hexose transporter.	transport (GO 0006810), transmembrane transport (GO 0055085)	membrane (GO 0016020), integral to membrane (GO 0016021)	transporter activity (GO 0005215), transmembrane transporter activity (GO 0022857), substrate-specific transmembrane transporter activity (GO 0022891)	4125	2924	34739	79749	19553.6	13860.5	164672	378032	-0.496451	3.07409	4.273
Os05t0248200-01	1166	Glycoside hydrolase, family 18 protein.	carbohydrate metabolic process (GO 0005975)	-	catalytic activity (GO 0003824), hydrolase activity hydrolyzing O-glycosyl compounds (GO 0004553), cation binding (GO 0043169)	6	2	48	28	115.498	38.4994	923.987	538.992	-1.58496	3	2.22239
Os07t0503300-01	1709	UDP-glucuronosyl/UDP-glucosyltransferase family protein.	metabolic process (GO 0008152)	-	transferase activity transferring hexosyl groups (GO 0016758)	64	54	512	666	840.545	709.21	6724.36	8746.92	-0.245112	3	3.37938
Os09t0572700-02	937	Cupredoxin domain containing protein.	-	-	copper ion binding (GO 0005507), electron carrier activity (GO 0009055)	694	654	5332	3346	16624.3	15666.1	127724	80151.1	-0.085645	2.94167	2.26943
Os02t0790500-03	1023	Similar to trehalose-6-phosphate synthase.	trehalose biosynthetic process (GO 0005992)	-	catalytic activity (GO 0003824)	627	1046	4786	3187	13756.7	22949.8	105007	69924.5	0.738346	2.93228	2.34566
Os06t0592500-01	691	Similar to Ethylene-responsive transcriptional coactivator.	-	-	DNA binding (GO 0003677), sequence-specific DNA binding (GO 0043565)	43	43	303	82	1396.73	1396.73	9842.1	2663.54	0	2.81691	0.931287
Os11t0134300-01	3949	Similar to Serine/threonine kinase.	protein phosphorylation (GO 0006468), signal transduction (GO 0007165)	-	protein kinase activity (GO 0004672), protein serine/threonine kinase activity (GO 0004674), protein tyrosine kinase activity (GO 0004713), ATP binding (GO 0005524), transferase activity transferring phosphorus-containing groups (GO 0016772)	2663	3330	18468	6133	15135.9	18926.9	104968	34858.5	0.32247	2.7939	1.20354
Os03t0661600-01	1119	Similar to Alpha-amylase/trypsin inhibitor (Antifungal protein).	-	-	-	10	12	63	372	200.582	240.699	1263.67	7461.67	0.263034	2.65535	5.21723
Os08t0189700-01	1167	Germin-like protein 8-8, Disease resistance	-	apoplast (GO 0048046)	manganese ion binding (GO 0030145), nutrient reservoir activity (GO 0045735)	8	0	50	10	153.866	0	961.661	192.332		2.64386	0.321928
Os07t0429700-01	886	Similar to Thionin-like peptide.	-	-	-	4	7	24	31	101.333	177.332	607.996	785.328	0.807355	2.58496	2.9542
Os01t0124100-01	930	Proteinase inhibitor I12, Bowman-Birk family protein.	-	extracellular region (GO 0005576)	serine-type endopeptidase inhibitor activity (GO 0004867)	1151	680	6903	2181	27778.9	16411.5	166601	52637.6	-0.759281	2.58434	0.922102
Os07t0448100-01	1432	Similar to Plasma membrane integral protein ZmPIP2-6.	transport (GO 0006810), water transport (GO 0006833), transmembrane transport (GO 0055085)	membrane (GO 0016020), integral to membrane (GO 0016021)	transporter activity (GO 0005215)	13	19	76	20	203.762	297.806	1191.22	313.48	0.547488	2.54749	0.621488
Os04t0107900-02	1120	Heat shock protein 81-1 (HSP81-1) (Heat shock protein 83).	protein folding (GO 0006457), response to stress (GO 0006950)	-	ATP binding (GO 0005524), unfolded protein binding (GO 0051082)	4	7	23	9	80.1613	140.282	460.928	180.363	0.807355	2.52356	1.16993
Os11t0113700-01	3038	Serine/threonine protein kinase, Abiotic stresses	protein phosphorylation (GO 0006468), signal transduction (GO 0007165)	-	protein kinase activity (GO 0004672), protein serine/threonine kinase activity (GO 0004674), protein tyrosine kinase activity (GO 0004713), ATP binding (GO 0005524), transferase activity transferring phosphorus-containing groups (GO 0016772)	1112	804	6391	3254	8215.61	5940.07	47217.6	24041	-0.467889	2.52288	1.54906
Os04t0670200-02	3351	Granulin domain containing protein.	proteolysis (GO 0006508)	-	cysteine-type endopeptidase activity (GO 0004197), cysteine-type peptidase activity (GO 0008234)	345	259	1950	3063	2310.83	1734.8	13061.2	20516.1	-0.413644	2.49881	3.15028
Os03t0184550-01	1869	Similar to Dihydroflavonol-4-reductase.	cellular metabolic process (GO 0044237)	-	nucleotide binding (GO 0000166), catalytic activity (GO 0003824), coenzyme binding (GO 0050662)	124	160	700	1016	1489.14	1921.47	8406.43	12201.3	0.367732	2.49701	3.03449
Os12t0576750-00	3046	Similar to nucleotide pyrophosphatase/phosphodiesterase.	-	-	acid phosphatase activity (GO 0003993), metal ion binding (GO 0046872)	2	0	11	62	14.7375	0	81.0561	456.862		2.45943	4.9542
Os04t0677300-01	1108	Harpin-induced 1 domain containing protein.	-	-	-	25	34	134	548	506.435	688.751	2714.49	11101	0.443607	2.42223	4.45418
Os11t0490900-01	3571	Similar to WRKY transcription factor 72.	regulation of transcription DNA-dependent (GO 0006355)	-	sequence-specific DNA binding transcription factor activity (GO 0003700), sequence-specific DNA binding (GO 0043565)	524	412	2802	6953	3293.55	2589.59	17611.7	43702.4	-0.346922	2.41882	3.73
Os05t0519700-01	3530	Heat shock protein 101.	protein metabolic process (GO 0019538)	-	nucleotide binding (GO 0000166), ATP binding (GO 0005524), nucleoside-triphosphatase activity (GO 0017111)	42	52	216	122	267.053	330.637	1373.42	775.726	0.308122	2.36257	1.53842
Os06t0716100-01	1185	Similar to Chaperone protein dnaJ.	protein folding (GO 0006457)	-	heat shock protein binding (GO 0031072), unfolded protein binding (GO 0051082)	2871	8801	14674	16671	54379.8	166700	277941	315767	1.61611	2.35364	2.53772
Os08t0190100-01	1096	Germin-like protein 8-11, Disease resistance	-	apoplast (GO 0048046)	manganese ion binding (GO 0030145), nutrient reservoir activity (GO 0045735)	4	2	20	2	81.9167	40.9584	409.584	40.9584	-1	2.32193	-1
Os04t0339400-01	3646	Aldo/keto reductase family protein.	-	-	-	17	32	84	82	104.654	196.996	517.113	504.801	0.912537	2.30485	2.27009
Os05t0247100-02	1199	Similar to Chitinase (EC 3.2.1.14) III C00481-rice (EC 3.2.1.14).	carbohydrate metabolic process (GO 0005975)	-	catalytic activity (GO 0003824), hydrolase activity hydrolyzing O-glycosyl compounds (GO 0004553), cation binding (GO 0043169)	7263	8926	35742	63466	135963	167094	669087	1.18808e+06	0.297448	2.29898	3.12735
Os12t0434400-00	5015	Similar to predicted protein.	proteolysis (GO 0006508), protein metabolic process (GO 0019538)	intracellular (GO 0005622), cytoplasm (GO 0005737)	aminopeptidase activity (GO 0004177), metalloexopeptidase activity (GO 0008235), manganese ion binding (GO 0030145)	591	602	2890	2026	2645.08	2694.32	12934.5	9067.58	0.0266054	2.28984	1.7774
Os05t0247100-01	1289	Similar to Glycosyl hydrolases family 18.	carbohydrate metabolic process (GO 0005975)	-	catalytic activity (GO 0003824), cation binding (GO 0043169)	8619	10594	41792	73095	150081	184472	727718	1.27279e+06	0.297655	2.27763	3.08418
Os01t0719100-02	5405	Similar to PGPD14 protein.	-	-	protein binding (GO 0005515), zinc ion binding (GO 0008270), electron carrier activity (GO 0009055), metal ion binding (GO 0046872)	11801	8164	57172	17534	49005.7	33902.4	237416	72812.9	-0.531561	2.2764	0.571246
Os01t0963000-01	1277	Similar to Peroxidase BP 1 precursor.	response to oxidative stress (GO 0006979), oxidation-reduction process (GO 0055114)	-	peroxidase activity (GO 0004601), heme binding (GO 0020037)	32	12	153	184	562.448	210.918	2689.2	3234.07	-1.41504	2.25739	2.52356
Os04t0405300-01	1165	Similar to Stem secoisolariciresinol dehydrogenase (Fragment).	metabolic process (GO 0008152)	-	nucleotide binding (GO 0000166), oxidoreductase activity (GO 0016491)	105	163	497	410	2022.96	3140.4	9575.32	7899.16	0.634483	2.24286	1.96523
Os02t0730050-00	2230	Zinc finger, RING-type domain containing protein.	-	-	protein binding (GO 0005515), zinc ion binding (GO 0008270)	18	18	84	50	181.172	181.172	845.469	503.255	0	2.22239	1.47393
Os06t0275800-03	2724	Amino acid transporter, transmembrane domain containing protein.	-	-	-	1205	1368	5497	8713	9928.94	11272	45294.1	71793.3	0.183035	2.18961	2.85414
Os10t0456800-01	3526	Similar to PGPD14 protein.	-	-	protein binding (GO 0005515), zinc ion binding (GO 0008270), electron carrier activity (GO 0009055), metal ion binding (GO 0046872)	1061	1755	4429	6019	6753.92	11171.7	28193.3	38314.7	0.726046	2.06156	2.5041
Os04t0600300-01	1578	Homodimeric diiron-carboxylate protein, Cyanide-resistant respiration in mitochondria, Reactive oxygen species (ROS) scavenging	respiratory gaseous exchange (GO 0007585), oxidation-reduction process (GO 0055114)	mitochondrial envelope (GO 0005740)	-	72	57	289	860	1024.11	810.757	4110.68	12232.5	-0.337035	2.005	3.57827
Os02t0811800-01	2182	Similar to Cinnamoyl-CoA reductase (EC 1.2.1.44).	cellular metabolic process (GO 0044237)	-	nucleotide binding (GO 0000166), catalytic activity (GO 0003824), coenzyme binding (GO 0050662)	2	8	8	7	20.573	82.2921	82.2921	72.0056	2	2	1.80735
Os09t0472700-00	746	Similar to blight-associated protein p12.	-	-	-	9	24	36	47	270.786	722.097	1083.15	1414.11	1.41504	2	2.38466
Os04t0116800-01	1580	Similar to 3-ketoacyl-CoA synthase.	fatty acid biosynthetic process (GO 0006633), metabolic process (GO 0008152)	membrane (GO 0016020)	catalytic activity (GO 0003824), transferase activity transferring acyl groups other than amino-acyl groups (GO 0016747)	4	6	16	24	56.8232	85.2349	227.293	340.939	0.584963	2	2.58496
Os01t0871600-01	2136	Similar to Peptide transporter PTR2-B.	oligopeptide transport (GO 0006857)	membrane (GO 0016020)	transporter activity (GO 0005215)	4	2	16	24	42.0322	21.0161	168.129	252.193	-1	2	2.58496
Os11t0115400-00	891	Lipid transfer protein LPT IV.	lipid transport (GO 0006869)	-	lipid binding (GO 0008289)	3828	5921	15283	17196	96431.1	149156	384994	433184	0.62925	1.99727	2.16741
Os09t0133600-02	3628	PAP fibrillin family protein.	-	chloroplast (GO 0009507)	structural molecule activity (GO 0005198)	5551	4670	21705	25501	34342.1	28891.7	134281	157766	-0.249325	1.96721	2.19973
Os03t0266300-03	851	Class I low-molecular-weight heat shock protein 17.9.	-	-	-	1144	868	4335	3398	30173.1	22893.6	114336	89622.5	-0.39832	1.92194	1.5706
Os09t0540400-01	1937	Similar to Anther-specific proline-rich protein APG.	lipid metabolic process (GO 0006629)	-	lipase activity (GO 0016298), hydrolase activity acting on ester bonds (GO 0016788)	10	13	37	6	115.876	150.639	428.741	69.5256	0.378512	1.88753	-0.736966
Os09t0455900-01	1083	Alpha/beta hydrolase fold-3 domain containing protein.	metabolic process (GO 0008152)	-	hydrolase activity (GO 0016787)	103	99	380	133	2134.68	2051.78	7875.5	2756.43	-0.0571439	1.88336	0.368782
Os11t0691100-00	1062	Similar to Protein kinase.	protein phosphorylation (GO 0006468)	-	protein kinase activity (GO 0004672), protein serine/threonine kinase activity (GO 0004674), protein tyrosine kinase activity (GO 0004713), ATP binding (GO 0005524), transferase activity transferring phosphorus-containing groups (GO 0016772)	2	0	7	4	42.2696	0	147.944	84.5393		1.80735	1
Os11t0592000-01	916	Similar to Barwin.	defense response to bacterium (GO 0042742), defense response to fungus (GO 0050832)	-	-	441	357	1520	5035	10806	8747.74	37245.3	123375	-0.304855	1.78522	3.51314
Os10t0450900-02	1065	Similar to Glycine-rich cell wall structural protein 2 precursor.	-	-	-	4183	5375	14296	38671	88157.9	113280	301292	815002	0.361727	1.773	3.20864
Os12t0264500-01	14659	Similar to CoA-thioester hydrolase CHY1 (3-hydroxyisobutyryl-coenzyme A hydrolase).	metabolic process (GO 0008152)	-	catalytic activity (GO 0003824)	6466	5911	21707	11336	9900.44	9050.65	33236.7	17357.2	-0.129471	1.74721	0.809966
Os11t0181700-02	2544	Similar to Short-chain dehydrogenase Tic32.	metabolic process (GO 0008152)	-	nucleotide binding (GO 0000166), oxidoreductase activity (GO 0016491)	922	1038	2977	628	8134.61	9158.06	26265.4	5540.71	0.170968	1.69102	-0.554002
Os11t0432400-02	3821	Similar to 2-oxoglutarate/malate translocator.	transport (GO 0006810), transmembrane transport (GO 0055085)	mitochondrial inner membrane (GO 0005743)	binding (GO 0005488)	884	499	2795	852	5192.76	2931.21	16418.3	5004.79	-0.825007	1.66073	-0.0531929
Os09t0545300-01	692	SAUR family protein, Negative regulator of auxin synthesis and transport	-	-	-	181	967	568	192	5870.78	31364.9	18423.2	6227.56	2.41753	1.6499	0.0851166
Os09t0478100-01	6302	Cellulose synthase family protein.	cellulose biosynthetic process (GO 0030244)	membrane (GO 0016020)	cellulose synthase (UDP-forming) activity (GO 0016760)	684	747	2144	2107	2436.13	2660.51	7636.06	7504.28	0.127112	1.64824	1.62312
Os03t0780600-01	2940	Tubulin beta-1 chain (Beta-1 tubulin).	GTP catabolic process (GO 0006184), microtubule-based process (GO 0007017), microtubule-based movement (GO 0007018), protein polymerization (GO 0051258)	microtubule (GO 0005874), protein complex (GO 0043234)	GTPase activity (GO 0003924), structural molecule activity (GO 0005198), GTP binding (GO 0005525)	2221	1648	6588	5983	16956	12581.5	50295.5	45676.7	-0.430493	1.56863	1.42966
Os11t0306400-01	4431	Similar to Herbicide safener binding protein.	-	-	methyltransferase activity (GO 0008168), O-methyltransferase activity (GO 0008171), protein dimerization activity (GO 0046983)	15	26	44	23	75.9823	131.703	222.881	116.506	0.793549	1.55254	0.616671
Os07t0542400-01	2809	Similar to Receptor protein kinase.	protein phosphorylation (GO 0006468)	-	protein kinase activity (GO 0004672), protein serine/threonine kinase activity (GO 0004674), ATP binding (GO 0005524), transferase activity transferring phosphorus-containing groups (GO 0016772)	240	178	695	224	1917.71	1422.3	5553.36	1789.86	-0.431157	1.53398	-0.0995357
Os01t0825800-02	2053	Similar to Amino acid-polyamine transporter.	-	-	-	85	102	240	92	929.294	1115.15	2623.89	1005.82	0.263034	1.4975	0.114171
Os05t0375400-01	4757	Beta-glucanase precursor.	carbohydrate metabolic process (GO 0005975)	-	catalytic activity (GO 0003824), hydrolase activity hydrolyzing O-glycosyl compounds (GO 0004553), cation binding (GO 0043169)	1653	1727	4631	1555	7799.43	8148.59	21850.7	7337.03	0.0631814	1.48624	-0.0881721
Os01t0104200-00	1134	No apical meristem (NAM) protein domain containing protein.	regulation of transcription DNA-dependent (GO 0006355)	-	DNA binding (GO 0003677)	11	39	30	108	217.722	771.924	593.788	2137.64	1.82597	1.44746	3.29546
Os11t0133001-01	2536	Similar to Ser/Thr protein kinase (Fragment).	protein phosphorylation (GO 0006468), recognition of pollen (GO 0048544)	-	protein kinase activity (GO 0004672), protein serine/threonine kinase activity (GO 0004674), protein binding (GO 0005515), ATP binding (GO 0005524), sugar binding (GO 0005529), transferase activity transferring phosphorus-containing groups (GO 0016772)	112	146	301	388	991.27	1292.19	2664.04	3434.04	0.38247	1.42626	1.79256
Os11t0641500-01	2345	Cupredoxin domain containing protein.	lignin catabolic process (GO 0046274), oxidation-reduction process (GO 0055114)	apoplast (GO 0048046)	copper ion binding (GO 0005507), laccase activity (GO 0008471), oxidoreductase activity (GO 0016491)	10	2	26	27	95.715	19.143	248.859	258.431	-2.32193	1.37851	1.43296
Os04t0688300-01	1454	Haem peroxidase, plant/fungal/bacterial family protein.	response to oxidative stress (GO 0006979), oxidation-reduction process (GO 0055114)	-	peroxidase activity (GO 0004601), heme binding (GO 0020037)	228	702	589	2503	3519.6	10836.7	9092.3	38638.4	1.62244	1.36923	3.45655
Os01t0860601-01	910	Similar to Ferredoxin, root R-B1.	electron transport chain (GO 0022900)	-	electron carrier activity (GO 0009055), iron-sulfur cluster binding (GO 0051536), 2 iron 2 sulfur cluster binding (GO 0051537)	247	42	632	400	6092.26	1035.93	15588.3	9866.01	-2.55605	1.35541	0.695489
Os06t0726200-02	1217	Similar to Chitinase 1.	carbohydrate metabolic process (GO 0005975), chitin catabolic process (GO 0006032), cell wall macromolecule catabolic process (GO 0016998)	-	chitinase activity (GO 0004568), chitin binding (GO 0008061)	959	916	2453	11432	17686.9	16893.8	45240.8	210841	-0.0661832	1.35494	3.5754
Os08t0103500-02	4327	PLC-like phosphodiesterase, TIM beta/alpha-barrel domain domain containing protein.	lipid metabolic process (GO 0006629), intracellular signal transduction (GO 0035556)	-	phospholipase C activity (GO 0004629), phosphoric diester hydrolase activity (GO 0008081)	80	104	201	428	414.979	539.473	1042.63	2220.14	0.378512	1.32912	2.41954
Os05t0592800-03	3301	Similar to Protein phosphatase 2C ABI2 (EC 3.1.3.16) (PP2C) (Abscisic acid- insensitive 2).	protein dephosphorylation (GO 0006470)	protein serine/threonine phosphatase complex (GO 0008287)	catalytic activity (GO 0003824), protein serine/threonine phosphatase activity (GO 0004722)	746	654	1860	1219	5072.43	4446.88	12647.1	8288.6	-0.189885	1.31806	0.708451
Os05t0522600-01	3492	Leucine-rich repeat, plant specific containing protein.	protein phosphorylation (GO 0006468)	-	protein kinase activity (GO 0004672), protein serine/threonine kinase activity (GO 0004674), protein binding (GO 0005515), ATP binding (GO 0005524), transferase activity transferring phosphorus-containing groups (GO 0016772)	676	408	1674	5572	4345.06	2622.46	10759.8	35814.6	-0.728454	1.3082	3.0431
Os06t0306600-02	1370	Alpha/beta hydrolase fold-3 domain containing protein.	metabolic process (GO 0008152)	-	hydrolase activity (GO 0016787)	423	456	1041	724	6930.15	7470.8	17055.1	11861.5	0.108376	1.29924	0.775332
Os03t0663400-02	843	Similar to Thaumatin-like protein.	-	-	-	854	637	2042	7664	22738.1	16960.4	54369	204057	-0.422943	1.25767	3.16579
Os01t0303800-02	1439	UspA domain containing protein.	response to stress (GO 0006950)	-	-	36	70	85	23	561.519	1091.84	1325.81	358.748	0.959358	1.23947	-0.646363
Os12t0428200-00	11101	Autophagy-related protein 1010 domain containing protein.	-	-	-	386	423	890	824	780.456	855.266	1799.5	1666.05	0.132057	1.2052	1.09404
Os02t0120100-01	6045	ATMRK serine/threonine protein kinase-like domain containing protein.	protein phosphorylation (GO 0006468), metabolic process (GO 0008152)	-	protein kinase activity (GO 0004672), protein serine/threonine kinase activity (GO 0004674), ATP binding (GO 0005524), amino acid binding (GO 0016597), transferase activity transferring phosphorus-containing groups (GO 0016772)	79	117	182	841	293.328	434.423	675.769	3122.65	0.566584	1.20401	3.41218
Os10t0109300-02	3177	Similar to Peroxidase 54.	response to oxidative stress (GO 0006979), oxidation-reduction process (GO 0055114)	-	peroxidase activity (GO 0004601), heme binding (GO 0020037)	354	244	789	232	2500.97	1723.83	5574.2	1639.06	-0.536868	1.15628	-0.609625
Os04t0320700-01	1745	Similar to Glucosyltransferase (Fragment).	metabolic process (GO 0008152)	-	transferase activity transferring hexosyl groups (GO 0016758)	1332	892	2961	771	17132.9	11473.4	38086.1	9917.04	-0.578478	1.15249	-0.788791
Os04t0320700-02	1711	UDP-glucuronosyl/UDP-glucosyltransferase domain containing protein.	metabolic process (GO 0008152)	-	transferase activity transferring hexosyl groups (GO 0016758)	1185	783	2590	747	15545	10271.5	33976	9799.27	-0.597803	1.12807	-0.665707
Os01t0897800-03	9623	Rad21/Rec8 like protein, C-terminal domain containing protein.	-	nuclear chromosome (GO 0000228)	protein binding (GO 0005515)	3837	3481	8238	9591	8949.62	8119.26	19214.7	22370.5	-0.140477	1.10232	1.3217
Os11t0282700-01	4345	Homeodomain-like containing protein.	-	-	-	8	3	17	9	41.326	15.4972	87.8177	46.4917	-1.41504	1.08746	0.169925
Os12t0183100-01	3779	Similar to Branched chain alpha-keto acid dehydrogenase E1-alpha subunit (Fragment).	metabolic process (GO 0008152)	-	oxidoreductase activity acting on the aldehyde or oxo group of donors disulfide as acceptor (GO 0016624)	9335	6995	19608	22891	55444.8	41546.4	116461	135960	-0.416326	1.07072	1.29406
Os07t0490100-01	1710	UDP-glucuronosyl/UDP-glucosyltransferase family protein.	metabolic process (GO 0008152)	-	transferase activity transferring hexosyl groups (GO 0016758)	4	3	8	4	52.5033	39.3775	105.007	52.5033	-0.415037	1	0
Os02t0817500-02	4563	Potassium channel, voltage-dependent, beta subunit, KCNAB-related domain containing protein.	potassium ion transport (GO 0006813), transmembrane transport (GO 0055085)	-	-	325	264	590	715	1598.66	1298.6	2902.18	3517.05	-0.299902	0.860275	1.1375
Os10t0528300-01	1218	Tau class GST protein 4.	-	-	protein binding (GO 0005515)	330	259	567	750	6081.21	4772.83	10448.6	13820.9	-0.349514	0.780883	1.18442
Os10t0380100-01	910	Transferase family protein.	-	-	transferase activity transferring acyl groups other than amino-acyl groups (GO 0016747)	3	1	5	37	73.9951	24.665	123.325	912.606	-1.58496	0.736966	3.62449
Os10t0134500-00	5005	NB-ARC domain containing protein.	-	-	ADP binding (GO 0043531)	297	235	486	1367	1331.91	1053.87	2179.49	6130.38	-0.337802	0.710493	2.20248
Os08t0510500-02	3958	ENT domain containing protein.	-	-	-	460	576	749	315	2608.59	3266.4	4247.46	1786.31	0.324435	0.703332	-0.546282
Os09t0483400-01	2379	Similar to Ubiquitin/ribosomal fusion protein (Fragment).	-	-	-	244	519	393	342	2302.07	4896.62	3707.84	3226.67	1.08885	0.687648	0.487115
Os11t0169900-02	2189	Similar to Vacuolar ATP synthase 16 kDa proteolipid subunit (EC 3.6.3.14) (V- ATPase 16 kDa proteolipid subunit) (Fragment).	ATP hydrolysis coupled proton transport (GO 0015991)	proton-transporting two-sector ATPase complex proton-transporting domain (GO 0033177), proton-transporting V-type ATPase V0 domain (GO 0033179)	hydrogen ion transmembrane transporter activity (GO 0015078)	2669	2377	4298	5266	27366.9	24372.9	44070.1	53995.6	-0.167157	0.687366	0.980408
Os11t0701500-01	1019	Similar to Class III chitinase homologue (OsChib3H-g) (Fragment).	carbohydrate metabolic process (GO 0005975)	-	catalytic activity (GO 0003824), hydrolase activity hydrolyzing O-glycosyl compounds (GO 0004553), cation binding (GO 0043169)	53	28	85	296	1167.41	616.747	1872.27	6519.89	-0.920566	0.68147	2.48153
Os04t0679400-02	1599	Similar to H0801D08.15 protein.	-	-	-	3038	4615	4825	5890	42644.4	64780.8	67728.6	82678	0.603209	0.667407	0.955146
Os05t0169100-02	835	Similar to 60S ribosomal protein L10-2.	translation (GO 0006412)	intracellular (GO 0005622), ribosome (GO 0005840)	structural constituent of ribosome (GO 0003735)	3904	3811	5890	8890	104941	102441	158326	238967	-0.0347834	0.593315	1.18723
Os02t0158701-00	223	Similar to predicted protein.	-	-	-	11	8	16	78	1107.16	805.208	1610.42	7850.78	-0.459432	0.540568	2.82597
Os07t0432201-01	801	Similar to Thionin-like peptide.	-	-	-	5	31	7	10	140.107	868.665	196.15	280.214	2.63227	0.485427	1
Os03t0637600-04	1122	Similar to systemin receptor SR160.	-	-	-	21	16	29	74	420.097	320.074	580.134	1480.34	-0.392317	0.465664	1.81714
Os01t0326300-01	1246	Haem peroxidase, plant/fungal/bacterial family protein.	response to oxidative stress (GO 0006979), oxidation-reduction process (GO 0055114)	-	peroxidase activity (GO 0004601), heme binding (GO 0020037)	33	115	45	136	594.455	2071.59	810.62	2449.87	1.8011	0.447459	2.04307
Os03t0215400-01	8464	MADS-domain-containing protein, Sexual reproduction	regulation of transcription DNA-dependent (GO 0006355)	nucleus (GO 0005634)	DNA binding (GO 0003677), sequence-specific DNA binding transcription factor activity (GO 0003700), protein dimerization activity (GO 0046983)	16	16	20	37	42.4294	42.4294	53.0368	98.1181	0	0.321928	1.20945
Os08t0189100-01	1031	Germin-like protein 8-2, Disease resistance	-	apoplast (GO 0048046)	manganese ion binding (GO 0030145), nutrient reservoir activity (GO 0045735)	10	8	12	68	217.703	174.162	261.244	1480.38	-0.321928	0.263034	2.76553
Os06t0316800-01	1084	Similar to Glycine-rich protein (Fragment).	-	-	-	177	512	212	266	3664.94	10601.4	4389.65	5507.76	1.53239	0.260315	0.587677
Os10t0558700-02	1930	2OG-Fe(II) oxygenase domain containing protein.	oxidation-reduction process (GO 0055114)	-	oxidoreductase activity (GO 0016491), oxidoreductase activity acting on paired donors with incorporation or reduction of molecular oxygen 2-oxoglutarate as one donor and incorporation of one atom each of oxygen into both donors (GO 0016706)	1221	987	1335	2448	14199.8	11478.4	15525.6	28469.3	-0.306941	0.128777	1.00354
Os07t0430501-00	813	Similar to Thionin-like peptide.	-	-	-	1	11	1	3	27.6078	303.686	27.6078	82.8235	3.45943	0	1.58496
Os02t0531600-01	1923	PEBP family protein.	-	-	-	2	0	2	34	23.3439	0	23.3439	396.847		0	4.08746
Os03t0342100-01	1011	Pollen Ole e 1 allergen/extensin domain containing protein.	-	-	-	22	56	21	16	488.421	1243.25	466.22	355.215	1.34792	-0.0671142	-0.459432
