# Supplementary material for: Overexpression of OsC3H10, a CCCH-Zinc Finger, Improves Drought Tolerance in Rice by Regulating Stress-Related Genes
Source: Plants (Basel). 2020 Oct 1;9(10):1298. doi: 10.3390/plants9101298 (PMC7599559; doi:10.3390/plants9101298)
Supplement: Supplementary file 1 [file plants-09-01298-s001.zip › Table S4.xlsx]

## Sheet: Table S4
Table S4. List of genes down-regulated by both OsC3H10 overexpression and drought stress
Reference Information		Annotation	GO(gene ontology)			0	1	2	3	Normalized(RPKM)				Log2 Ratio(2 Times UP&DOWN)
Transcript_ID	Length	Description	Biological Process	Cellular Component	Molecular Function	Reads	Reads	Reads	Reads	0	1	2	3	1/0	2/0	3/0
Os04t0119000-02	701	Similar to H0716A07.5 protein.	-	-	-	284	358	5	63	9093.34	11462.7	160.094	2017.18	0.334069	-5.82782	-2.17247
Os02t0115700-03	832	Similar to Catalase.	-	-	-	8539	7883	153	64	230360	212663	4127.54	1726.55	-0.115322	-5.80246	-7.05985
Os02t0727300-04	947	Similar to ubiquitin-protein ligase.	-	-	binding (GO 0005488), protein binding (GO 0005515)	57	65	2	0	1350.98	1540.59	47.4027	0	0.189478	-4.83289
Os10t0560000-02	329	Similar to predicted protein.	-	-	protein binding (GO 0005515)	39	38	5	8	2660.67	2592.45	341.112	545.779	-0.0374747	-2.96347	-2.2854
Os11t0598800-01	8040	Tetratricopeptide-like helical domain containing protein.	-	-	binding (GO 0005488), protein binding (GO 0005515)	14	5	2	2	39.0836	13.9584	5.58338	5.58338	-1.48543	-2.80735	-2.80735
Os02t0560600-01	1261	E3 ubiquitin ligase EL5 (EC 6.3.2.-).	-	-	protein binding (GO 0005515), zinc ion binding (GO 0008270)	416	30	64	22	7404.59	533.985	1139.17	391.589	-3.79355	-2.70044	-4.24101
Os02t0559800-01	1261	E3 ubiquitin ligase EL5 (EC 6.3.2.-).	-	-	protein binding (GO 0005515), zinc ion binding (GO 0008270)	363	34	56	16	6461.22	605.183	996.772	284.792	-3.41636	-2.69647	-4.50383
Os01t0856500-04	4387	Similar to auxin transporter-like protein 1.	-	-	-	300	251	49	31	1534.89	1284.19	250.698	158.605	-0.257275	-2.61411	-3.27462
Os02t0561400-01	1261	E3 ubiquitin ligase EL5 (EC 6.3.2.-).	-	-	protein binding (GO 0005515), zinc ion binding (GO 0008270)	398	23	67	14	7084.2	409.389	1192.57	249.193	-4.11306	-2.57054	-4.82927
Os11t0695800-01	3677	Similar to Receptor kinase MRKc.	-	-	protein binding (GO 0005515)	200	355	39	11	1220.84	2166.99	238.064	67.1463	0.827819	-2.35845	-4.18442
Os02t0560200-01	1261	E3 ubiquitin ligase EL5 (EC 6.3.2.-).	-	-	protein binding (GO 0005515), zinc ion binding (GO 0008270)	363	34	71	25	6461.22	605.183	1263.76	444.988	-3.41636	-2.35408	-3.85997
Os05t0591900-06	1619	Similar to Hypersensitive-induced response protein.	-	membrane (GO 0016020)	-	5660	5793	1218	3590	78468	80311.9	16885.9	49770.3	0.0335086	-2.21629	-0.656818
Os11t0578700-01	1852	Similar to F-box domain containing protein, expressed.	-	-	-	36	38	8	0	436.299	460.538	96.9554	0	0.0780025	-2.16993
Os08t0129300-00	2222	BTB/POZ-like domain containing protein.	-	-	protein binding (GO 0005515)	676	622	168	150	6828.51	6283.03	1697.03	1515.2	-0.120109	-2.00856	-2.17206
Os08t0345800-04	564	Similar to Isoform 2 of Glucose-1-phosphate adenylyltransferase small subunit, chloroplastic/amyloplastic.	-	-	-	231	165	63	15	9192.97	6566.41	2507.17	596.946	-0.485427	-1.87447	-3.94486
Os11t0672300-01	2348	Similar to Protein kinase domain containing protein, expressed.	-	-	-	1495	1169	408	29	14291.1	11174.8	3900.18	277.219	-0.354871	-1.8735	-5.68795
Os01t0339500-01	2896	Similar to No apical meristem protein.	-	-	-	1164	1187	365	84	9021.47	9199.73	2828.9	651.034	0.0282289	-1.67312	-3.79256
Os01t0343200-02	1099	AT-IMP (Arabidopsis thaliana importin alpha); protein transporter.	-	-	binding (GO 0005488), protein binding (GO 0005515)	556	461	197	67	11355.3	9415.13	4023.38	1368.36	-0.270318	-1.49689	-3.05285
Os12t0630750-00	2182	Similar to cDNA clone:J023055K12, full insert sequence.	-	-	-	152	144	54	9	1563.55	1481.26	555.472	92.5786	-0.0780025	-1.49304	-4.078
Os03t0259100-01	842	Similar to Basic blue protein (Cusacyanin) (Plantacyanin) (CBP).	-	-	copper ion binding (GO 0005507), electron carrier activity (GO 0009055)	146	74	54	10	3891.92	1972.62	1439.48	266.57	-0.980371	-1.43494	-3.8679
Os07t0170800-01	4590	Similar to F-box domain containing protein.	-	-	-	311	498	118	73	1520.8	2435.23	577.022	356.971	0.679231	-1.39813	-2.09095
Os01t0371500-01	2741	Similar to Glutathione-S-transferase 19E50.	-	-	protein binding (GO 0005515)	17	42	7	2	139.208	343.925	57.3208	16.3774	1.30485	-1.28011	-3.08746
Os12t0223300-02	2059	Similar to Cytochrome b5.	-	-	heme binding (GO 0020037)	630	695	263	102	6867.64	7576.2	2866.97	1111.9	0.141661	-1.26029	-2.62678
Os04t0528400-01	5683	Similar to ABC transporter.	-	-	-	397	316	172	121	1567.96	1248.05	679.319	477.893	-0.329214	-1.20673	-1.71413
Os12t0225100-02	582	Similar to RNA binding protein.	-	-	-	1952	1941	950	1764	75280	74855.8	36637.3	68029.7	-0.00815293	-1.03895	-0.146102
Os07t0654700-00	5341	Similar to BLE2 protein.	-	-	binding (GO 0005488)	142	186	70	46	596.745	781.652	294.17	193.312	0.389412	-1.02046	-1.62619
Os11t0687200-02	3609	von Willebrand factor, type A domain containing protein.	-	-	protein binding (GO 0005515)	386	475	195	125	2400.62	2954.13	1212.75	777.403	0.299327	-0.985127	-1.62667
Os09t0248100-02	3567	FAS1 domain domain containing protein.	-	-	-	60	36	32	9	377.547	226.528	201.358	56.6321	-0.736966	-0.906891	-2.73697
Os08t0504200-00	826	Similar to H0315A08.1 protein.	-	-	-	11	14	6	4	298.907	380.427	163.04	108.693	0.347923	-0.874469	-1.45943
Os12t0235800-03	338	Similar to Argininosuccinate synthase.	-	-	argininosuccinate synthase activity (GO 0004055)	34	34	19	6	2257.8	2257.8	1261.71	398.435	0	-0.839535	-2.5025
Os01t0949500-01	1046	Similar to Calmodulin (CaM).	-	-	calcium ion binding (GO 0005509)	1833	775	1055	580	39332.7	16630	22638.3	12445.7	-1.24194	-0.796964	-1.66008
Os02t0667300-01	769	Alcohol dehydrogenase superfamily, zinc-containing protein.	-	-	-	88	24	52	6	2568.5	700.5	1517.75	175.125	-1.87447	-0.758992	-3.87447
Os04t0684900-01	1219	Ribonuclease CAF1 family protein.	-	nucleus (GO 0005634)	nucleic acid binding (GO 0003676)	453	34	268	209	8340.99	626.034	4934.62	3848.27	-3.7359	-0.757278	-1.11601
Os09t0323100-01	4750	Zinc finger, RING/FYVE/PHD-type domain containing protein.	-	-	protein binding (GO 0005515), zinc ion binding (GO 0008270)	1318	1463	780	418	6227.95	6913.11	3685.73	1975.18	0.150579	-0.756804	-1.65678
Os06t0720500-01	6288	Similar to Class III homeodomain-leucine zipper protein.	-	-	-	1007	1127	622	71	3594.51	4022.86	2220.24	253.436	0.162424	-0.695077	-3.8261
Os06t0720500-02	6301	Similar to CORONA.	-	-	-	997	1236	621	50	3551.47	4402.83	2212.1	178.108	0.310013	-0.683	-4.31759
Os01t0714600-01	1013	Similar to cDNA clone:J023088C01, full insert sequence.	-	-	-	1307	218	843	1339	28959.4	4830.26	18678.5	29668.4	-2.58386	-0.632655	0.0348968
Os07t0456400-03	1642	Similar to predicted protein.	-	-	-	606	441	426	225	8283.66	6028.21	5823.17	3075.62	-0.458539	-0.508464	-1.42939
Os04t0569400-00	4040	Similar to OSIGBa0139P06.9 protein.	-	-	methyltransferase activity (GO 0008168)	262	176	197	63	1455.6	977.81	1094.48	350.011	-0.573991	-0.411371	-2.05614
Os01t0127600-01	878	Similar to Bowman-Birk type proteinase inhibitor D-II precursor (IV).	-	extracellular region (GO 0005576)	serine-type endopeptidase inhibitor activity (GO 0004867)	1173	2170	892	278	29986.6	55473.8	22803.1	7106.79	0.887492	-0.395087	-2.07705
Os04t0586500-01	1807	Malectin-like carbohydrate-binding domain domain containing protein.	-	-	-	807	196	625	43	10023.9	2434.56	7763.27	534.113	-2.04172	-0.368712	-4.23016
Os02t0506500-02	1119	Similar to predicted protein.	-	-	-	49	54	42	13	982.854	1083.15	842.446	260.757	0.140178	-0.222392	-1.91427
Os05t0584600-02	5294	ATPase, AAA-type, core domain containing protein.	-	-	nucleotide binding (GO 0000166), ATP binding (GO 0005524), nucleoside-triphosphatase activity (GO 0017111)	239	182	205	85	1013.3	771.632	869.146	360.378	-0.393072	-0.221387	-1.49148
Os10t0136200-01	2972	Cyclin-like F-box domain containing protein.	-	-	protein binding (GO 0005515)	195	223	168	29	1472.68	1684.14	1268.77	219.014	0.19357	-0.215013	-2.74935
Os02t0224800-02	488	Similar to predicted protein.	-	-	-	328	433	288	116	15086.1	19915.5	13246.3	5335.33	0.400671	-0.187627	-1.49957
Os11t0702700-01	3553	Homeodomain-like containing protein.	-	-	hydrolase activity acting on ester bonds (GO 0016788)	118	145	105	41	745.435	916.001	663.311	259.007	0.297266	-0.168398	-1.52509
Os01t0768333-00	369	Auxin responsive SAUR protein family protein.	-	-	-	114	21	104	11	6934.28	1277.37	6326.01	669.097	-2.44057	-0.13245	-3.37346
Os06t0255400-01	780	Similar to Nudix hydrolase 18, mitochondrial precursor (EC 3.6.1.-) (AtNUDT18).	-	-	hydrolase activity (GO 0016787)	1223	413	1146	804	35192.9	11884.4	32977.1	23135.8	-1.56621	-0.0938174	-0.605157
Os07t0545800-01	4703	Similar to Chitin-inducible gibberellin-responsive protein.	-	-	-	5717	1921	5536	6087	27284.5	9168.02	26420.7	29050.4	-1.5734	-0.0464143	0.0904731
Os03t0284100-02	2765	Similar to Two-component response regulator-like PRR73.	-	-	-	4979	4806	5084	1890	40417.6	39013.2	41269.9	15342.3	-0.0510194	0.030108	-1.39747
Os02t0181300-01	536	Similar to WRKY transcription factor.	-	-	-	3568	415	4115	3908	149411	17378.3	172317	163649	-3.10393	0.205777	0.131315
Os10t0578800-02	3648	LrgB-like protein family protein.	-	-	-	763	1341	1464	78	4694.54	8250.82	9007.6	479.913	0.813554	0.940161	-3.29014
Os02t0613900-02	5409	Similar to adenine phosphoribosyltransferase 2.	adenine salvage (GO 0006168), nucleoside metabolic process (GO 0009116)	cytoplasm (GO 0005737)	adenine phosphoribosyltransferase activity (GO 0003999)	92	30	4	2	381.763	124.488	16.5984	8.2992	-1.61667	-4.52356	-5.52356
Os04t0107600-01	3520	Arginine decarboxylase (EC 4.1.1.19).	arginine catabolic process (GO 0006527), spermidine biosynthetic process (GO 0008295)	-	catalytic activity (GO 0003824), arginine decarboxylase activity (GO 0008792)	7	6	3	1	44.6353	38.2588	19.1294	6.37647	-0.222392	-1.22239	-2.80735
Os02t0256100-02	2971	Pectin lyase fold/virulence factor domain containing protein.	carbohydrate metabolic process (GO 0005975)	-	polygalacturonase activity (GO 0004650)	27	26	2	3	203.978	196.424	15.1095	22.6643	-0.0544478	-3.75489	-3.16993
Os01t0618900-02	1639	Similar to polygalacturonase.	carbohydrate metabolic process (GO 0005975)	-	polygalacturonase activity (GO 0004650)	113	88	17	34	1547.47	1205.11	232.805	465.611	-0.360747	-2.73272	-1.73272
Os04t0604300-01	1282	Similar to Xyloglucan endotransglucosylase/hydrolase protein 24 precursor (EC 2.4.1.207) (At-XTH24) (XTH-24) (Meristem protein 5) (MERI-5 protein) (MERI5 protein) (Endo-xyloglucan transferase) (Xyloglucan endo-1,4-beta-D-glucanase).	carbohydrate metabolic process (GO 0005975), cellular glucan metabolic process (GO 0006073)	cell wall (GO 0005618), apoplast (GO 0048046)	hydrolase activity hydrolyzing O-glycosyl compounds (GO 0004553), xyloglucan	73	0	10	2	1278.08	0	175.079	35.0159		-2.8679	-5.18982
Os11t0539200-01	2804	Similar to Xyloglucan endotransglycosylase XET2 (Fragment).	carbohydrate metabolic process (GO 0005975), cellular glucan metabolic process (GO 0006073)	cell wall (GO 0005618), apoplast (GO 0048046)	hydrolase activity hydrolyzing O-glycosyl compounds (GO 0004553), xyloglucan	104	49	57	11	832.489	392.23	456.268	88.0517	-1.08573	-0.86755	-3.24101
Os06t0697000-02	1418	Similar to Xyloglucan endo-transglucosylase/hydrolase 1.	carbohydrate metabolic process (GO 0005975), cellular glucan metabolic process (GO 0006073)	cell wall (GO 0005618), apoplast (GO 0048046)	hydrolase activity hydrolyzing O-glycosyl compounds (GO 0004553), xyloglucan	769	118	562	93	12172.3	1867.79	8895.76	1472.07	-2.7042	-0.452413	-3.04768
Os06t0696400-01	1464	Xyloglycan endo-transglycosylase precursor.	carbohydrate metabolic process (GO 0005975), cellular glucan metabolic process (GO 0006073)	cell wall (GO 0005618), apoplast (GO 0048046)	hydrolase activity hydrolyzing O-glycosyl compounds (GO 0004553), xyloglucan	8	2	6	5	122.651	30.6628	91.9884	76.657	-2	-0.415037	-0.678072
Os01t0814800-01	3626	Similar to Cysteine synthase, chloroplast precursor (EC 2.5.1.47) (O-acetylserine sulfhydrylase) (O-acetylserine (Thiol)-lyase) (CSase B) (CS-B) (OAS-TL B).	cysteine biosynthetic process from serine (GO 0006535), metabolic process (GO 0008152)	-	catalytic activity (GO 0003824), cysteine synthase activity (GO 0004124), pyridoxal phosphate binding (GO 0030170)	427	375	0	11	2643.16	2321.27	0	68.0907	-0.187345		-5.27866
Os06t0267900-01	3934	NB-ARC domain containing protein.	defense response (GO 0006952)	-	ADP binding (GO 0043531)	4379	4942	367	1392	24984.1	28196.3	2093.89	7941.96	0.174494	-3.57675	-1.65344
Os11t0684100-02	6649	NB-ARC domain containing protein.	defense response (GO 0006952)	-	ADP binding (GO 0043531)	2916	2939	711	319	9843.61	9921.25	2400.14	1076.86	0.0113346	-2.03607	-3.19236
Os11t0689100-01	4432	NB-ARC domain containing protein.	defense response (GO 0006952)	-	nucleotide binding (GO 0000166), nucleoside-triphosphatase activity (GO 0017111), ADP binding (GO 0043531)	694	720	813	253	3514.66	3646.33	4117.31	1281.28	0.0530612	0.22832	-1.4558
Os04t0571600-01	2176	Multi antimicrobial extrusion protein MatE family protein.	drug transmembrane transport (GO 0006855), transmembrane transport (GO 0055085)	membrane (GO 0016020)	drug transmembrane transporter activity (GO 0015238), antiporter activity (GO 0015297)	519	46	399	239	5353.42	474.484	4115.64	2465.26	-3.49603	-0.379346	-1.11872
Os03t0659200-03	686	Similar to ferredoxin.	electron transport chain (GO 0022900)	-	electron carrier activity (GO 0009055), iron-sulfur cluster binding (GO 0051536), 2 iron 2 sulfur cluster binding (GO 0051537)	398	403	10	13	13022.1	13185.7	327.189	425.346	0.0180114	-5.3147	-4.93618
Os03t0742800-01	3622	Similar to Auxin-responsive protein IAA14 (Indoleacetic acid-induced protein 14) (SOLITARY-ROOT protein).	intracellular protein transport (GO 0006886), ER to Golgi vesicle-mediated transport (GO 0006888)	COPII vesicle coat (GO 0030127)	zinc ion binding (GO 0008270)	538	523	404	213	3333.93	3240.98	2503.55	1319.94	-0.0407952	-0.413251	-1.33675
Os12t0267200-01	8920	Cyclopropane-fatty-acyl-phospholipid synthase domain containing protein.	lipid biosynthetic process (GO 0008610)	-	-	41	31	16	3	103.167	78.0045	40.2604	7.54883	-0.403356	-1.35755	-3.77259
Os11t0184100-01	3363	3-oxo-5-alpha-steroid 4-dehydrogenase, C-terminal domain containing protein.	lipid metabolic process (GO 0006629), steroid metabolic process (GO 0008202), oxidation-reduction process (GO 0055114)	cytoplasm (GO 0005737), membrane (GO 0016020), integral to membrane (GO 0016021)	3-oxo-5-alpha-steroid 4-dehydrogenase activity (GO 0003865), oxidoreductase activity acting on the CH-CH group of donors (GO 0016627)	312	442	55	115	2082.34	2949.98	367.078	767.528	0.5025	-2.50404	-1.43991
Os02t0584800-01	863	Heavy metal transport/detoxification protein domain containing protein.	metal ion transport (GO 0030001)	-	metal ion binding (GO 0046872)	2678	758	174	26	69650.3	19714.3	4525.45	676.216	-1.82089	-3.944	-6.6865
Os10t0144700-00	2830	Cytochrome P450 domain containing protein.	oxidation-reduction process (GO 0055114)	-	iron ion binding (GO 0005506), electron carrier activity (GO 0009055), oxidoreductase activity acting on paired donors with incorporation or reduction of molecular oxygen (GO 0016705), heme binding (GO 0020037)	688	905	27	3	5456.64	7177.7	214.141	23.7935	0.395509	-4.67138	-7.8413
Os07t0518500-04	2388	Similar to cDNA clone:J013020I02, full insert sequence.	oxidation-reduction process (GO 0055114)	-	iron ion binding (GO 0005506), electron carrier activity (GO 0009055), oxidoreductase activity acting on paired donors with incorporation or reduction of molecular oxygen (GO 0016705), heme binding (GO 0020037)	363	427	29	16	3411.89	4013.44	272.575	150.386	0.234267	-3.64584	-4.50383
Os08t0116900-01	3520	Similar to Avr9 elicitor response-like protein.	protein glycosylation (GO 0006486)	membrane (GO 0016020)	galactosyltransferase activity (GO 0008378)	65	85	32	12	414.471	542	204.047	76.5177	0.387023	-1.02237	-2.43741
Os11t0569300-00	3422	Serine/threonine protein kinase domain containing protein.	protein phosphorylation (GO 0006468)	-	protein kinase activity (GO 0004672), protein serine/threonine kinase activity (GO 0004674), protein binding (GO 0005515), ATP binding (GO 0005524), transferase activity transferring phosphorus-containing groups (GO 0016772)	124	92	2	15	813.326	603.436	13.1182	98.3862	-0.430634	-5.9542	-3.04731
Os11t0666200-00	1965	Similar to Protein kinase domain containing protein.	protein phosphorylation (GO 0006468)	-	protein kinase activity (GO 0004672), protein serine/threonine kinase activity (GO 0004674), ATP binding (GO 0005524), transferase activity transferring phosphorus-containing groups (GO 0016772)	333	204	87	34	3803.69	2330.19	993.756	388.364	-0.706953	-1.93643	-3.29192
Os11t0681400-00	3038	Similar to protein kinase.	protein phosphorylation (GO 0006468)	-	protein kinase activity (GO 0004672), protein serine/threonine kinase activity (GO 0004674), protein tyrosine kinase activity (GO 0004713), ATP binding (GO 0005524), transferase activity transferring phosphorus-containing groups (GO 0016772)	6	2	5	0	44.3289	14.7763	36.9407	0	-1.58496	-0.263034
Os11t0703400-01	2126	Similar to BRI1-KD interacting protein 109.	protein transport (GO 0015031)	-	-	1456	1026	1724	687	15371.7	10832	18201.1	7252.98	-0.50498	0.243749	-1.08363
Os02t0732200-01	4354	Armadillo-like helical domain containing protein.	protein ubiquitination (GO 0016567)	ubiquitin ligase complex (GO 0000151)	ubiquitin-protein ligase activity (GO 0004842), binding (GO 0005488), protein binding (GO 0005515)	156	65	19	5	804.191	335.08	97.9463	25.7754	-1.26303	-3.03747	-4.96347
Os10t0538200-01	1401	Peptidase aspartic, catalytic domain containing protein.	proteolysis (GO 0006508)	-	aspartic-type endopeptidase activity (GO 0004190)	649	432	124	112	10397.5	6921	1986.58	1794.33	-0.587187	-2.38788	-2.53472
Os10t0537800-01	1404	Peptidase aspartic, catalytic domain containing protein.	proteolysis (GO 0006508)	-	aspartic-type endopeptidase activity (GO 0004190)	514	302	104	115	8217.11	4827.95	1662.61	1838.46	-0.76722	-2.30518	-2.16013
Os01t0723500-00	5604	Transcriptional factor B3 family protein.	regulation of transcription DNA-dependent (GO 0006355)	-	DNA binding (GO 0003677)	65	60	10	18	260.338	240.312	40.0521	72.0937	-0.115477	-2.70044	-1.85244
Os04t0550200-01	988	Pathogenesis-related transcriptional factor and ERF domain containing protein.	regulation of transcription DNA-dependent (GO 0006355)	-	DNA binding (GO 0003677), sequence-specific DNA binding transcription factor activity (GO 0003700)	411	104	77	12	9337.01	2362.65	1749.27	272.613	-1.98255	-2.41621	-5.09803
Os02t0728001-00	663	Similar to G-box-binding factor 1.	regulation of transcription DNA-dependent (GO 0006355)	-	sequence-specific DNA binding transcription factor activity (GO 0003700), sequence-specific DNA binding (GO 0043565), protein dimerization activity (GO 0046983)	64	59	22	7	2166.65	1997.38	744.787	236.978	-0.117357	-1.54057	-3.19265
Os08t0346400-01	8386	Similar to Phosphate starvation regulator protein (Regulatory protein of P- starvation acclimation response Psr1).	regulation of transcription DNA-dependent (GO 0006355)	-	DNA binding (GO 0003677), protein binding (GO 0005515)	1167	1176	1038	206	3123.48	3147.57	2778.21	551.36	0.0110835	-0.168998	-2.50209
Os01t0338100-00	2816	Similar to Transcription initiation factor IID, 18kD subunit family protein.	transcription from RNA polymerase II promoter (GO 0006366)	-	DNA binding (GO 0003677)	216	154	88	67	1721.65	1227.47	701.412	534.029	-0.488101	-1.29546	-1.6888
Os03t0251800-02	3693	Similar to Possible OmpA family member precursor.	transcription initiation from RNA polymerase II promoter (GO 0006367), positive regulation of transcription DNA-dependent (GO 0045893)	nucleus (GO 0005634)	DNA binding (GO 0003677), catalytic activity (GO 0003824), protein binding (GO 0005515), zinc ion binding (GO 0008270)	119	106	47	39	723.254	644.243	285.655	237.033	-0.166897	-1.34023	-1.60942
Os04t0461100-02	435	Similar to H0219H12.12 protein.	translation (GO 0006412)	intracellular (GO 0005622), ribosome (GO 0005840), plastid (GO 0009536)	structural constituent of ribosome (GO 0003735)	955	747	231	161	49276.2	38543.8	11919.2	8307.3	-0.354392	-2.04761	-2.56844
Os02t0105900-01	2284	Similar to 40S ribosomal protein S4.	translation (GO 0006412)	intracellular (GO 0005622), ribosome (GO 0005840)	RNA binding (GO 0003723), structural constituent of ribosome (GO 0003735)	5185	4228	3448	2517	50953.7	41549.1	33884	24734.9	-0.294369	-0.588584	-1.04264
Os04t0442300-02	3353	A-type response regulator, Cytokinin signaling	two-component signal transduction system (phosphorelay) (GO 0000160), regulation of transcription DNA-dependent (GO 0006355)	-	two-component response regulator activity (GO 0000156)	157	86	116	39	1050.97	575.689	776.511	261.068	-0.868356	-0.43664	-2.00922
