# Supplementary material for: Overexpression of OsC3H10, a CCCH-Zinc Finger, Improves Drought Tolerance in Rice by Regulating Stress-Related Genes
Source: Plants (Basel). 2020 Oct 1;9(10):1298. doi: 10.3390/plants9101298 (PMC7599559; doi:10.3390/plants9101298)
Supplement: Supplementary file 1 [file plants-09-01298-s001.zip › Table S5.xlsx]

## Sheet: Sheet1
Table S5. List of genes up-regulated by both OsTZF1 and OsC3H10 overexpression.
Gene	Descriptiona
Stress related
Os11g0454200	RAB16B
Os11g0454300	RAB16A
Os12g0154900	GLP12-1
Os03g0266300	Heat shock protein Hsp20 domain containing protein.
Os10g0569600	RIR1b protein precursor.
Os05g0468800	Cold-regulated protein.
Os03g0693700	Oxalate oxidase 1 (EC 1.2.3.4) (Germin).
Os02g0811800	OsCCR10
ROS homeostasis
Os10g0558700	2OG-Fe(II) oxygenase domain containing protein.
Os03g0235000	Peroxidase (EC 1.11.1.7).
Os08g0113000	Peroxidase 47 precursor (EC 1.11.1.7) (Atperox P47) (ATP32).
Unknown function
Os05g0100100	unknown protein
Os07g0429700	Conserved hypothetical protein.
Os06g0591200	Conserved hypothetical protein.
Os06g0493100	Hypothetical protein.
a Gene functional description based on RAP-DB
