# Supplementary material for: Overexpression of OsC3H10, a CCCH-Zinc Finger, Improves Drought Tolerance in Rice by Regulating Stress-Related Genes
Source: Plants (Basel). 2020 Oct 1;9(10):1298. doi: 10.3390/plants9101298 (PMC7599559; doi:10.3390/plants9101298)
Supplement: Supplementary file 1 [file plants-09-01298-s001.zip › Table S6.xlsx]

## Sheet: Table S5
Table S6. Primer information used in this study
Primer name		sequence
Cloning
OsC3H10-GW_F	OsC3H10 cloning	CACCATGGCATACGAGACGTCGTCT
OsC3H10-GW_R	OsC3H10 cloning	TCACATCAACAGGTCAGACACCCA
OsC3H10-GFP tag-F	OsC3H10-GFPcloning	CGGGATCCATGGCATACGAGACGT
OsC3H10-GFP tag-R	OsC3H10-GFPcloning	TATAGCGGCCGCCCATCAACAGGT
DCP1-2-full-F	OsDCP1-2-RFP cloning	GGGCCTCGGTTTGCTCAGAT
DCP1-2-full-R	OsDCP1-2-RFP cloning	ACTCTCGTCAAGGCCAGACA
DCP1-2-RFP_B-F	OsDCP1-2-RFP cloning	TTGCTCCGTGGATCCATGCGGCCGCCGGCGCCGGC
DCP1-2-RFP_N-R	OsDCP1-2-RFP cloning	AAAGCGGCCGCAAATCGCATGTGCATTCTGTAACT
OsPABP8-orf-F	OsPABP2-RFP cloning	GCCGCAGTTGCAGTTGCAGT
OsPABP8-orf-R	OsPABP2-RFP cloning	CCAATCCACGCGCATTGCCT
PABP8-RFP_B-F	OsPABP2-RFP cloning	TTGCTCCGTGGATCCATGGCGGCGGCGGCGGCGCAG
PABP8-RFP_N-R	OsPABP2-RFP cloning	AAAGCGGCCGCAAATGGAGGAAACGACGCCGTCAAT
qRT-PCR
qOsTZF1-QRT-F	OsTZF1 expression	CAAACCCAACAAGGCGGCA
qOsTZF1-QRT-R	OsTZF1 expression	CTCTTCCTGCTACCTTCTGCTT
qOsC3H50-QRT-F	OsC3H50 expression	TATCGCACAAGGCTCTGCAA
qOsC3H50-QRT-R	OsC3H50 expression	CAATGGATGAAGAAGCGCGG
qOsC3H37-QRT-F	OsC3H37 expression	CGCGGAGATGGAAGAGTTGA
qOsC3H37-QRT-R	OsC3H37 expression	GAGCTTGTCGGGTGCTTCTA
qOsC3H10-QRT-F	OsC3H10 expression	GGACATGAAGCAGATTGTCCT
qOsC3H10-QRT-R	OsC3H10 expression	CCCATCCCAGTTCCGGAGC
qUbi-F	OsUbi expression	ATGGAGCTGCTGCTGTTCTA
qUbi-R	OsUbi expression	TTCTTCCATGCTGCTCTACC
qOsLEA3-1-F	OsLEA3-1 expression	CCACACCGAGGAGAAGGCG
qOsLEA3-1-R	OsLEA3-1 expression	GTCGCCTCCTTGGTATCCTGC
qOsRAB21_F	OsRAB21 expression	TACGCTGAGAAGATGGCGCAC
qOsRAB21_R	OsRAB21 expression	CCTCTTGCGTCCCGGTGATGC
qOsLEA16_F	OsLEA14 expression	GTGGCGACGAAGGCGGAG
qOsLEA16_R	OsLEA14 expression	CTCCTCCTCGTCGACGTCG
qOsGLP8-2_F	OsGLP8-2 expression	TCGCTGATCTGAATTCGCCA
qOsGLP8-2_R	OsGLP8-2 expression	CTTATCGAGCATGGCTGCCT
qOsGLP8-5_F	OsGLP8-5 expression	ACGGTGCTTGAGGGAACATT
qOsGLP8-5_R	OsGLP8-5 expression	CAGCAGGCTGATGTGGGTTA
qOsGLP12-2_F	OsGLP12-2 expression	TGATAAGCCAGCAGTTGCCA
qOsGLP12-2_R	OsGLP12-2 expression	TTGGAGCCAATCCACAGCTT
qOsPR1b_F	OsPR1d expression	CTGCTGGAGTGCGGCCACT
qOsPR1b_R	OsPR1d expression	TTGCCGGGCGGGGAATAGT
qOsPR4d_F	OsPR4d expression	CCGTAAGATTATGGGCCTCC
qOsPR4d_R	OsPR4d expression	ACCCGTGGCCGTCAGATCC
qOsPR5_F	OsPR5 expression	CACCTGCAGGGACAGCC
qOsPR5_R	OsPR5 expression	ATGGGCAGAAGACGACTTGG
genomic PCR
OsC3H10-F	OsC3H10 gPCR	GGACATGAAGCAGATTGTCCT
Wsi18-R	OsC3H10 gPCR	CCTCCCAAACGCAGCTAGTA
Wsi18-F	OsC3H10 gPCR	TACTAGCTGCGTTTGGGAGG
p35S-R	OsC3H10 gPCR	CCTTGAATCGTCCATACTGG
Bar-F	OsC3H10 gPCR	ATGCACGAGGCGCTCGGATA
Nos-R	OsC3H10 gPCR	GAATTCCCGATCTAGTAACAT
